# Supplementary material for: Genetic analysis of potential biomarkers and therapeutic targets in ferroptosis from coronary artery disease
Source: J Cell Mol Med. 2022 Feb 13;26(8):2177–90. doi: 10.1111/jcmm.17239 (PMC8995456; doi:10.1111/jcmm.17239)
Supplement: Supplementary file 4 — Table S2 [file JCMM-26-2177-s002.xlsx]

## Sheet: GSE20680.t.test
Gene	Pvalue
ACO1	0.296212
ACSF2	0.610276
ACSL3	0.236436
ACSL4	0.111323
ACVR1B	0.655113
AGPAT3	0.686918
AIFM2	0.289543
AKR1C1	0.393867
AKR1C3	0.428613
ALB	0.827788
ALOX12	0.679378
ALOX12B	0.3502
ALOX15	0.235155
ALOX15B	0.590275
ALOX5	0.0394138
ALOXE3	0.570582
ANGPTL7	0.949899
ANO6	0.58481
ARNTL	0.139006
ARRDC3	0.296053
ASNS	0.901192
ATF3	0.946637
ATF4	0.753699
ATG13	0.622774
ATG16L1	0.837275
ATG3	0.0378128
ATG4D	0.521273
ATG5	0.103718
ATG7	0.322463
ATM	0.435281
ATP6V1G2	0.975671
AURKA	0.644119
BACH1	0.533365
BAP1	0.252319
BECN1	0.247125
BID	0.41694
BLOC1S5-TXNDC5	0.110581
BNIP3	0.553032
BRD4	0.342476
CA9	0.0487754
CAPG	0.83823
CAV1	0.478195
CBS	0.0206523
CD44	0.27577
CDKN1A	0.261314
CDKN2A	0.598573
CDO1	0.313581
CEBPG	0.0325899
CHAC1	0.944062
CHMP5	0.0577954
CHMP6	0.784632
CISD1	0.129228
CISD2	0.732221
CS	0.9812
CXCL2	0.665007
CYBB	0.112878
DDIT3	0.581466
DDIT4	0.562695
DNAJB6	0.428115
DPP4	0.817391
DRD4	0.408124
DRD5	0.3071
DUOX1	0.544844
DUOX2	0.756119
DUSP1	0.831672
EGFR	0.99699
EGLN2	0.782619
EIF2AK4	0.321542
EIF2S1	0.311955
ELAVL1	0.930902
EMC2	0.584084
ENPP2	0.299498
EPAS1	0.441154
FADS2	0.16736
FANCD2	0.127583
FBXW7	0.809647
FH	0.238976
FLT3	0.301203
FTH1	0.555092
FTL	0.822149
FTMT	0.361648
G6PD	0.730256
GABARAPL1	0.271524
GABARAPL2	0.779343
GABPB1	0.185186
GCH1	0.942326
GCLC	0.808669
GDF15	0.571504
GLS2	0.774668
GOT1	0.314553
GPT2	0.392264
GPX2	0.689877
GPX4	0.977798
HAMP	0.63811
HELLS	0.0865136
HERPUD1	0.372807
HIC1	0.660671
HIF1A	0.446465
HILPDA	0.630262
HMGB1	0.0270648
HMOX1	0.10908
HNF4A	0.189228
HRAS	0.340373
HSD17B11	0.113905
HSF1	0.204622
HSPA5	0.610682
HSPB1	0.013299
IDH1	0.218516
IFNG	0.638983
IL33	0.925719
IL6	0.342629
IREB2	0.174039
ISCU	0.31855
JDP2	0.288777
JUN	0.531088
KEAP1	0.220795
KLHL24	0.465542
KRAS	0.146436
LAMP2	0.116795
LINC00472	0.891334
LOC284561	0.826826
LOC390705	0.394394
LONP1	0.289541
LPCAT3	0.713187
LPIN1	0.755263
LURAP1L	0.619049
MAFG	0.332196
MAP1LC3A	0.365783
MAP3K5	0.374431
MAPK1	0.810858
MAPK14	0.0958846
MAPK3	0.597987
MAPK8	0.735077
MAPK9	0.372775
MIOX	0.961204
MT1G	0.470336
MT3	0.946501
MTDH	0.579777
MTOR	0.383411
MUC1	0.627112
MYB	0.806103
NCF2	0.226217
NCOA4	0.720323
NF2	0.69465
NFE2L2	0.752962
NFS1	0.777816
NGB	0.61062
NNMT	0.44858
NOS2	0.814802
NOX1	0.905193
NOX3	0.984365
NOX4	0.998214
NOX5	0.559573
NQO1	0.577131
NRAS	0.613092
OTUB1	0.670559
OXSR1	0.473922
PANX1	0.460642
PCK2	0.724614
PEBP1	0.787644
PGD	0.0534638
PHKG2	0.505683
PIK3CA	0.154347
PLIN2	0.477678
PLIN4	0.619426
PML	0.895324
PRDX1	0.897068
PRDX6	0.168053
PRKAA1	0.437434
PRKAA2	0.403023
PROM2	0.97682
PSAT1	0.109881
PTGS2	0.616206
RB1	0.77016
RELA	0.170362
RGS4	0.160307
RIPK1	0.619396
RPL8	0.234849
RRM2	0.837555
SAT1	0.360437
SCD	0.684059
SCP2	0.751931
SESN2	0.421925
SETD1B	0.421995
SIRT1	0.321011
SLC1A4	0.0275452
SLC1A5	0.178148
SLC2A1	0.541506
SLC2A12	0.437239
SLC2A14	0.143106
SLC2A3	0.412738
SLC2A6	0.5566
SLC2A8	0.467053
SLC38A1	0.856328
SLC40A1	0.232474
SLC7A11	0.666972
SLC7A5	0.0686222
SNX4	0.639876
SOCS1	0.817142
SP1	0.819867
SQSTM1	0.309147
SRC	0.687914
SRXN1	0.352202
STAT3	0.742446
STEAP3	0.153668
STMN1	0.0132949
TAZ	0.810043
TF	0.867615
TFAP2C	0.478107
TFR2	0.411013
TFRC	0.165838
TGFBR1	0.427523
TLR4	0.445216
TMBIM4	0.125288
TNFAIP3	0.465163
TP53	0.354074
TP63	0.240206
TRIB3	0.0348618
TSC22D3	0.559202
TUBE1	0.783183
TXNIP	0.941374
TXNRD1	0.952266
UBC	0.31839
ULK1	0.392572
ULK2	0.506358
VDAC2	0.539916
VEGFA	0.635472
VLDLR	0.562644
WIPI1	0.193724
WIPI2	0.158773
XBP1	0.47191
YWHAE	0.736796
YY1AP1	0.435365
ZEB1	0.12855
ZFP36	0.985022
ZFP69B	0.929523
ZNF419	0.832866
