# Supplementary material for: Genetic analysis of potential biomarkers and therapeutic targets in ferroptosis from coronary artery disease
Source: J Cell Mol Med. 2022 Feb 13;26(8):2177–90. doi: 10.1111/jcmm.17239 (PMC8995456; doi:10.1111/jcmm.17239)
Supplement: Supplementary file 5 — Table S3 [file JCMM-26-2177-s009.xlsx]

## Sheet: GO
Category	Term	Description	LogP	Log(q-value)	InTerm_InList	Ratio	Count	Genes	Symbols
GO Biological Processes	GO:0051099	positive regulation of binding	-6.53	-2.06	4/174	0.02	4	1.05431e+16	CEBPG,HMGB1,STMN1,TRIB3
GO Biological Processes	GO:0051098	regulation of binding	-5.24	-1.19	4/368	0.01	4	1.05431e+16	CEBPG,HMGB1,STMN1,TRIB3
GO Biological Processes	GO:1902532	negative regulation of intracellular signal transduction	-3.02	0	3/581	0.01	3	3315392557761	HSPB1,STMN1,TRIB3
GO Biological Processes	GO:0006914	autophagy	-4.58	-0.85	4/539	0.01	4	3.14633e+17	HMGB1,HSPB1,TRIB3,ATG3
GO Biological Processes	GO:0061919	process utilizing autophagic mechanism	-4.58	-0.85	4/539	0.01	4	3.14633e+17	HMGB1,HSPB1,TRIB3,ATG3
GO Biological Processes	GO:0080135	regulation of cellular response to stress	-3.96	-0.48	4/778	0.01	4	240105431463315	ALOX5,CEBPG,HMGB1,HSPB1
GO Biological Processes	GO:0060326	cell chemotaxis	-3.81	-0.36	3/312	0.01	3	24031463315	ALOX5,HMGB1,HSPB1
GO Biological Processes	GO:0010506	regulation of autophagy	-3.67	-0.26	3/348	0.01	3	3146331557761	HMGB1,HSPB1,TRIB3
GO Biological Processes	GO:0001819	positive regulation of cytokine production	-3.31	0	3/463	0.01	3	105431463315	CEBPG,HMGB1,HSPB1
GO Molecular Functions	GO:0008134	transcription factor binding	-2.89	0	3/642	0	3	105431463315	CEBPG,HMGB1,HSPB1
GO Biological Processes	GO:0006935	chemotaxis	-2.87	0	3/656	0	3	24031463315	ALOX5,HMGB1,HSPB1
GO Biological Processes	GO:0042330	taxis	-2.86	0	3/658	0	3	24031463315	ALOX5,HMGB1,HSPB1
GO Molecular Functions	GO:0016829	lyase activity	-4.43	-0.85	3/193	0.02	3	7688753146	CA9,CBS,HMGB1
GO Biological Processes	GO:0046394	carboxylic acid biosynthetic process	-3.27	0	3/476	0.01	3	24087557761	ALOX5,CBS,TRIB3
GO Biological Processes	GO:0016053	organic acid biosynthetic process	-3.27	0	3/477	0.01	3	24087557761	ALOX5,CBS,TRIB3
GO Biological Processes	GO:0022411	cellular component disassembly	-3.03	0	3/574	0.01	3	3146392564422	HMGB1,STMN1,ATG3
GO Biological Processes	GO:0051272	positive regulation of cellular component movement	-2.96	0	3/611	0	3	314633153925	HMGB1,HSPB1,STMN1
GO Biological Processes	GO:0051129	negative regulation of cellular component organization	-2.66	0	3/775	0	3	3146392564422	HMGB1,STMN1,ATG3

## Sheet: Reactome
Category	Term	Description	LogP	Log(q-value)	Count	InTerm_InList	Genes	Symbols
Reactome Gene Sets	R-HSA-2262752	Cellular responses to stress	-3.01	0	3	3/584	768105457761	CA9,CEBPG,TRIB3
Reactome Gene Sets	R-HSA-8953897	Cellular responses to external stimuli	-2.98	0	3	3/598	768105457761	CA9,CEBPG,TRIB3
Reactome Gene Sets	R-HSA-9006934	Signaling by Receptor Tyrosine Kinases	-3.19	0	3	3/506	3315392557761	HSPB1,STMN1,TRIB3

## Sheet: Immunologic Signatures
Category	Term	Description	LogP	Log(q-value)	Count	InTerm_InList	Genes	Symbols
Immunologic Signatures	M7790	GSE22103 UNSTIM VS LPS STIM NEUTROPHIL DN	-6.29	-2.06	4	4/200	3.31539e+16	HSPB1,STMN1,SLC1A4,TRIB3
Immunologic Signatures	M3140	GSE11864 CSF1 VS CSF1 IFNG PAM3CYS IN MAC DN	-4.4	-0.85	3	3/197	1054650964422	CEBPG,SLC1A4,ATG3
Immunologic Signatures	M6092	GSE2770 UNTREATED VS IL12 TREATED ACT CD4 TCELL 6H UP	-4.38	-0.85	3	3/200	1054650957761	CEBPG,SLC1A4,TRIB3
Immunologic Signatures	M5441	GSE3982 MAST CELL VS EFF MEMORY CD4 TCELL UP	-4.39	-0.85	3	3/199	2408753315	ALOX5,CBS,HSPB1
Immunologic Signatures	M3470	GSE1460 CD4 THYMOCYTE VS NAIVE CD4 TCELL CORD BLOOD UP	-4.38	-0.85	3	3/200	3146392564422	HMGB1,STMN1,ATG3
