# Supplementary material for: Genetic analysis of potential biomarkers and therapeutic targets in ferroptosis from coronary artery disease
Source: J Cell Mol Med. 2022 Feb 13;26(8):2177–90. doi: 10.1111/jcmm.17239 (PMC8995456; doi:10.1111/jcmm.17239)
Supplement: Supplementary file 6 — Table S4 [file JCMM-26-2177-s010.xlsx]

## Sheet: CA9
ID	Description	setSize	enrichmentScore	NES	pvalue	p.adjust	qvalues	rank	leading_edge	core_enrichment
hsa03010	Ribosome	132	-0.478684	-2.41333	1e-10	1.08333e-08	9.33333e-09	7177	tags=73%, list=37%, signal=46%	51069/55168/6187/79590/6134/6129/55173/7311/6139/25873/6125/4736/6165/6173/6210/6135/51081/6170/28998/6122/6167/51264/6159/51318/6133/6217/6224/6143/6229/23521/6233/6175/64928/6128/6158/51023/6201/51065/6146/6171/51121/6154/64963/6137/6205/6208/6152/9349/11224/6235/6227/124995/54460/2197/6155/6194/200916/6218/6147/63931/6228/51187/51263/6132/6164/6169/6232/6124/64981/65003/6157/64968/6183/6141/65…
hsa04080	Neuroactive ligand-receptor interaction	334	0.516878	2.48779	1e-10	1.08333e-08	9.33333e-09	4371	tags=47%, list=23%, signal=37%	1131/4142/6751/183/2893/1081/2560/3360/84539/680/2892/553/1135/256933/59340/8862/5745/3814/6870/2862/2917/117/6343/885/5697/59350/2492/51289/3351/83551/55879/4987/2900/2550/1145/2912/1144/623/3274/23566/9287/2890/2554/3827/339403/9340/4986/147/4159/728/1909/3269/1903/2798/1138/146/1129/2566/2901/6755/5645/4887/10203/3358/9294/200959/3354/5733/2831/2569/1134/7067/5540/3060/8001/10886/2891/8973/725…
hsa04740	Olfactory transduction	151	0.608841	2.66566	1e-10	1.08333e-08	9.33333e-09	3753	tags=54%, list=19%, signal=44%	119749/135941/119687/138804/441911/81309/120065/219464/219869/127385/286365/26532/1262/26539/81697/387748/392138/343406/81328/51806/26341/119774/79544/219469/219417/256148/4991/81797/390038/125958/5153/144124/285659/219473/128360/124538/391194/23538/26189/128372/8590/126541/81448/138882/158131/26707/254973/4995/7932/79345/219958/8383/3000/26188/26211/442194/91860/391112/26648/26333/26659/51764/21…
hsa04742	Taste transduction	82	0.546637	2.20171	1.51063e-07	1.22739e-05	1.05744e-05	3915	tags=48%, list=20%, signal=38%	1131/170572/6328/3351/2550/259295/50836/2554/5153/29850/3359/259285/338398/954/80834/285242/8645/50832/3354/259290/259289/259296/259286/51764/3350/2784/2557/54429/2914/5330/5568/6337/50833/200909/5030/773/5024/775/50838
hsa00190	Oxidative phosphorylation	101	-0.425205	-2.02546	1.39138e-06	9.044e-05	7.79175e-05	5589	tags=52%, list=29%, signal=37%	50617/4717/6392/7381/4705/55967/374291/1352/4722/4715/527/525/537/5464/245972/1346/4700/1345/4719/4701/4702/1350/126328/1340/4709/4694/4728/1351/4710/4720/4697/4696/6391/10063/4718/4698/1349/4716/1327/4707/4708/4726/9296/533/51079/4711/10975/9167/8992/1353/155066/64077/27089
hsa04020	Calcium signaling pathway	236	0.396595	1.83327	2.49411e-06	0.000135098	0.000116392	4369	tags=38%, list=23%, signal=30%	6263/9965/1131/2252/3360/8074/3707/2249/113/553/4843/845/6870/7134/51806/8912/623/3274/4914/89869/7422/2246/2263/147/108/1909/3269/5153/2065/146/1129/91807/26291/2248/3358/5733/8823/7423/57172/3791/5021/6915/5260/2905/6869/5535/155/4486/886/5155/91860/491/4233/1128/10345/4846/2261/5330/5568/5731/778/4803/85366/3356/2767/148/2185/9630/3361/55283/773/5024/135/775/492/5737/185/4923/2925/3362/109/557…
hsa05033	Nicotine addiction	40	0.633921	2.22177	3.12451e-06	0.000145067	0.00012498	4564	tags=50%, list=24%, signal=38%	2893/2560/2892/55879/2890/2554/2566/200959/2569/2891/140679/8973/2564/2905/2557/57084/773/116444/116443/2567
hsa04932	Non-alcoholic fatty liver disease	141	-0.37364	-1.89753	3.83977e-06	0.000155991	0.000134392	7561	tags=62%, list=39%, signal=38%	9377/5565/4723/83737/1537/1649/1339/1347/4724/6389/9451/170712/4704/1337/5602/4725/4695/3667/207/6256/4714/1965/1050/54205/4717/6392/7381/4705/7186/55967/1571/374291/4722/4715/5564/5562/3576/4296/5601/3953/2931/355/1346/4700/1345/3553/4719/468/4701/4702/208/3552/3643/1350/126328/1340/4709/8503/356/51422/5291/4694/5296/4728/1351/4710/637/4720/4697/4696/6391/4718/4698/1349/4716/7124/1327/5970/4707/…
hsa04974	Protein digestion and absorption	97	0.477928	1.97179	1.51848e-05	0.000548341	0.000472417	4114	tags=43%, list=21%, signal=34%	1301/59272/2006/1293/1278/6564/340267/1299/1286/1284/23439/1277/1294/440387/91522/6550/5645/8645/117247/1306/1504/340024/1506/81578/4225/285641/1295/7512/1303/482/5646/1297/57642/1359/11136/1282/1291/1290/51032/136227/6505/1298
hsa04142	Lysosome	126	-0.350543	-1.73165	7.84924e-05	0.002551	0.00219779	4634	tags=33%, list=24%, signal=25%	23431/53/79158/175/3073/527/84572/1521/537/8722/8905/245972/51172/4125/1511/1515/1212/2799/8763/2720/55353/6556/1203/10239/1213/427/1519/2581/9741/285362/9374/533/3373/162/3423/411/5641/5476/9179/138050/2717
hsa03420	Nucleotide excision repair	44	-0.461034	-1.84271	0.000359634	0.0106256	0.00915433	7894	tags=70%, list=41%, signal=42%	3978/5424/29935/5981/2071/5427/1161/8450/1642/9978/54107/5984/5426/8451/5886/4331/1069/5425/5887/2968/6119/5985/2074/5982/2967/2067/10714/2072/902/404672/56655
hsa00830	Retinol metabolism	54	0.492704	1.81068	0.000423671	0.0107241	0.00923922	4587	tags=46%, list=24%, signal=35%	220/54490/10720/7365/124/53630/1555/130/1543/1562/50700/54576/126/6121/195814/1592/316/145226/1551/7366/1577/54578/8608/1559/79799
hsa04714	Thermogenesis	197	-0.296825	-1.59717	0.000428964	0.0107241	0.00923922	3829	tags=32%, list=20%, signal=26%	55818/27330/6598/5468/1386/1346/6194/4700/1345/79133/4719/5593/2260/4701/1376/285521/4702/6597/84987/9658/388753/1350/126328/1340/11343/4709/64223/51422/4694/23305/4728/1351/4710/4720/4697/4696/6391/4893/10063/4718/4698/1349/4716/137682/57521/6197/1385/1327/6198/4707/123096/4708/4726/3845/3265/51079/4711/8110/10975/9167/91942/1353/115/27089
hsa04024	cAMP signaling pathway	214	0.346081	1.58677	0.000482728	0.0112062	0.00965455	4371	tags=32%, list=23%, signal=25%	6751/2893/1081/1080/3360/64399/113/2892/117/1262/2492/3351/51806/2550/2890/4881/5143/108/1909/5595/1129/23439/6755/7137/3354/5733/5881/2891/7252/5021/2905/7434/91860/134/2693/491/27198/4158/3350/482/1813/84699/6752/1128/338442/5568/2488/5880/1908/4852/778/5020/4878/2641/10411/135/775/492/7409/3362/109/5144/815/2033/1816/116444/3991/116443
hsa03008	Ribosome biogenesis in eukaryotes	74	-0.381982	-1.70922	0.00136207	0.0287032	0.0247289	6783	tags=54%, list=35%, signal=35%	2091/51077/1459/10436/55916/10248/25996/29107/55781/102157402/10813/84916/4809/51119/54464/26354/54433/10885/51068/79631/29102/134430/5822/55651/138716/54913/10556/83732/10775/23195/55505/10799/1457/51367/92856/10607/54552/28987/84135/5901
hsa04950	Maturity onset diabetes of the young	26	0.597586	1.90351	0.00141308	0.0287032	0.0247289	5376	tags=69%, list=28%, signal=50%	222546/2494/5080/3174/3170/3110/6927/168620/3630/5313/4821/4760/3175/50674/3651/389692/5078/6514
hsa05168	Herpes simplex virus 1 infection	448	-0.22068	-1.28814	0.00193935	0.0335318	0.0288889	5648	tags=36%, list=29%, signal=26%	55422/440275/79230/54205/329/10454/9668/80110/54753/348327/7186/147837/7752/6352/57343/7568/7189/56242/163071/90321/57547/9641/30832/284323/91975/388558/7637/7562/84436/140612/114026/7772/7733/8893/7743/57693/55552/90576/79862/80818/148022/148254/93134/147929/598/90338/51276/162972/7768/90827/5500/90987/163131/199692/355/163051/54811/84503/7565/147949/90317/3553/26974/1978/3106/79744/572/10013182…
hsa03030	DNA replication	36	-0.486965	-1.85968	0.00194584	0.0335318	0.0288889	7894	tags=69%, list=41%, signal=41%	3978/5424/29935/5981/5427/4176/54107/5984/4174/5422/4173/79621/5426/23649/10535/5425/6742/5558/6119/5985/84153/5982/10714/1763/56655
hsa03013	RNA transport	154	-0.295888	-1.52583	0.00196032	0.0335318	0.0288889	6179	tags=44%, list=32%, signal=30%	8761/1207/8891/5905/129401/11102/10605/1965/55916/55746/10248/8662/91181/1973/29107/1977/4686/4927/6606/10289/8893/10284/9470/57510/8669/60528/23191/51068/8563/10762/65109/84305/8087/1964/57187/138716/7341/1978/54960/9688/8487/54913/10556/8666/79897/10775/348995/10799/8668/51367/55308/55520/79833/6612/10209/8667/23279/8890/8894/6396/8665/1983/81929/4116/5901/55110/10073
hsa03060	Protein export	23	-0.553474	-1.84047	0.00209389	0.0340257	0.0293144	7713	tags=74%, list=40%, signal=44%	6728/6730/3309/28972/11231/29927/7095/58477/23480/5018/6726/10952/6734/55176/9789/196294/83943
hsa00563	Glycosylphosphatidylinositol (GPI)-anchor biosynthesis	25	-0.521648	-1.77524	0.00222197	0.0343877	0.0296263	4888	tags=64%, list=25%, signal=48%	55650/5279/9488/93183/23556/10026/84720/2822/54872/8733/5277/51604/5281/9487/51227/5283
hsa04140	Autophagy - animal	136	-0.301433	-1.53446	0.00268776	0.0391908	0.0337644	6603	tags=46%, list=34%, signal=30%	5602/1509/5594/3667/6237/5605/207/1965/84335/9776/64798/9140/440275/64419/11345/3146/22863/8673/7189/5562/23710/598/84938/5601/26100/9711/9474/29982/55102/79065/9342/572/9110/208/22800/81671/5515/8503/64223/30849/5291/23192/5296/5170/5861/4893/57521/60673/6198/53349/3845/3265/10645/5516/10325/9706/203228/10000/22808/55255/83734/338382
hsa04512	ECM-receptor interaction	86	0.407439	1.64512	0.0027735	0.0391908	0.0337644	4114	tags=40%, list=21%, signal=31%	5649/1293/3910/1278/7058/3912/1299/1286/1284/1277/255743/9900/80144/3679/3918/1834/7448/22801/3161/9899/375790/3680/8515/1297/1758/10319/3909/22987/3691/1282/8516/1291/7143/1298

## Sheet: CBS
ID	Description	setSize	enrichmentScore	NES	pvalue	p.adjust	qvalues	rank	leading_edge	core_enrichment
hsa03008	Ribosome biogenesis in eukaryotes	74	-0.652047	-2.83407	1e-10	6.5e-09	3.09474e-09	3312	tags=61%, list=17%, signal=51%	10885/10556/55813/10799/55341/5822/1459/26354/10940/84128/51119/92856/1736/55781/102157402/29889/54913/138716/1460/51367/29102/10436/79631/27341/10171/65083/10248/23560/54433/51602/10199/10557/4931/25996/3692/28987/10775/2091/84916/10528/55651/4809/55272/29107/5901
hsa03010	Ribosome	132	-0.839199	-4.01355	1e-10	6.5e-09	3.09474e-09	1937	tags=83%, list=10%, signal=75%	6181/6171/64979/6133/51065/51069/51073/55173/200916/6182/6189/6232/64969/63875/6150/6202/29088/6173/51023/6154/6139/11222/51318/6208/6229/51264/6218/28998/65003/6201/6144/6135/11224/3921/6125/2197/6137/6194/6136/6193/6176/6122/6191/6138/6164/7311/6160/6168/64981/6233/6155/6146/6128/63931/6142/6210/6170/6187/6205/9045/54948/9349/6143/6130/140801/6157/29093/6230/6222/6231/51373/6141/6235/124995/615…
hsa04144	Endocytosis	235	0.539951	2.16699	1e-10	6.5e-09	3.09474e-09	3829	tags=44%, list=20%, signal=36%	3577/3480/7456/3579/51100/11031/409/64411/867/23527/7879/83737/27243/3482/9815/5337/50807/58513/9765/3303/7048/147179/27128/5868/11021/3799/3310/1785/64744/9101/116985/9146/10254/9525/26286/10092/10093/57403/57132/830/4193/377/387/5590/5869/8766/79720/9798/9922/156/3135/23550/8218/10552/1213/10890/829/10565/51324/7852/832/1759/3133/3106/55048/10193/2870/5878/5119/8027/3305/58533/4087/2060/10097/1…
hsa04380	Osteoclast differentiation	123	0.629837	2.39991	1e-10	6.5e-09	3.09474e-09	3387	tags=50%, list=18%, signal=42%	1432/4689/2355/3554/140885/5594/6688/2212/2353/5608/10326/3460/3459/5603/5530/2885/2214/2215/7297/11027/3726/9021/7048/11025/5293/4792/1147/4688/5468/7305/5291/3455/653361/54209/8517/23118/9846/10379/3716/5290/3553/353514/6850/3937/7132/2213/23547/11024/4791/207/7046/7189/126014/5602/10990/3454/4286/5336/1385/5971/11026/5595
hsa05171	Coronavirus disease - COVID-19	222	-0.443361	-2.23235	1e-10	6.5e-09	3.09474e-09	2088	tags=39%, list=11%, signal=35%	6124/51284/6181/6171/6133/51065/6347/3627/200916/6189/6232/7124/6202/718/6173/6154/6139/9641/6208/6229/6218/6201/6144/6135/11224/3921/6125/2197/6137/6194/6136/6193/6176/6122/6191/6138/6164/7311/6160/6168/102723407/6233/6155/6146/6128/6142/6210/6170/6187/6205/9045/9349/6143/6130/140801/6157/6230/6222/6231/6141/6235/6159/6156/6227/6188/6134/6132/6165/3661/6228/6234/23521/6209/4736/6169/6223/6152/25…
hsa04140	Autophagy - animal	136	0.568516	2.19096	1.73005e-10	8.48901e-09	4.04173e-09	3857	tags=49%, list=20%, signal=40%	29982/5728/8837/5594/23710/3480/8408/51100/8897/23604/8660/5894/3920/58528/89849/2081/7879/5580/81671/5293/10010/5566/55062/10533/9821/64121/5291/23130/5562/1509/5861/3091/55102/10645/5290/5515/3845/58476/5170/1612/54541/203228/8678/83452/207/11337/64422/9110/3916/7189/9776/5602/7405/55578/29110/79065/5595/64798/4218/83734/64419/1613/53349/5289/84971/9140/6199
hsa04071	Sphingolipid signaling pathway	115	0.583918	2.19421	1.8284e-10	8.48901e-09	4.04173e-09	3843	tags=49%, list=20%, signal=39%	1432/5728/5594/427/5603/2776/8439/5894/4217/5525/5337/8698/6093/5293/5579/8560/10672/2773/55012/5291/166929/387/5590/1509/9517/10558/9846/5290/5515/3845/5170/7132/8879/5520/3827/207/91012/2771/5880/5338/5331/55844/5602/9475/259230/5330/624/79603/5595/204219/28227/23236/4790/637/140/5970
hsa05135	Yersinia infection	131	0.568284	2.17644	4.73432e-10	1.92332e-08	9.15717e-09	3259	tags=47%, list=17%, signal=40%	1432/5594/7099/7456/2212/2353/5608/6416/2932/5603/2776/10451/6195/5829/9815/58484/391/6093/9844/147179/3678/4210/5293/4792/1147/1398/8935/7409/10092/10093/6197/7454/5291/387/2185/8517/23118/3586/10552/4615/5290/29108/3553/3937/3606/51135/114548/207/834/10097/5880/10096/7189/1399/5602/9475/8394/60/9138/29110/10458/63916
hsa04062	Chemokine signaling pathway	187	0.519128	2.0466	7.24465e-10	2.61612e-08	1.24557e-08	2940	tags=35%, list=15%, signal=30%	6777/3577/5594/3579/6774/2790/409/196883/57580/2932/6655/2776/10451/5894/6372/2919/3055/5580/2885/5829/4067/6093/1794/9844/5293/4792/1147/5579/1398/5566/7409/23533/7454/2773/5294/2783/5291/5058/59345/2782/387/5590/2185/653361/8517/156/5290/3845/2268/5906/7852/2870/729230/6354/207/2771/5880/5331/1399/3717/2869/9475/10663/5330/58191
hsa04068	FoxO signaling pathway	125	0.565892	2.16085	1.19966e-09	3.77453e-08	1.79711e-08	2725	tags=36%, list=14%, signal=31%	1432/604/5728/5594/23710/3480/6774/8660/6655/1387/5603/5894/10018/6648/2885/8698/7048/5293/1647/1147/6789/901/4193/5291/5562/10769/1032/1030/3586/5290/3845/5170/8743/9454/4089/5934/207/11337/2033/4616/7046/116986/51422/6446/5602
hsa05131	Shigellosis	213	0.500726	1.99735	1.27753e-09	3.77453e-08	1.79711e-08	3882	tags=43%, list=20%, signal=35%	1432/3554/87/7321/5594/7099/23710/7100/2932/5603/4671/58528/837/5580/5829/7307/58484/6093/9844/27128/3678/5293/4792/1147/1398/3059/10092/10093/7094/55062/3099/9252/4193/64121/5291/387/3709/3101/8517/23118/257397/10552/4615/5290/81/29108/3553/7132/3606/8915/8678/114548/207/11337/834/10097/823/10318/5331/10096/929/55072/9181/92610/7189/1399/10616/5602/9475/5330/7323/8737/60/10241/29110/5336/7316/63…
hsa05130	Pathogenic Escherichia coli infection	188	0.51215	2.022	2.08379e-09	5.37412e-08	2.55869e-08	3843	tags=40%, list=20%, signal=33%	1432/3554/5594/7099/7456/7100/2212/2353/9170/5603/4671/837/8772/4542/7277/10006/6093/9826/147179/27128/4792/1147/3059/10672/10092/10093/4629/842/5058/387/8517/23118/4627/257397/5861/7009/10552/9871/4615/29108/3553/4644/8743/4651/7132/355/3606/51135/114548/8795/834/10097/10096/114609/9181/7189/55930/5777/10787/5602/9475/8737/7278/60/9138/10458/10427/5595/10095/10109/5062/9071/4790/2597/10094/5970
hsa04613	Neutrophil extracellular trap formation	106	0.584747	2.17214	2.14965e-09	5.37412e-08	2.55869e-08	2952	tags=39%, list=15%, signal=33%	1378/1432/4689/366/9759/5594/7099/51311/7097/2357/3684/23569/2212/5603/2358/5894/837/64581/2214/2215/27180/5293/5579/10105/6404/4688/10533/5291/177/653361/5290/6850/207/834/5880/728/5331/5330/51564/3689/60
hsa04910	Insulin signaling pathway	134	0.541977	2.08382	6.93099e-09	1.5739e-07	7.49353e-08	2725	tags=31%, list=14%, signal=26%	5836/79660/2319/5837/8569/10211/5594/3632/8660/2932/6655/5894/867/2885/5573/9021/5293/5509/1398/5256/5566/3099/5291/5562/5590/5140/3101/5290/3845/5170/10891/2872/5576/10603/207/6720/5500/2889/1399/51422/5602
hsa05142	Chagas disease	100	0.587044	2.16155	7.26413e-09	1.5739e-07	7.49353e-08	2923	tags=41%, list=15%, signal=35%	1432/8837/5594/7099/7097/2353/6416/3460/10333/3459/5603/2776/8772/7048/5293/4792/1147/2773/5291/54106/8517/3586/4615/5290/5515/3553/7132/355/51135/5520/3827/207/4087/2771/5331/55844/7046/7189/5602/5330/624
hsa05163	Human cytomegalovirus infection	213	0.486016	1.93868	9.83009e-09	1.95053e-07	9.28675e-08	3234	tags=33%, list=17%, signal=28%	1432/9586/3554/5594/3579/6774/2790/196883/5608/6667/2932/1871/6655/5603/2776/3570/5894/5530/8772/2885/5829/3588/6093/9826/5293/4792/1147/5579/1398/5566/10672/842/2773/5743/4193/2783/5291/59345/2782/387/3709/2185/8517/3135/3716/5290/3845/3553/7852/7132/355/3133/3106/11214/6891/207/2771/5880/5331/1399/9475/7422/5330/5734/8737/9138/3105/29110/1386/1385/6890
hsa05152	Tuberculosis	171	0.510839	2	1.02028e-08	1.95053e-07	9.28675e-08	2522	tags=36%, list=13%, signal=31%	1378/1432/5594/7099/7097/3687/3684/2212/3460/10333/3459/1051/1387/5603/5894/317/3920/26253/5530/4800/8772/7879/64581/2214/2215/3588/7096/4802/818/7421/5868/9114/10312/842/4046/387/54106/533/5869/1509/537/3586/3716/4615/535/3553/6850/7132/2213/3606/8915/51135/5878/207/2033/1520/114609/64127/3916/929/7189
hsa05012	Parkinson disease	216	-0.372726	-1.85677	2.71006e-08	4.89317e-07	2.3297e-07	2913	tags=38%, list=15%, signal=33%	5705/1340/27089/10376/4696/1351/5702/10383/5689/5708/7318/5682/5685/1965/5713/7419/5692/5688/7054/10975/817/7381/5683/5567/6389/4726/203068/5695/3710/3708/51079/5684/126328/4716/4731/4724/1339/1347/4708/84617/4700/29796/7314/10131/7417/4698/5693/7327/4702/7388/11315/7386/4725/7311/4722/4697/54539/4728/1537/25828/6233/5701/4701/5694/4704/4717/1350/1345/4714/1327/4715/4723/5704/4706/5686/10213/293/…
hsa04621	NOD-like receptor signaling pathway	167	0.507445	1.97786	3.56628e-08	6.10022e-07	2.9044e-07	3101	tags=40%, list=16%, signal=34%	1432/5594/10135/7099/23710/171389/5603/118429/4671/837/2919/84674/8772/5580/22900/7297/58484/6041/4210/4792/1147/10010/7295/3455/387/3709/3428/8517/23118/257397/9051/140609/10379/3716/4615/7128/29108/3553/9447/3606/9927/22861/2634/51135/114548/11035/11337/834/90550/55914/838/7158/5331/64127/55072/7189/10616/5602/3454/440068/114769/5330/8737/7531/7205/2920/29110
hsa04666	Fc gamma R-mediated phagocytosis	92	0.582187	2.12393	4.1602e-08	6.76033e-07	3.21868e-07	3142	tags=48%, list=16%, signal=40%	3985/5594/8613/2212/10451/5894/3055/5580/2214/2215/5337/50807/4067/5293/1785/5579/1398/7409/10092/10093/7454/5291/5058/4082/7408/653361/2934/9846/10552/5290/5788/6850/4651/2213/207/10097/5880/5338/10096/1399/3635/8394/273/5336
hsa05132	Salmonella infection	244	0.462934	1.8624	4.91739e-08	7.61025e-07	3.62334e-07	2969	tags=34%, list=15%, signal=29%	1432/5594/7099/7097/7100/2353/5608/6416/10333/5603/4671/5894/837/127829/8772/7879/7277/10006/8677/58484/391/9844/27128/5868/5293/3799/4792/3840/1147/1785/7295/10092/10093/6993/5294/197259/5291/5058/387/54106/5869/8517/23118/3831/257397/23643/51164/10552/4615/5290/5788/29108/3553/8743/51143/7132/112574/3606/51135/114548/5878/8795/11035/207/27072/834/10097/838/10096/114609/9648/929/7189/1783/10787/…
hsa04668	TNF signaling pathway	110	0.555104	2.07296	6.21321e-08	9.17861e-07	4.37006e-07	3203	tags=41%, list=17%, signal=34%	1432/9586/8809/4318/8837/5594/2353/5608/6416/1051/5603/4217/6372/2919/602/8772/83737/3726/9021/5293/4792/1147/9252/5743/197259/5291/8517/23118/257397/5290/7128/3553/7132/355/11035/207/182/64127/5602/1326/8737/3383/2920/1386/1385
hsa04935	Growth hormone synthesis, secretion and action	119	0.544061	2.0554	7.82568e-08	1.1058e-06	5.26488e-07	3203	tags=37%, list=17%, signal=31%	1432/9586/6777/5594/6774/2353/196883/5608/6416/8660/2932/6655/1387/5603/2776/5894/2885/3726/9021/5293/5579/1398/5566/2773/5291/3709/6776/776/5290/3845/207/2033/4214/2771/5331/51738/1399/3717/5602/5330/6750/5336/1386/1385
hsa03013	RNA transport	154	-0.412287	-2.01051	1.17949e-07	1.59723e-06	7.60462e-07	3871	tags=45%, list=20%, signal=36%	81929/56000/10250/10482/4116/11269/11260/57187/54960/65109/10556/55706/55110/8663/65110/1974/10799/10284/84305/4686/10940/1965/1975/50628/51808/8662/1973/79897/8086/8487/23225/53371/1915/10605/57122/54913/138716/25929/7329/55746/10073/1964/8669/8893/26986/51367/79833/129401/1967/79902/23636/6606/8892/10248/79023/10557/3646/10775/1207/8667/23165/4927/8666/8668/60528/8665/8664/29107/5901
hsa05167	Kaposi sarcoma-associated herpesvirus infection	184	0.478435	1.88625	1.22872e-07	1.59733e-06	7.60511e-07	3389	tags=37%, list=18%, signal=31%	1432/5594/23710/6774/2790/2353/5608/57580/6416/2932/1871/3459/1387/5603/5894/2919/5530/3055/8772/7297/4067/5293/4792/1147/7538/23533/842/5743/5294/2783/5291/3455/59345/2782/3709/8517/3135/3091/10379/3716/5290/3845/6850/7132/355/3133/3106/5610/8678/207/11337/2033/64422/2247/3717/5602/3454/7422/3105/3383/9261/2920/29110/5336/1385/7316/5595/2787
hsa04010	MAPK signaling pathway	287	0.434315	1.77013	1.78615e-07	2.23269e-06	1.06301e-06	2852	tags=27%, list=15%, signal=24%	1432/3554/7039/9448/8569/5594/10746/1843/3480/115727/9693/409/4215/2353/5608/6416/3556/6655/5603/5894/4217/1649/5530/2885/6195/2322/3303/7048/6788/1647/1147/3310/5579/1398/5566/6789/6197/9252/5058/57551/6722/3815/8517/23118/5922/5495/374/776/4615/3082/3845/3553/5906/8649/7132/355/2872/284/51135/7010/3305/4296/4791/207/4616/4214/2247/5880/929/7046/7189/1399/2321/51347/5602/7422/1326/9175
hsa00190	Oxidative phosphorylation	101	-0.48229	-2.20536	2.44132e-07	2.93863e-06	1.39912e-06	1910	tags=41%, list=10%, signal=37%	10975/7381/6389/4726/10063/51079/126328/4716/4731/4724/1339/1347/4708/4700/29796/9296/4698/4702/7388/7386/4725/4722/4697/54539/4728/1537/4701/4704/4717/1350/1345/4714/1327/4715/4723/4706/4710/55967/374291/4729/4713
hsa05161	Hepatitis B	155	0.497161	1.92531	3.03144e-07	3.51864e-06	1.67527e-06	2770	tags=33%, list=14%, signal=28%	1432/9586/4318/6777/5594/7099/7097/6774/2353/5608/6416/1871/6655/1387/5603/5894/317/8772/2885/7297/7048/5293/4792/1147/5579/842/5291/6778/1654/2185/8517/23118/537/6776/3716/4615/5290/3845/355/51135/4089/207/2033/4214/114609/7046/7189/3717/7534/5602/3454
hsa04015	Rap1 signaling pathway	207	0.466794	1.85828	3.36043e-07	3.766e-06	1.79304e-06	3068	tags=28%, list=16%, signal=23%	1432/57568/5594/5899/3480/2357/3684/9693/196883/5608/9170/10636/64411/5603/2776/10451/5894/54518/5293/9732/5579/1398/7409/7094/83593/2773/6494/5291/387/5590/7408/3815/5290/3082/3845/5906/3937/284/7010/11069/207/1268/5909/2771/2247/5880/5331/2889/7057/1399/2321/7422/5330/3689/60/5900/56034
hsa04722	Neurotrophin signaling pathway	118	0.52806	1.99561	5.91364e-07	6.40645e-06	3.05019e-06	3387	tags=37%, list=18%, signal=31%	1432/5594/4215/2932/6655/5603/5894/4217/5663/11213/5580/2885/6195/2549/818/5293/4792/57498/1398/6197/9252/5291/6272/387/397/5290/3845/5170/5906/51135/10603/207/10782/4214/2889/7189/1399/5602/816/7531/9261/5336/2309/5595
hsa05120	Epithelial cell signaling in Helicobacter pylori infection	68	0.595291	2.07732	7.07047e-07	7.41259e-06	3.52923e-06	2042	tags=34%, list=11%, signal=30%	1432/3577/3579/6416/5603/523/528/2919/4067/526/102/4792/1147/9114/50848/10312/5058/533/8517/537/535/6868/8992
hsa05205	Proteoglycans in cancer	199	0.458364	1.81779	9.88413e-07	1.00386e-05	4.7795e-06	2977	tags=29%, list=15%, signal=25%	1432/4318/5594/7099/7097/3480/6774/5328/8826/6548/6655/5603/10451/5894/867/2885/4659/5829/6093/2549/818/3678/5293/5579/5329/3059/5566/7409/4193/5291/4478/5058/10855/387/3709/3091/5290/3082/3845/5170/355/117581/967/207/4087/5500/4660/2247/81029/7057/5777/8324/9475/7422/816/60495/60/9138
hsa04670	Leukocyte transendothelial migration	109	0.525125	1.9604	1.18985e-06	1.17182e-05	5.57918e-06	3142	tags=34%, list=16%, signal=29%	1432/4689/4318/87/3684/5603/10451/5829/6093/5293/5579/4688/7409/83593/50848/2773/6494/5291/4478/387/2185/7408/653361/5290/81/5906/7852/5175/11069/1495/2771/5880/9475/3689/60/3383/5336
hsa05211	Renal cell carcinoma	65	0.589343	2.04496	2.20553e-06	2.10822e-05	1.00375e-05	2801	tags=40%, list=15%, signal=34%	7039/54583/5594/6655/1387/5894/2885/2549/5293/1398/5291/405/5058/3091/112398/5290/3082/3845/2034/5906/7030/207/2033/2889/1399/7422
hsa04620	Toll-like receptor signaling pathway	95	0.53581	1.9645	2.64042e-06	2.45181e-05	1.16734e-05	3212	tags=39%, list=17%, signal=33%	1432/5594/7099/51311/7097/7100/2353/5608/6416/10333/5603/8772/7096/5293/4792/1147/6696/5291/3455/54106/8517/23118/23643/4615/5290/3553/51135/207/114609/929/7189/5602/3454/1326/8737/29110/353376
hsa05020	Prion disease	239	-0.333797	-1.70446	2.94885e-06	2.66216e-05	1.26749e-05	2913	tags=36%, list=15%, signal=31%	5705/1340/27089/10376/4696/1351/10963/5702/1459/10383/5689/5708/2534/5682/5685/116443/1965/5713/7419/2902/5692/5688/10975/7381/5683/5567/6389/4726/203068/5695/3710/3708/51079/5684/126328/4716/4731/148327/4724/1339/5621/1460/7124/1347/4708/84617/4700/2906/29796/7417/4698/5693/4702/5533/7388/7386/4725/4722/4697/54539/4728/1537/5701/4701/5694/4704/4717/1350/1345/4714/1327/4715/4723/5704/4706/5686/10…
hsa04931	Insulin resistance	105	0.52034	1.93112	3.22408e-06	2.82549e-05	1.34525e-05	2283	tags=28%, list=12%, signal=24%	5836/9586/79660/5728/5837/6774/8660/2932/5580/6195/6945/9021/5293/4792/5509/5579/6197/5291/5562/5590/5290/5170/7132/10891/11001/200186/207/6720/5500
hsa04810	Regulation of actin cytoskeleton	213	0.444552	1.77328	3.30365e-06	2.82549e-05	1.34525e-05	3829	tags=32%, list=20%, signal=26%	3985/87/5594/3687/3684/8826/54434/9170/6548/6655/10451/5894/54961/4659/5829/6093/3678/5293/89846/1398/10672/3691/7409/10092/10093/4629/5291/4478/5058/387/4627/2934/10552/5290/81/3845/8516/85464/7852/324/3681/3827/10097/5500/4660/2247/5880/10096/1399/10787/79837/9475/9459/8394/624/3689/60/9138/56034/3645/10458/5595/2251/7414/10095/10109/5062/623/10094
hsa04012	ErbB signaling pathway	84	0.549288	1.98337	4.12945e-06	3.44121e-05	1.6384e-05	3456	tags=36%, list=18%, signal=29%	7039/6777/5594/6416/2932/6655/5894/867/2885/2549/818/5293/5579/1398/5291/5058/374/6776/3084/5290/27/3845/207/1399/5602/816/5336/2069/5595/1027
hsa05212	Pancreatic cancer	75	0.564103	1.9945	4.61839e-06	3.75244e-05	1.78659e-05	2970	tags=39%, list=15%, signal=33%	7039/5594/5899/6774/1871/5894/5337/7048/5293/1647/1147/842/10928/5291/8517/3716/5290/3845/4089/207/4087/4616/5880/5338/7046/5602/7422/9459/5900
hsa04611	Platelet activation	118	0.504154	1.90527	6.12852e-06	4.85797e-05	2.31295e-05	3159	tags=33%, list=16%, signal=28%	1432/5594/2212/196883/5603/2776/54518/4659/4067/6093/5293/5566/10672/23533/7094/2773/5294/5291/8773/387/5590/3709/7408/5023/5290/5906/6850/3937/83706/207/5500/2771/5331/9475/5330/60/9138/5336/6786
hsa05231	Choline metabolism in cancer	94	0.527026	1.93158	6.34072e-06	4.90651e-05	2.33606e-05	3134	tags=33%, list=16%, signal=28%	5594/6583/8613/2353/6667/5130/6655/5894/2885/5337/56261/5293/5579/6580/57153/7454/5291/1608/3091/5290/3845/5170/207/5880/5338/1119/5602/8394/5900/56034/9468
hsa05223	Non-small cell lung cancer	72	0.56161	1.9763	6.83803e-06	5.16828e-05	2.46068e-05	2255	tags=33%, list=12%, signal=30%	7039/6777/5594/6774/1871/6655/5894/2885/5293/3799/1647/5579/6789/83593/842/6256/5291/6776/5290/3082/3845/5170/207/4616
hsa04150	mTOR signaling pathway	147	0.472709	1.83225	8.02019e-06	5.92401e-05	2.8205e-05	2722	tags=29%, list=14%, signal=25%	5728/5594/3480/8408/2932/6655/523/528/5894/58528/6249/2887/2885/6195/526/5293/51719/1147/5579/253260/6197/64121/5291/92335/5562/387/1857/96459/5290/3845/5170/8649/81617/7132/9663/54541/55004/207/81029/10542/83667/8324/6446
hsa04926	Relaxin signaling pathway	128	0.478782	1.83237	1.07782e-05	7.78426e-05	3.70619e-05	3589	tags=32%, list=19%, signal=26%	1432/9586/4318/5594/2790/409/2353/196883/6416/6655/5603/5894/2885/7048/5293/4792/5566/2773/2783/5291/59345/2782/5590/5290/3845/4322/207/4087/2771/5331/7046/5602/3640/7422/5330/1386/1385/5595/2787/23236/1282
hsa04625	C-type lectin receptor signaling pathway	102	0.511154	1.89009	1.22782e-05	8.6748e-05	4.13019e-05	2262	tags=32%, list=12%, signal=29%	1432/5594/338339/5603/5894/26253/602/5530/5580/64581/5293/4792/1147/4046/5743/4193/5291/5058/387/3709/8517/3586/10379/5290/29108/3845/3553/6850/8915/114548/4791/207/834
hsa01522	Endocrine resistance	94	0.517527	1.89676	1.39102e-05	9.61874e-05	4.57961e-05	1832	tags=23%, list=10%, signal=21%	1432/4318/5594/3480/2353/196883/6667/4853/1871/6655/5603/5894/4851/2885/2852/5293/5566/4193/5291/5290/3845/638
hsa03040	Spliceosome	132	-0.391335	-1.8716	1.51545e-05	0.000102608	4.88533e-05	3791	tags=41%, list=20%, signal=33%	23450/9416/4116/139804/57819/57187/10465/10907/10929/55110/9343/27258/10450/10594/11157/4686/6637/10946/6628/153527/220988/10713/9128/51691/22827/6632/144983/6428/10772/6100/8175/6625/6434/6635/6629/6627/5356/84991/3178/83443/56259/51645/6633/6631/6432/6634/6636/151903/6626/3312/25804/23658/51690/4809
hsa05014	Amyotrophic lateral sclerosis	325	-0.288496	-1.50853	1.98126e-05	0.00013141	6.2566e-05	2936	tags=30%, list=15%, signal=26%	493869/7186/5705/1340/27089/10376/4696/1351/5702/10383/5689/5708/4686/5682/5685/1965/5713/10280/2902/5692/5688/9973/220988/10975/7381/5683/10133/6389/4726/203068/5695/3710/23225/53371/57122/144983/51079/5684/126328/4716/4731/4724/1339/6428/7124/1347/4708/55746/84617/4700/2906/29796/60673/4698/5693/129401/3178/596/4702/5533/7388/7386/79902/23636/4725/4722/4697/54539/4728/2882/1537/79023/5701/4701/…
hsa05215	Prostate cancer	97	0.508455	1.86259	2.60655e-05	0.000169426	8.06659e-05	3843	tags=39%, list=20%, signal=32%	7850/9586/4318/7039/5728/5594/3480/5328/2932/1871/6655/1387/5894/2885/5293/4792/1147/842/4193/5291/8517/5290/3845/5170/6692/207/2033/4824/6935/56034/3645/1385/5595/1027/4314/1017/4790/5970
hsa04664	Fc epsilon RI signaling pathway	65	0.557	1.93273	2.72214e-05	0.00017347	8.25913e-05	2854	tags=38%, list=15%, signal=33%	1432/240/5594/5608/241/6416/6655/5603/10451/5894/2885/4067/5293/7409/5291/9846/5290/3845/5170/6850/3937/207/5880/5602/3635
hsa04728	Dopaminergic synapse	131	0.467973	1.79226	2.87927e-05	0.000179954	8.56786e-05	3534	tags=31%, list=18%, signal=25%	1432/9586/2790/409/2353/2932/5603/2776/5530/5525/818/3799/5579/5566/2773/2783/55012/406/59345/2782/3709/776/5515/5520/207/5500/2771/220074/5331/55844/5602/816/5330/1386/1385/6323/2904/2787/28227/23236
hsa04630	JAK-STAT signaling pathway	155	0.455487	1.76393	3.14462e-05	0.000192831	9.18093e-05	2770	tags=26%, list=14%, signal=23%	6777/1441/3597/1438/5008/6774/3460/6655/3459/1387/3570/4170/5894/8554/2885/7297/3588/3566/1439/9021/5293/10254/5617/5291/3455/6778/6776/3586/10379/3716/5290/896/8027/207/2033/58985/3953/5777/3717/2057/3454
hsa05100	Bacterial invasion of epithelial cells	67	0.54953	1.91565	3.33148e-05	0.000200506	9.54636e-05	3829	tags=45%, list=20%, signal=36%	867/5829/391/2549/9844/3678/5293/1785/1398/3059/10092/10093/5291/387/8218/10552/1213/5290/1759/10097/1495/10096/1399/79767/60/63916/7414/10095/10109/10094
hsa05016	Huntington disease	272	-0.297179	-1.52352	3.46355e-05	0.000204664	9.74433e-05	2936	tags=32%, list=15%, signal=27%	493869/7186/5705/1340/5435/1211/27089/10376/4696/1351/5702/10383/5689/5708/5682/5436/5685/5713/7419/2902/5692/5688/55081/10975/7381/5683/6389/4726/203068/5695/3708/5440/51079/5684/126328/4716/4731/148327/4724/1339/1347/4708/84617/4700/29796/3065/5441/60673/7417/4698/5693/4702/5437/7388/7386/4725/4722/4697/54539/4728/2882/1537/5701/4701/5694/4704/4717/1350/1345/4714/1327/4715/4723/5704/4706/5438/5…
hsa04915	Estrogen signaling pathway	134	0.462258	1.77731	4.08842e-05	0.000237274	0.000112969	2427	tags=24%, list=13%, signal=21%	9586/4318/7039/5594/25984/2289/2353/196883/6667/6655/2776/5894/5580/2885/8648/2852/3303/5293/10499/3310/5566/2773/5291/3709/1509/5290/3845/3305/207/2771/3886/5331
hsa01521	EGFR tyrosine kinase inhibitor resistance	78	0.537893	1.9231	4.59271e-05	0.000261865	0.000124677	3387	tags=36%, list=18%, signal=30%	7039/5728/5594/3480/6774/2932/6655/3570/5894/10018/2885/2549/5293/5579/5291/3084/3716/5290/3082/3845/207/2247/3717/7422/56034/5336/2309/5595
hsa04928	Parathyroid hormone synthesis, secretion and action	106	0.483202	1.79493	4.80548e-05	0.00026497	0.000126156	3798	tags=35%, list=20%, signal=28%	64386/9586/5594/409/2353/196883/6667/2776/5894/5337/9826/7421/5579/5566/10672/4205/6256/2773/387/3709/9365/5142/4322/632/11214/2771/5338/5331/5330/9138/1386/1385/5595/50964/23236/1594/4323
hsa05221	Acute myeloid leukemia	66	0.547171	1.90621	4.81023e-05	0.00026497	0.000126156	2472	tags=35%, list=13%, signal=30%	6777/5594/597/6688/6774/3684/6655/5894/2885/2322/5293/1147/5291/3815/8517/6776/1053/5290/3845/8864/207/929/7704
hsa05134	Legionellosis	55	0.573172	1.9345	5.0702e-05	0.000270691	0.000128879	3056	tags=49%, list=16%, signal=41%	1378/7099/7097/3684/7100/4671/317/2919/58484/3303/9554/4792/3310/842/5861/4615/29108/3553/3606/3305/4791/57396/834/929/1195/3689/2920
hsa03030	DNA replication	36	-0.577813	-2.14608	5.08066e-05	0.000270691	0.000128879	4196	tags=67%, list=22%, signal=52%	29935/246243/5558/5422/5424/2237/56655/4175/5111/5557/4174/5981/6742/4171/5984/57804/3978/84153/54107/6119/4176/79621/4172/10535
hsa04912	GnRH signaling pathway	91	0.509132	1.85266	5.45972e-05	0.000286195	0.000136261	2867	tags=30%, list=15%, signal=25%	1432/5594/10746/4215/196883/5608/6416/6655/5603/2776/5894/5580/2885/5337/818/5579/5566/3709/2185/776/3845/4214/5338/5331/5602/816/5330
hsa04145	Phagosome	146	0.455898	1.76875	6.05336e-05	0.000312276	0.000148679	2984	tags=35%, list=15%, signal=30%	4689/2204/7099/7097/3684/2212/10333/523/528/3920/7879/64581/2214/2215/7277/55176/526/5868/3678/9554/9114/9146/4688/10312/533/9341/5869/653361/3135/7059/537/535/51143/3133/2213/3106/8992/5878/6891/1520/4153/3916/929/4973/7057/1783/23673/7278/3689/60/3105
hsa04714	Thermogenesis	197	-0.327917	-1.62646	7.7994e-05	0.000396063	0.000188571	1910	tags=29%, list=10%, signal=26%	10975/7381/5567/6389/4878/4726/10063/6597/51079/126328/4716/4731/148327/4724/1339/1347/116228/4708/3265/4700/29796/29078/28958/4698/51241/6601/91942/6194/4702/7388/7386/4725/4722/4697/3991/54539/4728/1537/388753/4701/4704/4717/1350/86/1345/4714/1327/4715/4723/4706/4710/51287/84987/55967/374291/4729/4713
hsa04152	AMPK signaling pathway	119	0.468734	1.77082	8.16109e-05	0.000408055	0.00019428	3577	tags=34%, list=19%, signal=28%	9586/5209/3480/8408/8660/5210/5525/3156/5293/51719/5862/5468/55012/5291/92335/5562/23216/10645/5290/5515/10890/79602/5170/81617/10891/5208/200186/5520/207/6720/3953/55844/51422/1385/148/2309/5564/4218/28227/51552
hsa05310	Asthma	31	-0.589361	-2.1098	8.59458e-05	0.000423218	0.0002015	1950	tags=42%, list=10%, signal=38%	3127/3125/7124/3596/3112/3122/102723407/3113/958/3123/3109/3111/3108
hsa04510	Focal adhesion	197	0.416765	1.64844	9.62306e-05	0.00046679	0.000222245	2952	tags=25%, list=15%, signal=21%	5728/87/5594/3480/2932/6655/10451/5894/2885/4659/5829/6093/3678/5293/7791/5579/1398/3691/7409/7094/6696/5291/5058/387/7408/7059/1299/5290/81/3082/896/5170/8516/5906/207/5500/4660/5880/64098/2889/7057/1399/2321/1298/5602/9475/7422/8394/60
hsa04261	Adrenergic signaling in cardiomyocytes	149	0.435527	1.68861	0.000116148	0.00055512	0.0002643	3723	tags=31%, list=19%, signal=25%	1432/9586/5594/196883/3753/6546/6548/5603/2776/5525/818/5566/23533/9252/2773/5294/55012/493/776/5515/5520/11069/207/5500/7171/2771/5331/55844/5350/490/816/5330/4625/1386/1385/6330/148/487/1390/5595/3784/28227/23236/785/489/7170
hsa05220	Chronic myeloid leukemia	76	0.518131	1.84346	0.000133456	0.000628598	0.000299284	2547	tags=34%, list=13%, signal=30%	6777/5594/1871/6655/5894/867/2885/7048/5293/4792/1647/1147/1398/1488/4193/5291/8517/6776/9846/5290/3845/4089/207/4616/7046/1399
hsa05140	Leishmaniasis	74	0.516501	1.82213	0.000150876	0.000700495	0.000333515	2624	tags=38%, list=14%, signal=33%	1378/1432/4689/5594/7099/7097/3684/2212/2353/3460/3459/5603/2214/2215/4792/5579/4688/5743/653361/23118/3586/3716/4615/3553/51135/7189/5777/3717
hsa03050	Proteasome	44	-0.528984	-2.07861	0.000157006	0.000710821	0.000338432	4666	tags=61%, list=24%, signal=47%	5699/5709/5690/5687/5714/3458/51371/5705/5702/5689/5708/9491/5682/5685/5713/5692/5688/5683/5695/5684/5721/5693/5701/5694/5704/5686/10213
hsa04072	Phospholipase D signaling pathway	143	0.446566	1.72438	0.000157474	0.000710821	0.000338432	3142	tags=28%, list=16%, signal=24%	3577/5594/5899/3579/8613/196883/9170/6655/5894/2885/5337/2549/27128/5293/1785/10672/23533/5294/5291/1608/387/2185/3815/10554/9846/5290/3845/6850/1759/10555/11069/207/5737/5338/5331/5330/8394/5900/56034/5336
hsa05206	MicroRNAs in cancer	159	0.435919	1.6964	0.000164276	0.00072022	0.000342906	2547	tags=25%, list=13%, signal=21%	4318/5728/9759/5594/6774/5328/8660/4853/1871/6655/1387/4170/5894/10018/4851/2885/6093/3678/5293/23405/5579/1398/9252/5743/4193/5291/4082/387/5290/3845/1788/324/54541/4194/2033/1545/6935/7057/1399
hsa00500	Starch and sucrose metabolism	30	0.644634	1.92321	0.000165294	0.00072022	0.000342906	2187	tags=33%, list=11%, signal=30%	5836/8972/5837/2992/5236/55276/3099/3101/2632/2548
hsa04014	Ras signaling pathway	224	0.400701	1.60205	0.000166205	0.00072022	0.000342906	3389	tags=25%, list=18%, signal=21%	2114/7039/5594/5899/3480/2790/115727/6655/5894/2885/5337/2322/2549/5868/8036/5293/1147/5579/5863/5566/6789/83593/10928/2783/5291/8315/5058/59345/2782/387/5869/3815/8517/5922/9846/5290/3082/27/3845/5906/284/7010/5878/207/2247/5880/5338/2321/5602/7422/5900/56034/29110/5336/2904/5595/2787
hsa05418	Fluid shear stress and atherosclerosis	135	0.443715	1.7073	0.000180519	0.000771955	0.000367538	2994	tags=26%, list=16%, signal=22%	1432/7850/4318/3554/1843/2353/5608/6416/5603/4217/7056/5293/1147/7295/4780/4688/4205/5291/5562/387/5590/653361/8517/5290/3553/7132/5175/207/5880/9181/4257/5602/7422/60/3383
hsa04066	HIF-1 signaling pathway	105	0.459712	1.70611	0.00026867	0.001134	0.000539912	3857	tags=38%, list=20%, signal=31%	5209/8569/54583/5594/7099/3480/6774/3460/3459/1387/3570/818/5293/4055/5579/3099/5291/405/3101/3091/112398/5290/2872/284/5230/7010/207/2033/2321/7422/816/5163/5336/5595/1027/80201/4790/2597/5970/6199
hsa05224	Breast cancer	147	0.431757	1.67352	0.000273066	0.00113778	0.00054171	2709	tags=22%, list=14%, signal=19%	23401/5728/5594/10023/3480/2353/6667/2932/4853/1871/6655/5894/4851/2885/23462/8648/5293/1647/5291/1857/3815/1452/5290/3845/324/4791/207/4616/182/2247/81029/122011/8324
hsa05170	Human immunodeficiency virus 1 infection	198	0.410288	1.62292	0.000277963	0.00114352	0.000544445	2547	tags=25%, list=13%, signal=22%	1432/3985/5594/7099/7097/2790/2353/5608/5603/2776/5894/5530/8772/5829/8450/5293/164/4792/1147/5579/1398/842/2773/9582/2783/5291/5058/59345/2782/3709/2185/8517/23118/3135/4615/5290/3845/200315/7852/7132/355/3133/3106/51135/6891/207/2771/5880/7189/1399
hsa05162	Measles	132	0.443689	1.70114	0.000350442	0.00142367	0.000677829	2770	tags=32%, list=14%, signal=27%	6777/7099/7097/6774/2353/2932/317/4179/8772/7297/3303/5293/4600/4792/1147/3310/842/5291/4478/3455/54106/8517/23118/6776/10379/3716/4615/5290/896/7128/3553/355/2213/5610/51135/3305/207/103/7189/25898/5602/3454
hsa04151	PI3K-Akt signaling pathway	344	0.35812	1.47556	0.000367218	0.00147341	0.000701509	2801	tags=21%, list=15%, signal=18%	9586/7039/5728/1441/5594/7099/7097/5008/3480/2790/2932/9170/6655/3570/4170/5894/10018/2885/5525/3566/2322/3678/5293/1147/3691/23533/5617/842/6256/6696/5294/4193/2783/55012/5291/3455/59345/2782/5562/3815/8517/7059/374/1299/3716/5290/5515/3082/896/3845/118788/5170/8516/6850/284/54541/200186/7010/5520/5934/23239/207/2247/55844/7057/2321/3717/7534/1298/6446/2057/3454/7422
hsa04917	Prolactin signaling pathway	70	0.511752	1.79684	0.000394787	0.0015647	0.000744976	1774	tags=24%, list=9%, signal=22%	1432/6777/5594/6774/2353/2932/6655/5603/5894/2885/9021/5293/5617/5291/6776/5290/3845
hsa05203	Viral carcinogenesis	161	0.417686	1.62504	0.000405873	0.00158926	0.000756668	3843	tags=36%, list=20%, signal=29%	9586/87/9759/6777/5594/6774/3516/1387/2885/5829/4067/5293/4792/4055/9114/5566/4193/5291/387/1654/6722/23352/1030/8517/5922/3135/2934/6776/10379/3716/5290/81/896/3845/6850/730394/3133/3106/5610/4791/5934/2033/7534/51564/3105/7531/9261/1386/1385/3190/5595/1027/2957/5366/1017/4790/3107/5970
hsa04142	Lysosome	126	0.434245	1.65939	0.000425234	0.00164525	0.000783325	3402	tags=33%, list=18%, signal=27%	9516/6556/3423/427/3920/22901/7805/3482/164/10239/9114/2588/10312/2799/6272/533/8120/4758/5538/1509/537/4126/8218/9583/1213/535/20/967/2548/1520/285362/3916/1176/2581/2760/8763/23163/3074/26503/51606/23431
hsa04330	Notch signaling pathway	53	0.539664	1.81295	0.000452009	0.00172827	0.000822852	2378	tags=36%, list=12%, signal=32%	6310/8650/3516/4853/1387/5663/4851/23462/83464/9794/1488/9541/1857/151636/113878/6868/23385/2033/182
hsa05133	Pertussis	75	0.499062	1.76454	0.000497917	0.00188166	0.000895885	4052	tags=41%, list=21%, signal=33%	1432/5594/7099/3684/2353/5603/6372/3678/2773/387/23643/3586/4615/29108/3553/51135/114548/834/2771/114609/929/7189/5602/3689/353376/5595/4790/5970/3659/727/715
hsa04371	Apelin signaling pathway	132	0.43561	1.67016	0.000589566	0.00218226	0.001039	2867	tags=27%, list=15%, signal=23%	9759/5594/23710/2790/196883/6546/6548/2776/5894/5566/10672/23533/4205/6696/2773/5294/2783/59345/2782/5562/3709/5140/3845/10891/8678/4089/207/11337/4087/2771/182/5331/7046/4899/51422/5330
hsa04610	Complement and coagulation cascades	83	0.478113	1.72471	0.000590888	0.00218226	0.001039	4052	tags=33%, list=21%, signal=26%	1378/2153/1604/3687/3684/5328/4179/966/7056/2157/5329/5265/5624/11326/3827/3053/728/4153/624/3689/1361/2/2151/623/3078/727/715
hsa05160	Hepatitis C	147	0.421535	1.6339	0.000619319	0.00225713	0.00107465	3101	tags=28%, list=16%, signal=24%	8837/5594/6774/2932/1871/6655/5894/317/8554/8772/2885/7297/6041/9021/5293/4600/4792/1147/842/6256/5291/3455/8517/10379/3716/5290/5515/3845/7132/355/5610/5520/207/55844/7189/10197/7534/3454/8737/7531/29110
hsa04210	Apoptosis	130	0.441119	1.69392	0.000631714	0.00225713	0.00107465	2282	tags=27%, list=12%, signal=24%	8837/5594/597/4001/2353/4170/5894/4217/317/10018/1649/8772/2081/7277/1439/5293/4792/1647/1147/842/5291/3709/1509/8517/5290/3845/5170/8743/7132/355/8795/207/1520/4616/823
hsa05340	Primary immunodeficiency	36	-0.523204	-1.94325	0.000631996	0.00225713	0.00107465	1800	tags=50%, list=9%, signal=45%	3575/925/926/916/29760/7535/115650/930/5993/3932/973/102723407/29851/920/4261/958/915/100
hsa05146	Amoebiasis	101	0.459938	1.6982	0.000707353	0.0024988	0.00118971	3843	tags=34%, list=20%, signal=27%	7850/3554/87/7099/7097/383/3684/2776/2919/7879/5868/5293/5579/5566/5291/5869/3586/5290/81/3553/5878/5331/929/5330/3689/912/2920/5273/23236/7414/1282/4790/6318/5970
hsa05235	PD-L1 expression and PD-1 checkpoint pathway in cancer	87	0.471156	1.70039	0.000756883	0.00264502	0.00125933	2624	tags=34%, list=14%, signal=30%	1432/5728/5594/7099/7097/6774/4215/2353/5608/3460/3459/5603/5894/5530/5293/4792/1147/5291/54106/8517/3091/3716/4615/5290/3845/207/114609/7189/5777/3717
hsa04933	AGE-RAGE signaling pathway in diabetic complications	98	0.447329	1.64168	0.000791285	0.00273583	0.00130256	3843	tags=35%, list=20%, signal=28%	1432/6777/5594/6774/5603/5580/7056/7048/5293/5579/5291/177/5590/6776/5290/3845/3553/4089/207/4087/5331/7046/3717/5602/7422/5330/3383/5336/5595/1027/23236/1282/4790/5970
hsa05145	Toxoplasmosis	110	0.448602	1.67524	0.000802768	0.00274631	0.00130756	2725	tags=33%, list=14%, signal=28%	1432/240/5594/7099/7097/6774/5608/3460/3459/5603/7297/3588/3303/4792/1147/3310/10105/23533/842/2773/5294/8517/23118/23643/3586/3716/4615/5170/7132/51135/3305/207/2771/7189/3717/5602
hsa04217	Necroptosis	125	0.431025	1.64586	0.000819171	0.00277324	0.00132038	2934	tags=34%, list=15%, signal=29%	5836/6777/5837/8837/7099/6774/3460/3459/8772/27243/7297/818/9525/2752/57132/197259/3455/6778/6776/10379/3716/7128/29108/3553/8743/7132/355/5610/114548/5119/8795/11035/834/823/55072/3717/10616/5602/3454/51510/816/8737
hsa05165	Human papillomavirus infection	323	0.3605	1.47908	0.000860499	0.00288312	0.00137269	2801	tags=23%, list=15%, signal=20%	9586/5728/5594/3516/2932/4853/6655/1387/523/528/5894/5663/8772/4851/2885/23462/7297/5525/5829/526/3678/5293/4600/9794/1147/9114/5566/3691/10312/6696/5743/4193/55012/5291/3455/1857/533/5590/1452/23352/8517/3135/7059/537/1299/10379/3716/5290/535/5515/896/3845/8516/7132/324/355/3133/3106/5610/8992/5520/5934/207/2033/182/55844/81029/7057/122011/8324/1298/3454/7422
hsa04932	Non-alcoholic fatty liver disease	141	-0.322931	-1.55808	0.000984759	0.00326578	0.00155488	1910	tags=30%, list=10%, signal=27%	10975/7381/356/6389/4726/51079/126328/4716/4731/4724/1339/7124/1347/4708/4700/29796/840/4698/4702/7388/7386/4725/4722/4697/54539/4728/1537/4701/4704/4717/1350/1345/4714/1327/4715/4723/4706/4710/55967/374291/4729/4713
hsa04657	IL-17 signaling pathway	92	0.457223	1.66804	0.00110364	0.00362306	0.00172499	4018	tags=38%, list=21%, signal=30%	1432/4318/23765/5594/2353/2932/1051/5603/6372/2919/6279/8772/4792/1147/5743/8517/23118/257397/6280/7128/3553/4322/6354/7189/5602/2920/29761/29110/5595/4314/1440/4790/5970/6278/6426
hsa05210	Colorectal cancer	85	0.47285	1.71012	0.00112387	0.00365258	0.00173904	3387	tags=35%, list=18%, signal=29%	7039/5594/5899/2353/2932/6655/5894/10018/2885/7048/5293/1647/842/5291/387/374/5290/3845/324/4089/207/4087/4616/5880/7046/5602/5900/2069/1630/5595
hsa03020	RNA polymerase	29	-0.553884	-1.90912	0.0011671	0.00372278	0.00177246	4536	tags=59%, list=24%, signal=45%	171568/5430/25885/10623/55718/84265/5435/5436/11128/51728/5440/5441/5437/30834/221830/661/5438
hsa04750	Inflammatory mediator regulation of TRP channels	95	0.454636	1.66688	0.00116838	0.00372278	0.00177246	2923	tags=26%, list=15%, signal=22%	1432/3554/196883/5608/3556/5603/2776/5580/2150/818/5293/5579/5566/5291/3709/5290/3553/3827/5500/5331/5602/816/5330/5734/624
hsa04662	B cell receptor signaling pathway	78	0.485014	1.73405	0.00122608	0.00386869	0.00184193	2854	tags=42%, list=15%, signal=36%	5594/2353/2932/6655/10451/5894/5530/2885/11027/4067/11025/5293/4792/1147/5579/7409/5291/8517/5290/3845/118788/353514/6850/2213/8915/23547/11024/207/5880/5777/10990/27071/3635
hsa04520	Adherens junction	69	0.485712	1.70363	0.00139074	0.00434606	0.00206922	3539	tags=33%, list=18%, signal=27%	5795/87/5594/3480/8826/1387/7048/7454/387/5818/81/4089/2033/1495/5880/7046/5777/60/2241/10458/5595/6615/7414
hsa04070	Phosphatidylinositol signaling system	92	0.452192	1.64968	0.00157811	0.00488464	0.00232564	4721	tags=41%, list=25%, signal=31%	5728/3632/8897/9807/8760/5293/5579/9107/3705/253430/8867/5291/1608/80271/3709/5290/3613/3631/9110/5331/79837/3635/5330/8394/5336/23236/64419/5289/8871/4534/8527/3636/8395/200576/22908/5286/8503/8776
hsa03410	Base excision repair	32	-0.531485	-1.91544	0.00159484	0.00488983	0.00232811	5260	tags=62%, list=27%, signal=46%	5425/10038/4595/79661/5424/3980/2237/4350/56655/328/252969/5111/6996/142/4968/57804/27301/3978/54107/4913
hsa04919	Thyroid hormone signaling pathway	121	0.423162	1.60014	0.00169433	0.00514633	0.00245024	3686	tags=33%, list=19%, signal=27%	5594/2932/4853/6548/1387/5894/4851/8648/5293/10499/5579/5566/842/6256/4193/5291/3091/9968/9969/5290/3845/5170/5208/6567/207/2033/5331/5350/90390/23389/5330/60/4625/25942/5336/487/5595/23236/489/9611
hsa05214	Glioma	75	0.475215	1.68022	0.00171256	0.00515353	0.00245366	2255	tags=24%, list=12%, signal=21%	7039/5728/5594/3480/1871/6655/5894/2885/818/5293/1647/5579/4193/5291/5290/3845/207/4616
hsa05213	Endometrial cancer	58	0.506897	1.72429	0.00175688	0.00523841	0.00249408	2330	tags=29%, list=12%, signal=26%	5728/5594/2932/6655/5894/2885/5293/1647/842/5291/5290/3845/5170/324/207/4616/1495
hsa00562	Inositol phosphate metabolism	72	0.472987	1.66444	0.00179883	0.00531471	0.00253041	4358	tags=43%, list=23%, signal=33%	5728/3632/8897/5293/9107/3705/253430/5294/8867/5291/80271/5290/3613/3631/9110/5331/79837/3635/5330/8394/5336/23236/64419/5289/8871/27124/4534/3636/8395/200576/22908
hsa04672	Intestinal immune network for IgA production	47	-0.447779	-1.79535	0.00182803	0.00535235	0.00254832	1964	tags=36%, list=10%, signal=33%	942/3127/3125/56477/940/115650/3112/3122/102723407/3113/29851/958/3123/3109/3111/3108/3695
hsa03320	PPAR signaling pathway	74	0.474978	1.67564	0.00190918	0.00554004	0.00263769	3249	tags=24%, list=17%, signal=20%	2180/729359/51/440503/2710/2182/5468/6256/1593/2181/5170/30/11001/2169/4973/336/1581/7316
hsa04360	Axon guidance	179	0.384933	1.50842	0.00201386	0.00579207	0.00275768	3417	tags=25%, list=18%, signal=20%	3985/5594/10154/54434/2932/5894/5530/64218/10507/54961/2050/84628/5362/6093/818/5293/2242/2773/5291/5058/387/5590/5998/5290/3845/85464/7869/7852/56963/56920/2771/5880/64101/57522/81029/9475/816/223117/5163/5336/5365/1630/5595/2049
hsa00564	Glycerophospholipid metabolism	91	0.44517	1.61992	0.00229032	0.00652941	0.00310874	3134	tags=30%, list=16%, signal=25%	129642/8613/84803/151056/5130/23761/79143/9489/9926/8760/5337/56261/54947/154141/1608/10554/9663/10555/10162/79888/5338/2820/1119/196051/11313/3931/9468
hsa04024	cAMP signaling pathway	214	0.372245	1.48538	0.00235823	0.00666457	0.00317309	3387	tags=23%, list=18%, signal=19%	51/9586/5594/2353/196883/6548/64411/1387/10451/5894/8843/4659/5337/6093/818/5293/4792/2867/5566/7409/2773/5291/5058/387/5140/493/776/5142/5290/5906/11069/207/2033/5500/2771/5880/5338/5350/51738/490/2641/5602/9475/816/6750/1262/1385/2904/487/5595
hsa04136	Autophagy - other	31	0.58091	1.73912	0.00238001	0.00666812	0.00317478	3807	tags=48%, list=20%, signal=39%	23710/55062/10533/23130/55102/5515/8678/11337/64422/9776/79065/83734/5289/84971/9140
hsa05164	Influenza A	159	0.397248	1.54591	0.00255979	0.00711052	0.00338541	2994	tags=32%, list=16%, signal=27%	5594/7099/7706/3460/3459/1387/5894/317/5611/8772/7297/4928/6041/9021/5293/4600/4792/1147/5579/842/5291/3455/8517/8766/10379/3716/4615/5290/896/29108/3553/8743/7132/3838/355/3606/5610/51135/114548/8795/207/2033/834/103/3717/7177/3836/3454/60/10241/3383
hsa04064	NF-kappa B signaling pathway	100	0.427449	1.57391	0.00328759	0.00905481	0.00431112	3334	tags=38%, list=17%, signal=32%	3554/8837/7099/597/5328/7706/2919/4067/4792/1647/4055/1147/5579/10673/8740/5743/8517/23118/257397/23643/4615/7128/3553/6850/7132/8915/51135/4791/4616/114609/929/7189/8737/3383/2920/5336/353376/5971
hsa04914	Progesterone-mediated oocyte maturation	91	0.433912	1.57895	0.00364266	0.00994779	0.00473628	2360	tags=22%, list=12%, signal=19%	1432/5594/3480/196883/80315/5603/5894/132864/6195/5293/5566/6197/2773/5291/5140/5290/3845/25847/207/2771
hsa04920	Adipocytokine signaling pathway	68	0.467984	1.63307	0.00367303	0.00994779	0.00473628	2725	tags=29%, list=14%, signal=25%	2180/6774/8660/9021/2182/4792/1147/6256/5562/8517/2181/10645/79602/7132/10891/207/3953/3717/51422/5602
hsa00770	Pantothenate and CoA biosynthesis	19	0.658729	1.79706	0.00379232	0.010186	0.00484968	2359	tags=37%, list=12%, signal=32%	8875/8876/60490/1806/51733/80025/586
hsa04725	Cholinergic synapse	111	0.414537	1.55013	0.00399662	0.0106467	0.00506905	3534	tags=30%, list=18%, signal=24%	9586/5594/2790/2353/196883/3759/2776/818/5293/5579/5566/23533/2773/5294/2783/5291/59345/2782/3709/776/5290/3845/207/2771/5331/3717/816/5330/1385/5595/2787/3784/23236
hsa05332	Graft-versus-host disease	40	-0.453542	-1.71984	0.00405031	0.010702	0.00509538	1964	tags=32%, list=10%, signal=29%	942/3127/356/3125/940/7124/3112/3122/3113/3123/3109/3111/3108
hsa05322	Systemic lupus erythematosus	52	-0.411606	-1.65426	0.00436104	0.0113711	0.00541393	2155	tags=37%, list=11%, signal=33%	6628/942/3127/3125/6632/940/7124/718/3112/3122/102723407/3113/6634/958/3123/3109/3111/3108/6741
hsa04060	Cytokine-cytokine receptor interaction	281	0.343133	1.39709	0.0043735	0.0113711	0.00541393	3081	tags=20%, list=16%, signal=17%	7850/8809/3554/23765/1441/3597/3625/3577/1438/5008/3579/8807/8794/3460/3556/3459/3570/6372/2919/3588/3557/3566/3604/1439/84957/7048/4055/10673/51330/8740/5617/3455/94/3586/3553/8743/7852/7132/355/3606/729230/8795/6354/58985/27177/3953/3603/7046/26525/2057/3454/10663/58191/53833/8808/2920/9966
hsa00970	Aminoacyl-tRNA biosynthesis	25	-0.516968	-1.73851	0.00513682	0.0132497	0.00630838	2477	tags=44%, list=13%, signal=38%	5188/55699/25973/23395/283459/2193/10667/51067/55278/80222/10056
hsa04730	Long-term depression	55	0.47587	1.6061	0.00522478	0.0133705	0.00636588	2427	tags=25%, list=13%, signal=22%	5594/3480/2776/5894/4067/5579/10672/2773/3709/5515/3845/2771/2781/5331
hsa04370	VEGF signaling pathway	56	0.465856	1.58098	0.00537202	0.0136399	0.00649413	3387	tags=34%, list=18%, signal=28%	1432/5594/5603/5894/5530/5829/5293/5579/842/5743/5291/5290/3845/207/5880/7422/9261/5336/5595
hsa04713	Circadian entrainment	95	0.427418	1.56709	0.00579857	0.0146088	0.00695544	3534	tags=28%, list=18%, signal=23%	5594/2790/2353/196883/2776/818/5579/5566/9252/2773/2783/59345/2782/5187/776/8864/4544/2771/5331/816/5330/9722/1385/2904/5595/2787/23236
hsa04022	cGMP-PKG signaling pathway	161	0.377911	1.47029	0.00630207	0.0157552	0.00750124	3387	tags=26%, list=18%, signal=22%	9586/5594/196883/8660/10335/6546/5997/2776/5894/5530/2969/4659/6093/10105/10672/23533/4205/2773/5294/387/3709/5140/6722/7408/493/776/3827/207/5500/2771/5331/5350/490/9475/5330/624/4625/1386/1385/148/487/5595
hsa04211	Longevity regulating pathway	87	0.432348	1.56033	0.00641047	0.0159038	0.00757203	3296	tags=31%, list=17%, signal=26%	9586/3480/8408/196883/8660/6648/5293/5566/5468/9821/5291/5562/9365/10645/5290/3845/79602/10891/207/9776/83667/51422/1386/1385/2309/27244/5564
hsa03460	Fanconi anemia pathway	50	-0.409499	-1.6399	0.00664794	0.016368	0.00779303	2178	tags=28%, list=11%, signal=25%	80198/548593/22909/116028/545/2176/2067/2189/2188/6119/641/29089/4292/5889
hsa05330	Allograft rejection	38	-0.482617	-1.82212	0.00683485	0.0167017	0.00795191	1964	tags=39%, list=10%, signal=36%	942/3127/356/3125/940/7124/3112/3122/102723407/3113/958/3123/3109/3111/3108
hsa05218	Melanoma	72	0.44326	1.55983	0.00708822	0.0171916	0.00818514	3497	tags=26%, list=18%, signal=22%	5728/5594/3480/1871/5894/5293/1647/4193/5291/5290/3082/3845/207/4616/2247/56034/4286/5595/2251
hsa05202	Transcriptional misregulation in cancer	169	0.377948	1.47584	0.00726543	0.0174908	0.00832762	3848	tags=30%, list=20%, signal=24%	7850/4318/604/3480/597/6688/5218/3684/5328/6667/1051/2120/1649/221037/2322/7048/1647/5468/6256/4193/64332/4299/51274/1053/8864/7030/3248/2313/6692/55589/4616/929/7704/4298/6935/2321/7403/4286/25942/8938/1027/466/4314/3206/4005/9611/2130/4790/5970/3087
hsa00510	N-Glycan biosynthesis	48	-0.417914	-1.67753	0.0073278	0.0175113	0.00833735	4137	tags=46%, list=21%, signal=36%	10195/4124/10905/4245/11282/23193/57171/22845/11253/1603/54344/79644/57134/79796/56052/79868/1650/8703/29880/6480/7841/79053
hsa04921	Oxytocin signaling pathway	145	0.373357	1.4495	0.00788991	0.0187169	0.00891139	2952	tags=23%, list=15%, signal=19%	5594/2353/196883/3759/5997/2776/5894/5530/4659/6093/818/5579/5566/23533/2773/5743/5294/5562/387/3709/776/10645/3845/5500/4660/2771/5331/51422/57118/9475/816/5330/60
hsa00650	Butanoate metabolism	26	-0.5023	-1.70279	0.00824109	0.0194084	0.00924058	4363	tags=54%, list=23%, signal=42%	3155/2572/56898/6296/79944/5019/123876/116285/38/65985/622/39/3033/1892
hsa04650	Natural killer cell mediated cytotoxicity	118	0.393368	1.48659	0.00852401	0.0199302	0.00948906	2994	tags=31%, list=16%, signal=26%	5594/3460/6655/3459/10451/5894/5530/2885/2214/2215/5293/5579/7409/7305/5291/3455/5058/2185/3135/5290/3845/8743/6850/3937/355/3133/3106/8795/80328/5880/5777/3454/3822/3689/3105/3383
hsa04923	Regulation of lipolysis in adipocytes	54	0.461829	1.55152	0.00872195	0.0202474	0.00964005	2360	tags=22%, list=12%, signal=20%	51099/196883/8660/5293/5566/2773/5743/5291/5140/5290/207/2771
hsa03018	RNA degradation	73	-0.362936	-1.57682	0.0091201	0.0210215	0.0100086	2617	tags=36%, list=14%, signal=31%	27258/11157/56915/115752/10950/118460/9652/196513/5213/5214/2026/51691/3329/80349/28960/26986/5211/27257/51013/23016/5394/11340/5393/25804/23658/51690
hsa05320	Autoimmune thyroid disease	48	-0.407006	-1.63375	0.010458	0.0239356	0.0113961	1964	tags=29%, list=10%, signal=26%	942/3127/356/3125/940/3112/3122/102723407/3113/958/3123/3109/3111/3108
hsa04922	Glucagon signaling pathway	101	0.404986	1.49531	0.0120715	0.0273757	0.0130339	3534	tags=30%, list=18%, signal=24%	5836/9586/5837/1387/2776/5530/5223/818/5531/5256/5566/5562/3709/5140/10891/200186/5224/207/2033/5331/2641/51422/816/5330/1386/1385/5564/5261/57223/23236
hsa04218	Cellular senescence	153	0.368706	1.43056	0.0121295	0.0273757	0.0130339	2463	tags=23%, list=13%, signal=20%	1432/5728/5594/5608/10114/1871/5603/5894/5530/7048/5293/1647/677/83593/4193/5291/3709/1030/3135/4683/776/5290/896/3845/204851/3133/3106/5934/207/4087/4616/823/5500/90550/7046
hsa04930	Type II diabetes mellitus	46	0.494448	1.60836	0.0125013	0.0280202	0.0133408	1721	tags=24%, list=9%, signal=22%	5594/8660/5580/9021/5293/3099/5291/5590/3101/776/5290
hsa04721	Synaptic vesicle cycle	77	0.426029	1.5198	0.0135312	0.0301207	0.0143409	2042	tags=19%, list=11%, signal=17%	6809/523/528/526/5864/1785/9114/6507/10312/533/8218/1213/535/1759/8992
hsa00020	Citrate cycle (TCA cycle)	30	-0.467348	-1.64127	0.0140239	0.0310052	0.014762	4312	tags=40%, list=22%, signal=31%	1738/8801/3421/5160/2271/6389/4190/4191/50/3418/5106/5162
hsa00860	Porphyrin and chlorophyll metabolism	33	-0.44104	-1.58721	0.0159162	0.0349511	0.0166407	4055	tags=42%, list=21%, signal=34%	7366/1352/10941/7390/645/3145/2990/2395/3162/5498/7389/326625/210/644
hsa01240	Biosynthesis of cofactors	139	-0.277976	-1.33616	0.0174941	0.0378647	0.0180279	4312	tags=34%, list=22%, signal=26%	1738/387787/53354/7366/29922/250/1352/7372/10941/26289/57026/2643/587/7390/2729/203/4830/3145/1723/10327/790/2937/112724/4833/2990/79001/9249/2356/5498/7389/326625/4831/102157402/210/51004/6472/158/4144/204/8564/54995/84274/29968/3620/4351/4832/4522
hsa04723	Retrograde endocannabinoid signaling	139	-0.278297	-1.3377	0.0174941	0.0378647	0.0180279	1581	tags=22%, list=8%, signal=20%	4726/3710/3708/51079/126328/4716/4731/4724/4708/4700/57406/4698/4702/4725/4722/4697/54539/4728/4701/4704/4717/4714/4715/4723/4706/4710/55967/374291/4729/4713
hsa00280	Valine, leucine and isoleucine degradation	47	-0.378319	-1.51685	0.0175925	0.0378647	0.0180279	4363	tags=43%, list=23%, signal=33%	3155/1738/10449/259307/4329/587/34/64087/5019/84693/26275/56922/197322/3712/38/65985/39/3033/1892/3028
hsa05225	Hepatocellular carcinoma	165	0.362844	1.41379	0.0189988	0.0406224	0.0193409	2817	tags=22%, list=15%, signal=19%	23401/7039/5728/5594/10023/3480/2932/1871/6655/5894/2885/2549/7048/5293/7296/1647/5579/4780/5291/1857/8289/1452/5290/3082/3845/324/6604/4089/207/4087/4616/7046/81029/4257/122011/8324/6599
hsa04961	Endocrine and other factor-regulated calcium reabsorption	53	0.459189	1.5426	0.0197628	0.0419799	0.0199872	2923	tags=30%, list=15%, signal=26%	6546/2776/7421/1785/5579/5566/8766/9365/8218/493/1213/1759/5331/490/5330/624
hsa05110	Vibrio cholerae infection	49	0.468552	1.5327	0.0204638	0.0431867	0.0205618	3746	tags=35%, list=19%, signal=28%	523/528/55176/526/30001/9114/5566/10312/533/537/535/8992/60/5336/51606/3784/51382
hsa05226	Gastric cancer	148	0.360458	1.39674	0.0216648	0.0454261	0.021628	2709	tags=21%, list=14%, signal=18%	23401/5594/10023/2932/1871/6655/5894/2885/2549/7048/5293/1647/6256/5291/1857/1452/1030/5290/3082/3845/324/4089/207/4087/4616/1495/2247/7046/81029/122011/8324
hsa04550	Signaling pathways regulating pluripotency of stem cells	140	0.366963	1.41419	0.023015	0.0479478	0.0228286	2709	tags=19%, list=14%, signal=17%	1432/3625/5594/3480/6774/2932/5603/5894/2885/7994/5013/5293/5291/1857/3720/3716/5290/3845/324/4089/207/4087/2247/81029/5460/3717/8324

## Sheet: CEBPG
ID	Description	setSize	enrichmentScore	NES	pvalue	p.adjust	qvalues	rank	leading_edge	core_enrichment
hsa00190	Oxidative phosphorylation	101	0.609476	2.45618	1e-10	3.61111e-09	2.26901e-09	3941	tags=58%, list=20%, signal=47%	7386/4706/4729/1329/4702/10063/4722/4715/4704/4724/1347/4714/4708/55967/4701/4697/7388/1327/27089/9167/4711/4726/9296/4716/1345/7384/4718/51079/9550/1350/126328/4725/4700/1351/4719/6391/4710/4698/29796/1349/23545/4707/7385/1355/6390/6392/8992/5464/1353/10312/4705/4723/4712/4694/6389/4695/374291/1340/4709
hsa03010	Ribosome	132	0.652093	2.74503	1e-10	3.61111e-09	2.26901e-09	4297	tags=73%, list=22%, signal=57%	51264/28998/63931/64983/9801/55168/29088/51023/29074/54948/51065/54460/29093/51263/9553/64928/11222/63875/55173/51318/2197/11224/200916/79590/64979/51373/64981/6183/219927/6165/6224/64969/6155/6217/6150/6205/64965/51187/6194/55052/6182/25873/6218/6235/51121/6171/9349/6201/6232/6132/6175/6208/64968/6207/65003/6202/51021/6223/6222/6154/6141/6164/6204/6229/6166/6152/6160/51081/6135/65005/6169/6133/6…
hsa03040	Spliceosome	132	0.555109	2.33677	1e-10	3.61111e-09	2.26901e-09	3129	tags=44%, list=16%, signal=37%	83443/6634/51362/51503/55660/6627/51690/6632/11157/55110/6631/6636/6633/5356/6432/9343/220988/6428/51691/6434/27258/4686/10713/23658/25804/4116/151903/10946/51639/84844/8683/6629/26121/6635/11017/6430/22916/84950/23451/10450/58517/51645/10189/57461/4809/23350/24148/25949/10569/10084/6426/6637/8559/25766/57187/57819/6100/3192
hsa04080	Neuroactive ligand-receptor interaction	334	-0.415334	-2.22466	1e-10	3.61111e-09	2.26901e-09	4534	tags=39%, list=24%, signal=30%	1901/1139/1813/4160/3350/9038/2742/135/1903/117579/2488/2554/1135/553/5739/64106/5724/5618/551/2151/134864/51289/2689/3361/1134/152/146/5697/2566/56413/3360/6751/2918/2922/150/51052/185/148/55879/8484/2358/7067/1816/187/9340/2560/8862/1146/6753/5021/3274/1144/6869/6755/4852/116444/1137/5733/2149/3351/134/2837/51083/147/256933/5645/3375/8811/7252/2899/2797/3061/2915/1128/4987/2563/9248/2691/4985/1…
hsa04714	Thermogenesis	197	0.484788	2.13444	1e-10	3.61111e-09	2.26901e-09	2406	tags=36%, list=12%, signal=31%	7386/4706/4729/1329/4702/84987/10063/4722/4715/4704/4724/64764/1347/91942/65260/28958/4714/51241/4708/388753/6604/51103/55967/4701/4697/7388/55471/10488/1327/27089/5565/9167/4711/4726/4716/1345/7384/55744/4718/51079/285521/1350/126328/4725/4700/1351/29078/4719/6391/4710/493753/4698/6194/6605/29796/90639/6009/1349/116228/86/4707/3265/79133/1375/7385/148327/1355/6390/51422/6392
hsa04740	Olfactory transduction	151	-0.51951	-2.52864	1e-10	3.61111e-09	2.26901e-09	4222	tags=44%, list=22%, signal=34%	409/390892/390181/219982/26529/79324/401993/2782/81328/441911/818/401427/219464/5592/5136/8383/119764/26658/341276/219875/10798/5566/392138/81448/26493/343172/8387/391112/283159/8392/128360/390883/390261/26333/26341/282763/81697/51764/91860/124538/26659/5138/219958/256144/283297/219869/1258/219417/144124/83988/26212/121130/219477/6547/255725/343171/26648/254973/26716/26531/26735/26538/283160/8169…
hsa05012	Parkinson disease	216	0.490658	2.18225	1e-10	3.61111e-09	2.26901e-09	1932	tags=33%, list=10%, signal=30%	7386/5694/5687/4706/4729/1329/5701/4702/5689/4722/4715/4704/4724/1347/4714/5692/5685/4708/5683/10213/5688/55967/4701/4697/7388/5713/5693/5718/1327/5682/27089/9167/4711/4726/4716/1345/7384/7417/4718/292/51079/5684/5686/1350/126328/4725/4700/293/1351/817/11315/10376/5706/836/25828/5702/5714/4719/1965/6391/4710/5690/4698/29796/468/5717/7318/1349/54205/4707/5700
hsa05016	Huntington disease	272	0.448305	2.0261	1e-10	3.61111e-09	2.26901e-09	3941	tags=39%, list=20%, signal=31%	7386/5694/5687/4706/4729/1329/5701/4702/1211/5689/4722/4715/4704/4724/64764/1347/4714/5692/5685/4708/5683/9706/10213/5688/55967/4701/4697/7388/5713/5693/5718/10488/1327/5682/27089/9167/4711/4726/4716/1345/7384/7417/60673/4718/292/51079/5684/5686/5433/5440/1350/126328/4725/5436/4700/293/1351/10376/5706/836/4294/5702/5714/4719/6391/4710/7186/5690/4698/29796/5437/5717/1349/54205/4707/10671/5700/5508…
hsa05020	Prion disease	239	0.464792	2.08863	1e-10	3.61111e-09	2.26901e-09	2413	tags=33%, list=13%, signal=29%	7386/5694/5687/4706/4729/1329/5701/4702/5689/4722/4715/4704/4724/64764/1347/4714/5692/5685/4708/5683/10213/5688/1536/55967/4701/4697/7388/5713/5693/5718/10488/1327/5682/27089/9167/4711/4726/4716/1345/7384/7417/4718/292/51079/5684/5686/1350/126328/4725/4700/293/1351/10376/5706/836/5702/5714/4719/1965/6391/4710/5690/4698/29796/468/5717/1349/54205/4707/7124/5700/712/1649/7385/148327/6390/6392/713
hsa05014	Amyotrophic lateral sclerosis	325	0.414987	1.9056	4.52758e-10	1.47146e-08	9.24579e-09	2406	tags=29%, list=12%, signal=26%	7386/5694/5687/4706/4729/1329/5701/4702/5689/4722/4715/4704/4724/1347/4714/5692/5685/4708/5683/79023/9706/10213/5688/55967/4701/4697/7388/5713/5693/5718/6432/23636/1327/5682/6396/27089/9167/4711/220988/4726/129401/6428/4716/834/1345/7384/60673/4718/4686/51079/5684/5686/1350/81929/126328/4725/4700/1351/10376/283/5706/836/29107/5702/5714/400916/4719/1965/84134/6391/4710/7186/5690/4698/29796/468/571…
hsa04932	Non-alcoholic fatty liver disease	141	0.513043	2.18007	8.41851e-10	2.48729e-08	1.56286e-08	3941	tags=47%, list=20%, signal=38%	7386/4706/4729/1329/4702/4722/4715/4704/4724/1347/4714/4708/55967/4701/4697/7388/1327/27089/5565/9167/4711/4726/4716/1345/7384/4718/51079/1350/126328/4725/4700/840/1351/836/4719/1965/6391/4710/7186/4698/29796/468/1349/54205/4707/7124/1649/7385/6390/51422/6392/10062/581/5601/3725/4705/4723/4712/5562/4694/637/6389/4695/374291/1340/4709
hsa04510	Focal adhesion	197	-0.401431	-2.03164	1.96272e-09	5.31011e-08	3.33655e-08	4419	tags=37%, list=23%, signal=29%	595/93408/5155/5293/5291/1950/3691/207/5058/208/5062/5170/2318/22801/131873/58498/7424/8515/8516/3911/3611/284217/2932/63923/858/5154/896/1293/3480/1277/81/2324/55742/5296/1291/6714/3371/3909/8395/10398/2316/87/673/9564/60/3693/3690/5594/7791/53358/3678/7423/7057/3674/7450/1282/5881/7414/4638/10298/1284/7148/5228/83660/5595/3912/7094/10319/857/23396/1287/1101/3479
hsa03013	RNA transport	154	0.488461	2.10097	2.12404e-09	5.31011e-08	3.33655e-08	5702	tags=59%, list=30%, signal=42%	9470/79833/79023/10073/1207/55110/10799/8487/55520/54913/1973/10775/84305/23636/5901/6396/51095/129401/10605/138716/8661/4686/51808/8891/81929/4116/1967/10556/51068/8668/29107/8667/22916/1965/79897/51367/11102/348995/79228/10557/10189/8893/8894/8669/2332/8087/8666/8890/53371/57122/8892/7514/7341/23435/60528/57187/54960/6613/3646/23191/1974/10284/79902/6606/55916/5411/10482/23165/65109/1977/10940/…
hsa03050	Proteasome	44	0.686981	2.39102	2.74125e-09	6.36361e-08	3.99851e-08	2016	tags=61%, list=10%, signal=55%	5694/5687/5701/5689/5721/5692/5685/5683/10213/5688/5713/5693/5718/5696/5682/5699/51371/5684/5686/5706/5702/5714/5720/5690/5717/5700/5698
hsa04024	cAMP signaling pathway	214	-0.385792	-1.97369	4.4652e-09	9.6746e-08	6.07894e-08	4489	tags=38%, list=23%, signal=29%	1813/3350/135/5293/5291/9586/2488/207/5058/208/11069/4878/4792/5970/84152/268/482/818/493/3360/6751/51/779/489/64411/10021/108/1816/1387/4790/610/5566/5021/2771/6755/4852/116444/5733/2149/3351/3991/5605/2353/134/5296/1259/10257/7252/10398/1128/91860/673/27198/3362/84699/338442/1258/6662/5594/2550/10411/4158/5881/3352/2693/5727/2696/778/2906/2905/2902/775/5595/2778/139760/90993/3972/6752/2903/7074…
hsa05010	Alzheimer disease	335	0.388081	1.78408	4.31257e-08	8.75991e-07	5.5042e-07	2622	tags=27%, list=14%, signal=23%	7386/5694/5687/4706/4729/1329/5701/4702/5689/4722/4715/4704/4724/1347/4714/5692/5685/4708/5683/9706/10213/5688/1536/55967/4701/4697/7388/5713/5693/5718/23621/1327/5682/27089/9167/4711/4726/4716/1345/7384/7417/60673/4718/292/51079/3028/5684/5686/1350/126328/5664/4725/4700/840/293/1351/10376/5706/836/5702/5714/2535/4719/824/1965/6391/4710/7186/5690/4698/2597/29796/468/5717/1349/54205/4707/7124/5700…
hsa03008	Ribosome biogenesis in eukaryotes	74	0.55998	2.13814	1.49545e-07	2.85895e-06	1.79639e-06	4140	tags=62%, list=21%, signal=49%	29889/10799/54913/10436/10775/5901/138716/102157402/10199/4931/54433/10556/51068/55781/79631/29107/55651/26354/55813/55272/51367/23560/134430/10557/5822/3692/51602/4809/55505/7514/2091/51096/9724/84135/51119/92856/54464/83732/9790/29102/55916/10528/10482/10171/51077/10940
hsa05033	Nicotine addiction	40	-0.630015	-2.39003	1.94096e-07	3.50452e-06	2.20203e-06	3216	tags=42%, list=17%, signal=35%	2566/55879/2560/116444/1137/2563/57030/2568/2556/2906/2905/2902/773/1141/2903/774/2561
hsa04727	GABAergic synapse	89	-0.461159	-2.06194	1.08229e-06	1.85129e-05	1.16324e-05	3922	tags=37%, list=20%, signal=30%	10243/2775/2782/11337/2566/779/55879/108/2560/54331/5566/2771/9001/2791/23710/6714/2784/51764/2563/2571/11345/66008/2550/2568/2556/778/775/94235/773/92745/774/2561/2752
hsa05168	Herpes simplex virus 1 infection	448	0.344888	1.61825	1.69104e-06	2.62218e-05	1.64762e-05	4647	tags=33%, list=24%, signal=26%	148254/3123/64170/6432/7769/8717/3109/7692/6428/684/8891/147657/6773/29915/1967/4938/3113/148022/5371/197320/567/10454/578/836/79230/147929/8683/163131/6430/79898/64135/1965/3108/7186/7700/7587/7767/6009/163087/2923/58492/3122/7569/10189/54205/3717/7124/8893/4940/3125/5199/79724/148156/91664/93134/10795/8890/5452/284349/3105/163081/284370/7574/80110/57786/56242/3665/285268/80818/286075/3134/8892/…
hsa04020	Calcium signaling pathway	236	-0.335689	-1.73215	1.69433e-06	2.62218e-05	1.64762e-05	3746	tags=29%, list=19%, signal=23%	146/56413/4916/4915/7424/818/493/3360/2065/80271/2066/779/185/148/489/5136/57172/108/1816/5154/2668/5566/5021/3274/6869/6786/4485/4803/7125/777/5733/2149/2324/147/8911/2915/1128/91860/844/5530/3362/5534/7423/2249/6547/4638/6915/778/2248/55283/3707/2906/2905/2902/57192/775/773/22953/2778/155/6865/4846/2903/5024/774/2925/4842/3270
hsa03460	Fanconi anemia pathway	50	0.595883	2.12695	1.89623e-06	2.80124e-05	1.76013e-05	6122	tags=70%, list=32%, signal=48%	6119/4292/5889/80233/29089/80198/57697/548593/5888/55215/5395/2176/51455/2175/5429/51426/2177/7398/5980/2067/197342/545/2178/2188/9894/146956/80010/29935/2072/22909/2189/3280/79728/84126/641
hsa04146	Peroxisome	82	0.513477	1.99609	3.58223e-06	5.0443e-05	3.16953e-05	5076	tags=56%, list=26%, signal=41%	8540/10654/10901/3155/5195/26061/5052/196743/8799/5828/5191/9409/3417/8800/26063/8443/3418/4358/5194/11264/283927/5189/10478/5827/23417/55670/8309/390916/10455/8504/3295/6647/373156/5264/6342/84769/1891/8310/55825/30/215/84188/8528/51703/5824/5825
hsa04151	PI3K-Akt signaling pathway	344	-0.293617	-1.58219	3.72502e-06	5.0443e-05	3.16953e-05	4750	tags=36%, list=25%, signal=28%	1298/10018/2261/7534/2786/3452/7039/6446/1311/51378/1297/1440/595/4609/5155/5293/5291/9586/1950/1944/2783/3815/3691/207/208/5170/5294/4914/5618/22801/5970/2689/5105/2782/131873/1441/23533/5586/57818/4915/7424/1943/8515/8516/3440/2065/3911/57121/284217/2932/6199/2066/5934/4908/63923/3560/5154/4790/896/1293/54331/3480/54541/4803/2475/2149/7533/5523/5605/2791/1277/8517/2324/5296/1291/3371/3909/3716/…
hsa04974	Protein digestion and absorption	97	-0.431672	-1.96304	8.42126e-06	0.00010934	6.87025e-05	2935	tags=29%, list=15%, signal=25%	1300/1293/50509/2006/1277/4311/1289/1291/5645/57642/51032/1360/6510/1303/5644/1282/6547/285641/7373/7512/1284/206358/340267/5646/440387/85301/1287/63036
hsa04742	Taste transduction	82	-0.457491	-2.02026	8.74717e-06	0.00010934	6.87025e-05	3236	tags=30%, list=17%, signal=25%	29850/5136/50831/10021/5566/50837/3351/259290/3359/259286/2784/50832/51764/40/2550/50838/2556/3352/6338/80835/775/773/255022/22953/5024
hsa04726	Serotonergic synapse	110	-0.409735	-1.91099	1.06548e-05	0.000128252	8.05859e-05	2961	tags=36%, list=15%, signal=31%	2775/3361/2782/242/3360/779/2560/6532/54331/5566/2771/246/1843/4128/3351/2791/369/3359/247/2784/51764/673/3362/5742/5594/10411/4129/1565/3352/778/283748/775/5595/94235/773/2778/774/3781/2561/239
hsa04950	Maturity onset diabetes of the young	26	-0.656358	-2.29812	1.62253e-05	0.00018833	0.000118335	3612	tags=58%, list=19%, signal=47%	4825/5078/2645/3172/50674/2494/3171/3375/3110/6927/6928/3170/168620/389692/5313
hsa04512	ECM-receptor interaction	86	-0.432302	-1.93169	1.87649e-05	0.000210296	0.000132138	3981	tags=40%, list=21%, signal=32%	1758/22801/22987/2814/131873/8515/8516/3911/284217/63923/375790/1293/1277/1291/3371/3909/2815/51206/3693/3690/3678/7057/3674/7450/1282/6385/2811/1284/7148/9900/3912/10319/1287/1101
hsa04923	Regulation of lipolysis in adipocytes	54	-0.497571	-2.03817	3.92772e-05	0.000425503	0.00026736	4368	tags=43%, list=23%, signal=33%	5293/5291/207/208/4878/5592/108/11343/5566/2771/4852/5733/3991/51099/134/5296/7252/5742/8660/2778/155/364/57104
hsa05022	Pathways of neurodegeneration - multiple diseases	436	0.325049	1.52071	5.46725e-05	0.00057318	0.000360152	2406	tags=22%, list=12%, signal=19%	7386/5694/5687/4706/4729/1329/5701/4702/5689/4722/4715/4704/4724/1347/4714/5692/5685/4708/5683/9706/10213/5688/1536/55967/4701/4697/7388/5713/5693/5718/1327/5682/27089/9167/4711/4726/4716/1345/7384/7417/60673/4718/292/51079/3028/5684/5686/1350/126328/5664/4725/4700/840/293/1351/817/11315/10376/5706/578/836/4294/5702/5714/2535/4719/824/1965/84134/6391/4710/7186/5690/4698/29796/468/5717/7318/1349/5…
hsa03018	RNA degradation	73	0.488728	1.86917	5.84925e-05	0.000594065	0.000373275	5478	tags=56%, list=28%, signal=40%	80349/51010/23016/51690/51013/11157/27257/28960/51691/27258/11340/23658/25804/87178/55802/3329/29883/56915/5393/22894/84186/170506/10200/57819/9652/5214/54512/54464/6499/2023/9125/246175/2027/5073/4850/167227/25904/5213/115752/140886/5394
hsa03030	DNA replication	36	0.592809	1.97273	7.00778e-05	0.00069016	0.000433655	4157	tags=58%, list=22%, signal=46%	56655/84153/6119/5424/5984/5557/79621/2237/10714/5111/5985/3978/5558/5422/5981/4172/54107/23649/6742/246243/29935
hsa00020	Citrate cycle (TCA cycle)	30	0.620837	1.98448	7.48778e-05	0.000715743	0.00044973	3913	tags=53%, list=20%, signal=43%	2271/5106/4190/5160/3417/1738/6391/3418/3419/6390/6392/8802/8803/6389/3420/5091
hsa05169	Epstein-Barr virus infection	195	0.375888	1.654	9.77628e-05	0.000907797	0.000570405	4364	tags=36%, list=23%, signal=28%	5701/10213/5713/3123/5718/4794/8717/3109/6773/4938/3113/567/10454/5706/578/836/5702/1643/5714/3108/7186/9636/5717/695/2923/3122/54205/7124/5700/4616/6502/4940/3125/958/960/79685/3105/5971/3665/3134/9861/898/5925/581/51426/1021/3115/5601/3106/29110/9612/5610/4939/5707/6772/23586/3725/22938/965/917/3066/915/3127/637/811/5705/3627/3065/6885/9020/3135
hsa00640	Propanoate metabolism	33	0.607468	1.994	0.000102764	0.000927727	0.000582928	5561	tags=67%, list=29%, signal=47%	38/55862/39/84693/1892/26275/1738/5095/8802/23417/8803/35/84532/1629/8310/55902/594/32/3945/5096/4329/3939
hsa05171	Coronavirus disease - COVID-19	222	0.363573	1.61893	0.000119117	0.0010463	0.000657431	4297	tags=38%, list=22%, signal=30%	51065/1536/2197/11224/51284/200916/834/6773/6165/6224/4938/6155/6217/6205/64135/51187/9636/6194/25873/6218/6235/51121/6171/4599/9349/6201/6232/7124/6132/712/4940/6175/6208/6207/6202/6223/6222/6154/6141/6164/6204/6229/6166/6152/6160/713/6135/6169/6133/6227/6188/6170/6210/717/6161/5601/29110/5610/4939/6181/6772/6139/23586/3725/6137/6193/1675/114548/6230/6134/6209/6143/23521/6130/6228/6203/4736/6122…
hsa01240	Biosynthesis of cofactors	139	0.398781	1.69391	0.000136251	0.00116531	0.000732208	5889	tags=53%, list=31%, signal=37%	84274/4831/2990/10327/8942/79717/4832/204/27235/5805/102157402/55191/4144/4830/1723/1738/79001/54995/80025/6472/224/125061/55312/158/387787/5372/2937/8564/2677/217/112724/29925/29922/1503/10229/1355/80308/80347/6697/51004/3620/60490/2643/493911/64802/5373/27010/133686/11019/4522/10201/51601/221264/8566/51805/4351/8836/2356/23475/9054/29968/441024/29926/1719/1352/145226/4338/219/7358/205/93100/326…
hsa04010	MAPK signaling pathway	287	-0.282085	-1.4933	0.00014172	0.001181	0.000742068	4737	tags=36%, list=25%, signal=28%	2261/3554/7048/7039/51701/10912/51378/1852/4137/8569/4609/5155/4215/23542/1950/1944/3815/207/409/8912/5058/208/5062/84867/3727/2318/9252/6300/4914/7132/5970/994/3556/4915/7424/1943/2065/59283/1850/2066/5600/9693/4908/779/5154/4790/1647/3480/5566/6722/4803/1843/777/5605/2353/27092/9448/8517/2324/369/115727/4791/9254/374/1846/2316/8911/2768/673/5530/5534/51295/1844/7040/5594/3315/4149/7423/2249/560…
hsa04976	Bile secretion	82	-0.412908	-1.82339	0.00016249	0.00132023	0.000829552	3886	tags=34%, list=20%, signal=27%	6513/366/482/3949/1244/6523/108/7365/5566/9376/9429/54578/6554/8714/10257/5243/7366/6256/343/6822/28234/6580/57835/760/358/2778/10941/3781
hsa03060	Protein export	23	0.658455	1.98789	0.000229485	0.00181909	0.00114301	4041	tags=65%, list=21%, signal=52%	60559/10952/23478/6727/6731/6726/90701/9789/28972/23480/11231/58477/6728/5018/29927
hsa04360	Axon guidance	179	-0.322287	-1.60476	0.00024965	0.00193181	0.00121383	2868	tags=23%, list=15%, signal=20%	10509/8482/2771/10507/84552/10501/655/1072/6092/5296/6714/22885/10398/2046/151449/4776/223117/6405/64218/23365/5530/6586/5534/90249/22854/5594/55558/10500/1949/5881/10298/5727/85464/4917/8633/5595/8440/56288/54361/1942/64221
hsa04014	Ras signaling pathway	224	-0.287376	-1.47419	0.000258434	0.00195328	0.00122733	4371	tags=30%, list=23%, signal=23%	5155/5293/5291/1950/1944/2783/3815/207/5058/208/5062/2114/4914/26279/81579/5970/2782/4915/7424/1943/83593/4908/5868/5154/4790/54331/3480/5566/50487/4803/5605/2791/8517/2324/8437/5296/115727/5320/2784/51764/91860/5869/10928/84647/5594/53358/7423/2249/5881/10298/2248/5322/4303/5228/2902/283748/3481/5595/94235/4763/2903/7074/8398/598/1942/3479/9846
hsa04142	Lysosome	126	0.407407	1.69654	0.000302403	0.00223366	0.0014035	5582	tags=45%, list=29%, signal=32%	1211/10577/2990/1203/2519/23431/8905/3073/967/9741/2717/84572/51172/950/9476/23062/4125/968/26088/1201/3988/1513/9179/4669/23545/3074/175/27074/411/10717/1176/8763/2720/2581/2517/1514/4668/256471/4074/10312/11154/1520/54/1174/4758/1777/10947/1075/2548/10239/8943/9583/6448/5660/79158/26985/285362
hsa00280	Valine, leucine and isoleucine degradation	47	0.524808	1.853	0.000318877	0.00227581	0.00142998	5672	tags=57%, list=29%, signal=41%	38/3155/39/84693/3028/1892/56922/26275/1738/259307/3032/224/34/217/5095/3157/35/1629/36/3033/30/64087/594/5096/3712/4329/219
hsa04612	Antigen processing and presentation	72	0.469144	1.79198	0.000322114	0.00227581	0.00142998	3915	tags=39%, list=20%, signal=31%	5721/10437/3123/3109/4261/3320/3113/567/4801/5720/3308/3108/2923/3122/7124/3125/821/3105/3134/3115/1514/3106/5993/5994/3458/3127/1520/811
hsa04810	Regulation of actin cytoskeleton	213	-0.296098	-1.51446	0.000347573	0.00240343	0.00151017	2621	tags=21%, list=14%, signal=18%	2934/4342/57180/2149/5605/1072/81/369/5296/6714/8395/10398/87/2768/1128/4628/673/9564/60/23365/1132/79784/10297/3693/5216/3690/5594/3678/4627/3674/2249/5881/7414/4638/10298/2248/2245/10163/85464/5305/5595/8936/23396/7074/79837
hsa04015	Rap1 signaling pathway	207	-0.295292	-1.50346	0.000389708	0.00263865	0.00165797	4389	tags=31%, list=23%, signal=25%	51378/9855/1813/3683/135/5155/5293/5291/6494/1950/1944/3815/207/208/6300/57568/11069/2775/3397/5909/7424/1943/57121/83593/5600/9693/64411/108/5154/3480/4803/2771/84552/2149/5605/2324/5296/6714/91860/673/9564/60/5216/3690/5594/10411/7423/7057/3674/2249/5881/2248/26037/5228/2902/83660/5606/5595/7094/2778/56288/2903/7074/1942/3479
hsa03430	Mismatch repair	23	0.642657	1.9402	0.000441037	0.00292064	0.00183516	4157	tags=70%, list=22%, signal=55%	6119/4292/5424/5984/4437/10714/5111/5985/4436/5395/2956/3978/5981/27030/6742/29935
hsa04270	Vascular smooth muscle contraction	125	-0.341741	-1.62057	0.000449329	0.00292064	0.00183516	4108	tags=34%, list=21%, signal=27%	553/5739/5583/551/4878/26279/81579/146/4879/4882/5592/779/10267/185/148/108/800/10268/5566/50487/5605/369/147/5320/10398/2768/4628/91860/673/23365/79784/84647/5594/4627/4638/778/5322/283748/775/5595/2778/8398
hsa04520	Adherens junction	69	-0.424427	-1.83098	0.000492804	0.00314042	0.00197325	3152	tags=28%, list=16%, signal=23%	8826/1387/6591/5818/3480/81/6714/87/5792/60/5594/7454/5881/7414/10163/5595/8936/56288/10580
hsa04062	Chemokine signaling pathway	187	-0.305619	-1.53947	0.000528294	0.00330184	0.00207468	4616	tags=33%, list=24%, signal=25%	6777/6357/1232/57580/5293/5291/2783/207/409/5058/208/5294/6363/4792/5970/2782/23533/3702/2932/3577/108/4790/54331/5197/5566/10850/2771/2931/6366/2791/5473/8517/2869/5296/6714/10803/9844/6374/6774/2784/51764/673/9564/3579/6369/4793/5594/53358/2829/58191/7454/5196/5881/6376/5595/94235/2921/56288/3718/7074/2309/2826
hsa05205	Proteoglycans in cancer	199	-0.291518	-1.47407	0.000861138	0.00528056	0.00331799	5283	tags=41%, list=27%, signal=30%	1956/5582/3593/4318/54776/2549/6548/7472/7481/6608/6655/7482/6382/8326/859/2817/595/4609/5293/5291/6383/207/5058/208/5170/2318/6300/1839/4478/8321/11211/6469/7078/818/2065/6199/7475/2066/5600/3236/7855/8826/867/858/80326/7471/3480/5328/5566/2475/10818/5605/1277/369/5296/6714/6774/2316/673/1026/60/23365/2017/7484/3693/287/3690/7040/5594/3678/7057/6385/5727/286/7291/3481/5595/857/7074/54361/3479
hsa03420	Nucleotide excision repair	44	0.520605	1.81195	0.000965896	0.00581326	0.00365271	4461	tags=57%, list=23%, signal=44%	56655/6119/1022/2965/5424/5984/404672/1643/1161/10714/5111/5985/7507/4331/3978/902/5981/2067/54107/2073/2968/2071/29935/2967/2074
hsa03022	Basal transcription factors	41	0.53227	1.81547	0.000987767	0.00583681	0.0036675	4426	tags=56%, list=23%, signal=43%	2963/6880/1022/2965/404672/2958/2960/6882/51616/2959/2961/4331/902/2962/6908/2957/6873/6879/2968/2071/6872/6877/2967
hsa05414	Dilated cardiomyopathy	96	-0.362585	-1.64315	0.00109776	0.00637092	0.0040031	3591	tags=28%, list=19%, signal=23%	8515/8516/284217/59283/779/489/4625/108/5566/27092/7168/9254/60/3693/3690/7040/3678/3674/6547/778/1756/27091/775/70/2778/3479/784
hsa04935	Growth hormone synthesis, secretion and action	119	-0.334363	-1.57416	0.00119157	0.00679406	0.00426898	4368	tags=34%, list=23%, signal=27%	5293/5291/9586/207/208/6300/2689/3483/2932/6751/5600/779/108/1387/6753/5566/8651/2771/6755/2475/5605/2353/5296/6774/9564/2691/84699/5594/53358/1442/8660/2693/778/5606/775/5595/2778/2692/90993/6752/3479
hsa05032	Morphine addiction	91	-0.363926	-1.63636	0.00135265	0.00757949	0.0047625	4265	tags=31%, list=22%, signal=24%	2783/2554/409/2775/2782/2566/55879/5136/108/2560/54331/5566/2771/2791/134/2869/2784/51764/2563/5138/2550/2568/2556/94235/773/2778/774/2561
hsa04724	Glutamatergic synapse	109	-0.350259	-1.63346	0.0015677	0.00863565	0.00542613	2871	tags=24%, list=15%, signal=20%	108/54331/5566/2771/116444/2791/2899/2915/2784/51764/5530/5534/57030/5594/50944/2906/2905/2902/283748/775/5595/94235/773/2778/2903/2752
hsa00533	Glycosaminoglycan biosynthesis - keratan sulfate	13	-0.70947	-2.02745	0.00166169	0.00874874	0.00549719	2375	tags=62%, list=12%, signal=54%	9435/6483/93010/8704/2683/6487/6482/8703
hsa04141	Protein processing in endoplasmic reticulum	160	0.367979	1.59132	0.0016664	0.00874874	0.00549719	4041	tags=36%, list=21%, signal=28%	10952/64374/51726/10961/64215/7993/80267/51128/6396/51009/54431/3320/51035/10113/9373/55757/578/1603/1650/824/1965/3301/6748/7186/23480/26270/27248/468/56681/25956/2923/6746/9709/10130/51619/6747/821/1649/10960/11231/10802/55768/10905/581/5601/5610/8454/10273/23471/79139/8720/811/56605/201595/51360/23190/29927
hsa04930	Type II diabetes mellitus	46	-0.451794	-1.77098	0.00166899	0.00874874	0.00549719	3120	tags=35%, list=16%, signal=29%	2645/6833/8651/2475/777/6517/5296/3098/5594/8660/775/389692/5595/773/774/5313
hsa00071	Fatty acid degradation	43	0.506693	1.75177	0.00191761	0.00989244	0.00621581	5104	tags=49%, list=27%, signal=36%	1632/38/39/1892/128/3032/224/34/217/37/1375/113612/10455/35/1376/8310/36/3033/30/51703/2639
hsa04611	Platelet activation	118	-0.332859	-1.56993	0.00209632	0.0106454	0.00668892	4368	tags=35%, list=23%, signal=27%	5293/5291/207/208/5294/5739/6300/2244/2814/23533/5600/5592/108/6916/5566/6786/2771/2149/8773/1277/5296/6714/2815/2207/60/23365/51206/3690/5742/5594/3674/7450/2811/4638/6915/83660/283748/5595/7094/2778/4846
hsa00900	Terpenoid backbone biosynthesis	21	0.625312	1.84958	0.00230775	0.0115387	0.00725026	3914	tags=52%, list=20%, signal=42%	10654/38/39/116150/2224/23590/2339/91734/3157/57107/23463
hsa03410	Base excision repair	32	0.53571	1.73692	0.00239127	0.0117752	0.00739883	3950	tags=50%, list=21%, signal=40%	6996/56655/23583/4350/5424/4968/2237/10714/5111/10038/4913/3978/3146/7515/54107/328
hsa00350	Tyrosine metabolism	36	-0.476709	-1.78714	0.00273947	0.0132885	0.00834967	3947	tags=50%, list=20%, signal=40%	6898/3242/137362/8639/1621/2184/7299/5409/4128/2805/81889/314/4129/7054/220074/3081/222/1638
hsa01200	Carbon metabolism	114	0.377058	1.5542	0.00329091	0.0157286	0.00988291	5683	tags=47%, list=30%, signal=34%	38/2271/4190/414328/6120/39/84693/7167/2203/5160/1892/26275/128/3101/3417/1738/6391/6472/2597/2746/3418/3419/5095/6390/6392/8802/5223/5230/10873/2747/8803/5214/35/84532/6389/2023/3420/5091/8310/275/55902/7086/2027/2821/5634/29968/5096/3421/5213/4191/4329/25796/26007/4524
hsa04550	Signaling pathways regulating pluripotency of stem cells	140	-0.30617	-1.47	0.00339809	0.0160055	0.0100569	4639	tags=35%, list=24%, signal=27%	8326/7994/1852/4609/5293/5291/207/208/84759/6300/8321/11211/3397/3720/2932/7475/10637/5600/7855/6929/1857/80326/7471/3480/5013/5605/3625/5296/84333/3716/6774/91/3626/4211/7484/10297/2103/3976/7703/5594/9421/80712/4093/83729/4762/5595/3718/54361/3479
hsa04926	Relaxin signaling pathway	128	-0.308008	-1.46593	0.00368178	0.0168756	0.0106036	4368	tags=36%, list=23%, signal=28%	5293/5291/9586/117579/2783/207/409/208/6300/51289/4322/4792/2775/5970/2782/7424/5600/108/4790/54331/5566/2771/5605/2353/2791/1277/5296/6714/2784/51764/84699/3640/7040/5594/53358/7423/1282/5609/1284/5595/94235/2778/4846/90993/1287/4842
hsa05164	Influenza A	159	0.340577	1.4727	0.00373488	0.0168756	0.0106036	3813	tags=32%, list=20%, signal=26%	3123/51284/8717/3109/834/4261/292/6773/4938/293/2224/3113/148022/10898/5371/578/836/29107/8795/64135/1965/3108/3122/4599/54205/3717/7124/4940/3125/91543/3606/29108/3665/7514/8743/581/1021/3115/29110/5610/4939/6772/23586/8106/114548/3841/3458/55916/3127/637/10482
hsa04713	Circadian entrainment	95	-0.34215	-1.55263	0.0037386	0.0168756	0.0106036	4265	tags=29%, list=22%, signal=23%	2783/8912/9252/2775/2782/818/5592/108/54331/5566/2771/2353/2791/5187/8911/2784/51764/91860/5594/2906/2905/2902/775/5595/94235/2778/2903/4842
hsa04621	NOD-like receptor signaling pathway	167	0.345413	1.4993	0.00393514	0.0175195	0.0110082	4827	tags=37%, list=25%, signal=28%	79184/1536/64170/5027/79792/834/9140/7417/3320/6773/56919/4938/148022/10454/25828/2635/7186/54822/7205/10059/2634/115362/7124/837/4940/9474/9051/51393/10910/3606/29108/3665/5331/115361/440068/5601/84674/2633/29110/9447/4939/7419/6772/3725/23236/10392/114548/8767/222545/114769/55072/331/6885/1670/7226/22900/330/55054/5330/7187/11035
hsa00240	Pyrimidine metabolism	54	0.451099	1.63247	0.0041553	0.0181187	0.0113847	4339	tags=41%, list=23%, signal=32%	4831/30833/4832/1890/1841/79077/7371/4830/318/1723/1854/29922/7084/1503/139596/115024/7378/7298/10201/221264/6240/6241
hsa05017	Spinocerebellar ataxia	137	0.351753	1.48874	0.00418124	0.0181187	0.0113847	2090	tags=22%, list=11%, signal=20%	5694/5687/5701/5689/5692/5685/5683/9706/10213/5688/5713/5693/5718/5682/7417/60673/292/5684/5686/293/5706/5702/5714/115209/7186/5690/5717/54205/5700/2959
hsa04260	Cardiac muscle contraction	81	0.395576	1.53731	0.00483616	0.0206809	0.0129947	2562	tags=27%, list=13%, signal=24%	7386/1329/1347/7388/1327/27089/9167/483/1345/7384/1350/481/1351/782/29796/1349/55799/93589/10479/7385/84679/6546
hsa04530	Tight junction	160	-0.293622	-1.44751	0.00524511	0.0221384	0.0139105	2783	tags=25%, list=14%, signal=22%	7122/5566/1366/57180/84552/81/9080/6714/51421/10398/87/4628/6794/4734/60/5518/9071/2017/3996/51807/79784/11149/9074/7454/23327/4627/5609/79778/5522/154810/8531/861/1365/56288/113457/1364/7074/5010/11346/58494
hsa04350	TGF-beta signaling pathway	92	-0.335582	-1.5089	0.0056203	0.0234179	0.0147144	3873	tags=34%, list=20%, signal=27%	9241/7050/3397/79875/268/1874/6199/10637/392255/1387/4052/656/25805/655/3625/2200/91/151449/3626/5518/7027/7040/5594/7057/4093/83729/57817/654/8646/5595/8200
hsa04610	Complement and coagulation cascades	83	-0.346823	-1.53046	0.00589807	0.0241383	0.0151671	5603	tags=46%, list=29%, signal=33%	2160/3684/1378/623/3687/732/9002/722/5265/5648/624/2152/2153/2151/2244/1361/721/7035/735/3053/5328/2149/2155/5054/3818/731/2162/7056/5055/10747/1604/2161/7450/728/5345/1191/716/1380
hsa04723	Retrograde endocannabinoid signaling	139	0.348495	1.48031	0.00594174	0.0241383	0.0151671	1895	tags=19%, list=10%, signal=18%	4706/4729/4702/4722/4715/4704/4724/4714/4708/55967/4701/4697/4711/4726/4716/4718/51079/126328/4725/4700/57406/4719/59345/4710/4698/2793/4707
hsa05330	Allograft rejection	38	0.487047	1.63981	0.00603684	0.0242219	0.0152196	3738	tags=42%, list=19%, signal=34%	3123/3109/3113/3108/3122/7124/942/3125/958/3105/3134/3115/3106/940/3458/3127
hsa04730	Long-term depression	55	-0.391756	-1.61601	0.00634158	0.0251343	0.0157929	2829	tags=29%, list=15%, signal=25%	3480/2771/5605/369/2768/673/5518/1394/5594/283748/5595/773/2778/4842/3479/2895
hsa04670	Leukocyte transendothelial migration	109	-0.325866	-1.5197	0.00711958	0.0278779	0.0175168	4462	tags=33%, list=23%, signal=26%	4689/3683/93408/5293/5291/6494/6300/11069/4478/26285/58498/3702/7294/24146/83593/5600/7122/1366/2771/81/9080/5296/10398/87/9564/60/9071/9074/10411/7414/90952/1365/7070/1364/5010/58494
hsa00983	Drug metabolism - other enzymes	70	0.411075	1.56152	0.00779078	0.0301429	0.01894	2254	tags=26%, list=12%, signal=23%	2950/4831/2990/4257/3704/7172/4832/1890/4259/7371/4258/4830/9/1854/3251/29922/7084/8833
hsa00970	Aminoacyl-tRNA biosynthesis	25	0.543697	1.68526	0.00885847	0.0338706	0.0212823	4052	tags=52%, list=21%, signal=41%	57038/79587/2193/5188/79731/80222/51067/10667/54938/55278/51091/23438/25973
hsa05410	Hypertrophic cardiomyopathy	89	-0.320062	-1.43107	0.00929879	0.0351408	0.0220804	3591	tags=28%, list=19%, signal=23%	8515/8516/284217/59283/779/489/4625/27092/7168/9254/3569/60/3693/3690/7040/3678/3674/6547/778/1756/27091/775/70/3479/784
hsa04725	Cholinergic synapse	111	-0.317284	-1.48498	0.00961097	0.0359031	0.0225593	4368	tags=35%, list=23%, signal=27%	5293/5291/9586/2783/207/208/5294/2775/2782/23533/818/1103/779/108/54331/5566/2771/3768/1137/2353/2791/6572/5296/1128/2784/51764/1132/84699/5594/778/775/5595/94235/773/1141/3786/90993/774/43
hsa03020	RNA polymerase	29	0.518982	1.64756	0.0109654	0.0401744	0.0252432	1941	tags=34%, list=10%, signal=31%	661/5433/5440/5436/30834/51728/221830/84265/5437/171568
hsa05322	Systemic lupus erythematosus	52	0.433735	1.55492	0.0110016	0.0401744	0.0252432	3738	tags=37%, list=19%, signal=30%	6634/6632/3123/6741/3109/3113/3108/3122/7124/712/942/3125/958/713/717/3115/940/3458/3127
hsa00601	Glycosphingolipid biosynthesis - lacto and neolacto series	26	-0.475326	-1.66427	0.011392	0.0411378	0.0258485	2478	tags=31%, list=13%, signal=27%	79369/8707/8704/8706/2683/6487/2524/8703
hsa04310	Wnt signaling pathway	153	-0.280308	-1.37244	0.0117419	0.0419355	0.0263498	4672	tags=39%, list=24%, signal=29%	4773/51176/7472/7481/57680/7482/4919/51701/4007/8326/22943/10023/50964/595/4609/8945/9978/6500/84870/8321/147111/11211/818/4040/90665/2932/23500/7475/55366/11197/6422/7855/1387/1857/896/25805/80326/7471/5566/85409/4776/23291/7484/10297/5530/5534/4041/1487/4920/64321/59352/5881/5176/8607/6907/64840/2239/6423/54361
hsa04720	Long-term potentiation	66	-0.357184	-1.53158	0.0127828	0.0451566	0.0283737	3193	tags=29%, list=17%, signal=24%	5502/1387/5566/5605/369/2915/91860/673/5530/5534/5594/10411/2906/2905/2902/6196/775/5595/2903
hsa05034	Alcoholism	106	-0.306054	-1.42554	0.0134874	0.046991	0.0295263	3010	tags=26%, list=16%, signal=22%	10645/54331/5566/2771/4852/116444/4128/2791/369/55315/2784/51764/91860/673/84699/5594/53358/4129/7054/2906/2905/2902/5595/94235/2778/90993/2903/10014
hsa05146	Amoebiasis	101	-0.31087	-1.42116	0.0135913	0.046991	0.0295263	3513	tags=28%, list=18%, signal=23%	3911/284217/5868/735/4790/383/5566/384/1277/81/731/5296/3909/7850/87/3569/5869/7040/3315/1282/7414/1284/3912/10319/2921/2778/4583/1287
hsa04012	ErbB signaling pathway	84	-0.326534	-1.45178	0.0141941	0.0485586	0.0305113	5283	tags=46%, list=27%, signal=34%	1956/5582/6776/2549/572/6655/7039/6777/145957/4609/5293/5291/1950/207/5058/208/5062/1839/818/2065/2932/6199/2066/868/867/2475/5605/369/5296/6714/374/673/1026/5594/53358/5609/10298/5595/8440

## Sheet: HSPB1
ID	Description	setSize	enrichmentScore	NES	pvalue	p.adjust	qvalues	rank	leading_edge	core_enrichment
hsa05168	Herpes simplex virus 1 infection	448	-0.370274	-1.86504	1e-10	3.25e-08	2.45263e-08	5943	tags=45%, list=31%, signal=32%	57693/7766/125919/79744/55659/91975/342909/80778/55998/10454/7728/4938/7743/5295/256051/7587/162966/65251/84765/27300/6427/6429/5499/7637/57711/5501/163255/126017/728927/79898/7592/64170/3441/10379/7098/5818/7565/7771/84527/80110/127396/8503/6891/5781/3553/7562/7297/26152/284307/80264/90592/8740/136051/207/8717/10793/7188/115196/57547/284370/57677/284323/7596/8893/126231/51135/7699/147687/5610/51…
hsa03040	Spliceosome	132	-0.482749	-2.11429	1.06569e-08	1.73175e-06	1.30688e-06	5466	tags=58%, list=28%, signal=42%	6427/6429/4686/9128/1665/7919/84321/8449/51340/988/22916/5093/3305/4116/144983/3178/9785/9416/4670/6634/3190/1659/83443/10523/10915/5356/9129/8683/25766/11017/9343/9716/9879/9775/3192/6432/27258/6629/51503/22985/26121/220988/10946/10992/29896/84991/57187/3183/84950/6428/57461/23020/51691/8559/23350/51639/2521/10713/6430/58517/3303/84844/6426/11325/1655/9092/24148/55119/22938/3310/51362/10285/7307…
hsa04080	Neuroactive ligand-receptor interaction	334	0.33542	1.74363	1.23053e-07	1.3131e-05	9.9094e-06	4147	tags=30%, list=22%, signal=24%	84634/2902/5020/90226/3972/2906/1395/56288/5024/6865/1815/2925/5739/2903/2692/1325/2568/2837/3352/5644/6752/2895/155/2556/5646/1141/113091/165829/2561/11255/22953/4295/8484/5539/2550/255061/1137/4158/2693/2832/3060/2831/2905/7068/152/64106/51083/2696/2797/6915/551/1814/116444/9002/134/150/9287/1128/1442/2563/3362/5645/2691/4887/2688/256933/185/3640/116443/9568/799/2689/2915/4922/56413/4985/6866/5…
hsa04621	NOD-like receptor signaling pathway	167	-0.432474	-1.96912	1.61612e-07	1.3131e-05	9.9094e-06	5129	tags=46%, list=27%, signal=34%	2633/64170/3441/10010/2635/9447/10379/3553/7297/171389/5601/9927/7188/7158/51135/64127/115362/7419/1671/3708/8772/3709/55072/7128/4210/79792/5331/6772/7186/3716/6773/3606/3320/3454/55054/10616/4615/11035/7417/7189/8767/58484/8737/56919/1147/9474/118429/114548/57506/6041/3455/1432/5599/23710/84674/3428/2919/55914/6885/5603/22861/10135/7099/387/5330/23236/4792/9140/834/5580/23118/9051/79184/22900/8…
hsa04140	Autophagy - animal	136	-0.441799	-1.94719	6.27518e-07	4.07886e-05	3.07814e-05	4195	tags=46%, list=22%, signal=36%	6198/9706/3476/3708/203228/140775/5516/64422/7405/58528/30849/3630/1612/5290/55062/83452/5604/8897/55054/84938/29982/51100/7189/8660/23130/3091/10533/81671/3480/58476/55102/9474/3146/7879/5599/9110/3916/23710/5289/7248/6009/115201/5728/23604/8837/6885/3845/5562/1613/2081/3920/9140/5580/64121/5293/84971/89849/8408/29110/5894/64419/9821
hsa04613	Neutrophil extracellular trap formation	106	-0.472385	-2.01511	1.33833e-06	7.24927e-05	5.4707e-05	4877	tags=53%, list=25%, signal=40%	3683/8503/27180/291/2359/5335/207/2212/7419/79792/5331/6850/79885/83933/5290/5604/5880/55869/4689/1183/7417/23569/10533/177/3066/3689/10105/5336/2358/51311/3146/9759/1378/8520/1432/2215/64581/653361/51564/6404/6885/5603/2214/7099/7097/3684/5330/5579/23236/834/366/5293/837/4688/5894/2357
hsa05132	Salmonella infection	244	-0.368194	-1.76455	3.81084e-06	0.000166244	0.000125457	5092	tags=41%, list=26%, signal=31%	5288/929/57617/26084/10640/63916/382/3553/5294/5601/79659/127829/65082/207/23207/8717/6990/1778/51135/1781/6993/8772/79792/9648/60412/7186/10671/3606/55207/3320/2597/5290/5604/10095/1499/79026/114609/197259/4615/51164/8743/55860/11035/7189/10006/3831/10376/8767/27072/58484/8737/10627/3071/10096/1434/1147/7846/2353/8677/10552/114548/10097/7879/1432/112574/5599/23265/23643/23339/3799/27128/5289/560…
hsa04380	Osteoclast differentiation	123	-0.436165	-1.90338	4.09215e-06	0.000166244	0.000125457	5086	tags=51%, list=26%, signal=38%	7006/10379/1540/8503/3553/7297/5971/5601/3726/207/5468/2212/1436/2354/6772/10326/5532/7186/6850/353514/1385/8061/10288/3716/6773/7046/5533/5290/1513/5604/3454/4689/23547/7305/7189/5336/1147/2355/695/11027/3554/2353/3460/3455/1432/2215/5530/5599/140885/5608/653361/3937/6885/5603/2214/11025/7048/4792/23118/5293/2885/4688/3459
hsa05169	Epstein-Barr virus infection	195	-0.382789	-1.78529	8.16488e-06	0.000294843	0.000222505	4877	tags=41%, list=25%, signal=31%	3683/8819/8503/6891/7297/5709/5971/5601/207/8717/7188/6502/51135/5610/8772/355/7128/6772/2923/4193/7186/6850/7431/3716/6773/6774/5290/3454/6890/23586/9612/4615/5701/7189/5707/8737/10213/3066/5336/1147/317/79685/4616/5717/695/5719/57506/3455/1432/953/5599/4067/3516/5608/5925/6885/5603/7097/9861/3105/836/1027/5706/4792/1871/3134/22938/23118/3106/9541/5713/5293/6416/5718/3133/965/29110/5700/3135/567
hsa05152	Tuberculosis	171	-0.394423	-1.80063	1.12863e-05	0.000366805	0.000276812	4198	tags=44%, list=22%, signal=35%	64170/929/3441/23545/4802/3553/5601/207/8717/51135/2212/64127/51606/8772/8411/805/843/6772/5532/3329/6850/1385/537/3716/3606/4046/5533/535/7421/10892/114609/8915/4615/7189/818/8767/8844/1387/3689/317/1594/3717/4843/1054/1378/3460/7879/1432/2215/5530/5599/64581/3916/5289/26253/3588/1051/1520/4801/5603/3687/10312/2214/7099/387/3920/7097/3684/836/10333/11151/4800/7096/5894/3459
hsa05140	Leishmaniasis	74	-0.493831	-1.98093	1.39551e-05	0.000412311	0.000311153	2753	tags=34%, list=14%, signal=29%	4689/4615/7189/3689/5777/3717/4843/5743/2353/1378/3460/1432/2215/653361/6885/5603/2214/7099/7097/3684/5579/4792/23118/4688/3459
hsa05033	Nicotine addiction	40	0.573138	2.10943	2.84151e-05	0.000769575	0.000580764	4163	tags=50%, list=22%, signal=39%	2902/2906/2903/774/773/2568/2556/1141/2561/57030/1137/2905/116444/2563/116443/2559/2567/2558/2560/246213
hsa03013	RNA transport	154	-0.391008	-1.76178	3.30412e-05	0.00082603	0.000623368	5904	tags=48%, list=31%, signal=34%	23511/6396/55998/79902/8663/6613/1975/79833/81929/4686/8669/7919/5976/3646/84321/8480/8563/23636/4928/11218/22916/1973/9631/10799/10419/8893/4116/55520/9086/23165/8894/1974/26019/5042/51068/65109/9470/26986/80336/96764/9775/8661/7514/1207/55746/79023/8087/129401/22985/8672/10250/57122/2733/8487/51808/1982/10605/57187/9818/1967/53371/5903/23435/2521/9972/51095/10482/2332/10762/5411/7175/10460/5934…
hsa04144	Endocytosis	235	-0.352712	-1.68153	3.99598e-05	0.000927639	0.000700048	3644	tags=34%, list=19%, signal=28%	7456/4193/10015/64744/84612/112936/7046/22905/8027/51699/25978/3579/55048/8218/8723/10254/116984/10095/58513/51324/84313/51510/1213/51100/51534/7189/27243/11031/5590/84440/10096/3480/10617/9798/3482/10552/829/137492/10097/7879/5337/7251/51028/22841/3799/27128/9765/64145/1211/64411/3577/381/57403/3303/387/3105/7048/11021/58533/3134/10092/3106/26286/23550/23527/6642/3310/57132/9525/3133/118813/1785…
hsa04650	Natural killer cell mediated cytotoxicity	118	-0.420148	-1.82127	4.88509e-05	0.00105844	0.000798754	4877	tags=41%, list=25%, signal=31%	3683/8503/5781/100507436/5335/22914/962/355/115653/3822/5532/6850/4068/5533/5290/3821/5604/5880/3454/2185/7305/8743/3689/5336/5777/4277/3460/3455/2215/5530/5058/8795/3937/3845/6655/2214/3105/836/5579/3106/5293/3133/2885/7409/10451/5894/3135/3459
hsa00860	Porphyrin and chlorophyll metabolism	33	0.605755	2.15072	6.20112e-05	0.0012596	0.000950567	504	tags=27%, list=3%, signal=27%	3145/645/5498/10941/210/212/7389/2235/7390
hsa05017	Spinocerebellar ataxia	137	-0.391194	-1.73208	0.000113999	0.0021794	0.00164469	4871	tags=44%, list=25%, signal=33%	6311/8503/5709/5601/291/207/9706/10524/7419/3708/3709/5331/7222/7186/5684/9698/30849/6310/5290/55062/5701/2776/10939/29982/5682/7417/6667/23130/5707/10213/5683/5692/10105/5685/55102/5717/5719/5599/5687/3516/5289/4217/23369/6908/2081/9861/5330/115209/5579/23236/5706/2959/5689/5713/5293/8408/4800/5718/5700/9821
hsa03060	Protein export	23	-0.64835	-1.94028	0.000135999	0.00235362	0.00177617	4392	tags=57%, list=23%, signal=44%	9789/6728/10952/90701/29927/55176/6726/6729/11231/3309/60559/6727/23478
hsa05135	Yersinia infection	131	-0.393227	-1.7213	0.000143413	0.00235362	0.00177617	5017	tags=44%, list=26%, signal=32%	8394/63916/382/8503/3553/5601/5335/2932/207/51135/2212/9138/4210/7456/10458/7186/3606/5290/5604/10095/5880/2185/4615/2776/1398/7189/6197/58484/10096/1147/2353/10552/114548/10097/1432/5599/5608/3937/6885/5603/7099/387/6093/6195/4792/834/10092/23118/5293/6416/7409/29110/10451/10094/10109/9815/5829
hsa04142	Lysosome	126	-0.402063	-1.76383	0.000144838	0.00235362	0.00177617	4995	tags=47%, list=26%, signal=35%	2799/26503/23545/130340/79158/4864/8943/4125/4668/51606/8907/2519/285362/8763/537/3073/1203/8905/5538/8218/535/1513/1201/10717/7805/23431/2720/1213/2581/9516/5660/26985/2588/1075/26088/427/23163/9741/3482/8546/3423/10577/6556/3916/164/22901/1211/4758/1520/10312/3920/1176/9583/256471/3074/2548/967/4126/2990
hsa03018	RNA degradation	73	-0.448921	-1.7956	0.000341098	0.00515643	0.00389133	4099	tags=44%, list=21%, signal=35%	115752/2023/54464/219988/3329/87178/22803/5042/5393/694/131870/84186/26986/80336/51013/29883/27258/4850/1656/10140/167227/5073/22894/51691/80349/25904/170506/51010/255967/9337/55802/6499
hsa05131	Shigellosis	213	-0.338865	-1.60563	0.000349051	0.00515643	0.00389133	4793	tags=39%, list=25%, signal=30%	382/8503/3553/5601/5481/5335/2932/207/8717/7188/80201/6198/3708/3709/55072/10241/5331/4193/23048/7186/58528/3606/30849/5290/55062/10892/10095/1729/55054/7321/10616/8915/4615/9181/1398/7189/87/8767/58484/8737/10627/5336/10096/1147/11335/9474/9252/3554/824/10552/3099/114548/10097/1432/5599/27128/23710/5289/3101/6885/5603/7099/387/5330/6093/23236/4792/9140/834/5580/10092/7316/23118/64121/5293/7307/8…
hsa03015	mRNA surveillance pathway	91	-0.417799	-1.74293	0.00036843	0.00520607	0.00392879	5805	tags=57%, list=30%, signal=40%	55998/5519/11052/51692/1479/23381/5499/4686/5501/7919/5976/23049/11051/8732/22916/1477/4116/80335/53981/5516/29101/26019/5042/23283/65109/79869/2107/26986/80336/81608/64895/55339/9775/5527/8731/28227/5529/51585/22985/10250/2733/8189/10914/5520/10978/23435/2521/10482/55844/55012/5411/5525
hsa05167	Kaposi sarcoma-associated herpesvirus infection	184	-0.351774	-1.62716	0.000407167	0.00551371	0.00416096	5058	tags=41%, list=26%, signal=31%	3441/10379/7098/1827/8503/5294/7297/100507436/5601/5335/2932/207/2783/8717/1234/5610/3708/8772/355/3709/805/6772/64422/5532/7186/6850/1385/3716/6773/5533/6774/5290/5604/1499/3454/7538/2790/3091/1387/5336/4277/1147/3717/5743/2353/3455/1432/23533/5530/5599/59345/4067/23710/5289/5608/5925/2919/3845/5603/9976/3105/836/4792/1871/3134/7316/3106/3055/5293/6416/57580/3133/29110/5894/3135/3459
hsa04622	RIG-I-like receptor signaling pathway	63	-0.461015	-1.79358	0.00042875	0.00557375	0.00420627	5072	tags=44%, list=26%, signal=33%	54941/3441/10010/1540/5601/8717/4214/8772/80143/843/7186/64135/64343/23586/7189/8737/1147/9474/57506/1432/5599/7706/1654/6885/5603/4792/9140/29110
hsa04141	Protein processing in endoplasmic reticulum	160	-0.3576	-1.62172	0.000482616	0.00597939	0.00451238	5374	tags=47%, list=28%, signal=34%	9601/1603/7415/51035/64374/3703/201595/6747/29978/6745/1388/64215/5601/9695/3305/10905/5610/10952/10483/2923/10113/7186/22926/9632/3320/29927/5887/3301/55741/10802/7321/55176/10961/5034/30001/23190/56886/10130/10134/8720/27248/10960/51009/54788/821/11231/51128/1650/55968/10277/25956/56605/6238/824/56681/7993/55768/3309/5599/10484/6184/4217/5611/51726/54431/10970/10956/3303/6400/2081/1649/9373/331…
hsa04950	Maturity onset diabetes of the young	26	0.597036	2.01064	0.000496749	0.00597939	0.00451238	3008	tags=50%, list=16%, signal=42%	389692/168620/3172/6927/6928/3170/50674/5313/2645/5078/3175/2494/3171
hsa04512	ECM-receptor interaction	86	0.394801	1.6975	0.000970724	0.0111965	0.00844947	4306	tags=40%, list=22%, signal=31%	1101/7148/9900/3674/2815/10319/2811/3690/1287/3693/375790/6385/1291/3912/3371/51206/3911/1277/2814/3913/1284/3909/7450/1311/284217/1282/3914/63923/7057/131873/1297/3675/6382/22987
hsa05163	Human cytomegalovirus infection	213	-0.326972	-1.54928	0.000999068	0.0111965	0.00844947	4776	tags=38%, list=25%, signal=29%	8503/1388/6891/3553/2932/207/2783/8717/7188/1234/6198/3708/8772/355/3709/9138/2773/805/5331/2923/4193/5532/7186/1385/5734/3716/10672/9826/3579/5533/6774/5290/5604/5880/1499/2185/6890/2776/9586/1398/2790/6667/196883/8737/1147/5743/3554/11214/1432/5530/59345/5608/7248/6009/3588/5925/3685/3845/5603/3570/6655/387/3105/836/5330/6093/5579/23236/4792/1871/3134/3106/5293/3133/2885/29110/5894/3135/7852/56…
hsa00350	Tyrosine metabolism	36	0.526042	1.88371	0.0010702	0.0115939	0.00874938	5261	tags=56%, list=27%, signal=40%	7054/81889/1638/3081/2184/2805/4129/222/220074/314/4128/1621/7306/1644/259307/4282/131/218/1312/6898
hsa04662	B cell receptor signaling pathway	78	-0.429684	-1.7425	0.00115759	0.012136	0.00915854	3556	tags=40%, list=18%, signal=33%	5532/6850/353514/10288/5533/5290/10892/5604/5880/23547/8915/5336/5777/1147/695/11027/2353/5530/4067/3845/6655/11025/5579/4792/3636/5293/3635/2885/7409/10451/5894
hsa04668	TNF signaling pathway	110	-0.381317	-1.63442	0.00137362	0.0139508	0.0105281	4803	tags=45%, list=25%, signal=34%	182/8503/1388/3553/5601/3726/207/8717/7188/64127/8772/355/7128/843/7186/1385/5290/5604/197259/9586/11035/4323/8737/7133/6372/1147/5743/9252/2353/1432/4318/602/5599/8809/5608/4217/2919/1051/1326/8837/6885/5603/3659/836/4792/23118/5293/6416/83737
hsa05130	Pathogenic Escherichia coli infection	188	-0.331724	-1.53481	0.00148572	0.0145662	0.0109925	4198	tags=33%, list=22%, signal=26%	51135/2212/1902/8772/355/9138/25/7456/10458/7186/4627/3606/10672/9632/9826/2597/10095/10802/114609/4615/9181/8743/7189/10006/10376/8737/3071/10096/5777/1147/7846/10972/3554/2353/10552/114548/10097/1432/5599/27128/5058/8795/6885/5603/7099/387/836/6093/4792/834/4644/10092/23118/7277/4542/837/9170/3059/9267/10094/10109/7009
hsa03022	Basal transcription factors	41	-0.496686	-1.75433	0.00152385	0.0145662	0.0109925	4621	tags=46%, list=24%, signal=35%	6880/138474/6875/2969/4331/6874/2071/6873/51616/1022/6882/6908/6883/2959/6879/2960/6872/2963/2965
hsa05203	Viral carcinogenesis	161	-0.34397	-1.56286	0.00157226	0.0145996	0.0110177	4455	tags=37%, list=23%, signal=28%	8503/1388/1111/8717/7188/1108/1234/6502/5610/7419/3190/4193/5366/7186/6850/1385/3716/79885/83933/6774/5290/55869/4055/7337/9586/5934/6777/1739/87/3066/1387/6776/9759/4067/3516/1654/5925/51564/3845/6908/387/7529/3105/836/1027/4792/2959/3134/22938/3106/2960/5293/3133/2885/5700/3135/2965/5902/5829
hsa05134	Legionellosis	55	-0.450622	-1.69808	0.00195187	0.017621	0.0132978	2012	tags=31%, list=10%, signal=28%	58484/3689/51128/317/56681/1378/2919/3303/7099/7097/3684/836/4792/1195/834/3310/57396
hsa05161	Hepatitis B	155	-0.34383	-1.55239	0.00206268	0.0181181	0.0136729	4063	tags=42%, list=21%, signal=33%	5111/3441/332/7098/8503/1388/7297/5601/207/51135/6778/7419/4214/8772/355/843/6772/1385/537/3716/6773/7046/64135/6774/5290/5604/3454/2185/23586/114609/4615/9586/6777/7189/1387/1147/317/3717/6776/2353/57506/1432/4318/5599/1654/5608/5925/6885/3845/5603/6655/7099/7529/7097/836/5579/7048/4792/1871/23118/5293/6416/2885/29110/5894
hsa04625	C-type lectin receptor signaling pathway	102	-0.379892	-1.60882	0.00216296	0.0184253	0.0139048	5097	tags=44%, list=26%, signal=33%	64170/10379/1540/8503/5781/3553/5971/5601/6367/207/3708/3709/805/6772/4193/5532/6850/6773/4046/5533/5290/10892/8915/8844/5336/1147/5743/114548/1432/602/5530/5599/64581/26253/5058/338339/3845/5603/3659/387/4792/834/5580/5293/5894
hsa04217	Necroptosis	125	-0.360137	-1.57564	0.00221104	0.0184253	0.0139048	5209	tags=46%, list=27%, signal=34%	90865/83447/3441/10379/7098/1540/3553/7297/5601/5481/291/8717/7188/9131/11124/5610/6778/7419/8772/355/55072/7128/6772/8681/7186/3716/6773/25978/3320/6774/3454/10616/197259/81030/51510/8743/6777/11035/7417/27243/818/8737/3717/6776/3146/824/114548/3460/3455/5599/8795/8837/7099/5836/834/57132/9525/3459
hsa03050	Proteasome	44	-0.494738	-1.76431	0.00229841	0.0186746	0.0140929	2723	tags=43%, list=14%, signal=37%	5698/5701/5682/5720/5707/10213/5683/5692/5685/5717/5719/5696/5687/9861/5706/5689/5713/5718/5700
hsa04666	Fc gamma R-mediated phagocytosis	92	-0.397557	-1.66365	0.00259239	0.0205494	0.0155077	3120	tags=36%, list=16%, signal=30%	4082/5290/5604/10095/5880/1398/8613/7408/5336/10096/10552/3985/10097/5337/2215/4067/653361/5058/2214/5579/5580/10092/3636/5788/3055/5293/3635/7409/10451/1785/5894/10094/10109
hsa04620	Toll-like receptor signaling pathway	95	-0.378482	-1.58687	0.00292529	0.0226361	0.0170825	2995	tags=31%, list=16%, signal=26%	5290/1513/6696/5604/3454/114609/4615/7189/8737/51311/1147/2353/3455/1432/5599/23643/5608/1326/6885/5603/7099/7097/10333/4792/23118/5293/6416/29110/7096
hsa05030	Cocaine addiction	49	0.45612	1.77229	0.00301871	0.0228158	0.0172181	4367	tags=39%, list=23%, signal=30%	2778/7054/2902/2906/90993/2903/84699/1020/2905/4129/116444/4128/116443/6531/1812/2771/1644/6571/627
hsa04934	Cushing syndrome	155	0.321868	1.54587	0.00424417	0.0313489	0.0236577	3226	tags=26%, list=17%, signal=22%	2778/1584/1395/775/8911/5087/1026/673/80326/90993/5605/1870/7475/4221/3777/7855/54361/1019/84699/4158/10297/109/2516/5595/1031/8321/1869/595/3949/778/949/1589/2767/7481/3284/185/7471/1583/7484/9070/6934
hsa04064	NF-kappa B signaling pathway	100	-0.373322	-1.57729	0.00440545	0.0313973	0.0236941	5076	tags=41%, list=26%, signal=30%	929/1459/1540/3553/5971/5335/8740/8717/7188/51135/7128/7186/6850/10892/4050/23586/114609/4055/8915/4615/5328/10673/7189/8737/5336/1147/4616/695/5743/3554/23643/7706/4067/2919/8837/6885/7099/5579/4792/23118/597
hsa04136	Autophagy - other	31	-0.51147	-1.68262	0.00444392	0.0313973	0.0236941	4186	tags=55%, list=22%, signal=43%	9706/3476/5516/64422/30849/55062/55054/84938/23130/10533/55102/9474/23710/5289/115201/9140/84971
hsa05170	Human immunodeficiency virus 1 infection	198	-0.308137	-1.43825	0.00484426	0.0328072	0.0247581	4776	tags=37%, list=25%, signal=28%	8503/6891/130340/5601/1111/5335/207/2783/8717/7188/1234/51135/6198/8907/3708/8772/355/3709/9133/2773/805/2923/5532/7186/8905/5533/5290/5604/5880/2185/6890/4615/2776/1398/2790/7189/8737/545/5336/8065/7133/1147/2353/3985/1432/5530/5599/59345/164/5608/5058/6885/3845/5603/7099/8450/7097/3105/836/5579/9616/4792/9582/3134/23118/3106/5293/3133/29110/5894/3135/7852/567/5829
hsa04145	Phagosome	146	-0.337728	-1.50461	0.00484537	0.0328072	0.0247581	3431	tags=32%, list=18%, signal=26%	4153/9341/537/29927/535/2204/6890/4689/55176/528/10376/7058/821/3689/9550/7846/7879/7059/2215/64581/3916/526/200576/5289/529/653361/3685/1520/10312/2214/7099/3920/7097/3684/3105/10333/3134/523/3106/1783/11151/7277/23673/3133/4688/3135
hsa04657	IL-17 signaling pathway	92	-0.384901	-1.61069	0.00521038	0.0339729	0.0256378	4761	tags=36%, list=25%, signal=27%	3553/5601/2932/8717/6280/7188/6354/8772/2354/7128/7186/8061/3320/7189/6372/1147/5743/2353/1432/4318/5599/2919/6279/1051/6885/5603/6426/29761/836/4792/23118/23765/29110
hsa04071	Sphingolipid signaling pathway	115	-0.358048	-1.5458	0.00522915	0.0339729	0.0256378	4776	tags=39%, list=25%, signal=30%	8503/5601/29956/81537/207/8717/2206/2773/5331/5516/7186/10672/5290/5604/5880/3827/2776/5527/28227/5529/427/5590/259230/1432/5337/10558/5520/8698/5599/8560/4217/5728/3845/5603/55844/387/5330/55012/6093/5579/23236/5525/5293/5894/8439
hsa05235	PD-L1 expression and PD-1 checkpoint pathway in cancer	87	-0.377401	-1.5522	0.00533112	0.0339729	0.0256378	5175	tags=44%, list=27%, signal=32%	4215/1459/27436/10538/8503/5781/5335/207/6198/116071/6772/5532/3716/5533/6774/5290/5604/114609/4615/7189/3091/5777/1147/3717/2353/3460/1432/5530/5608/5728/3845/5603/7099/7097/4792/5293/5894/3459
hsa04070	Phosphatidylinositol signaling system	92	-0.380581	-1.59261	0.00577197	0.0357666	0.0269915	5329	tags=45%, list=28%, signal=32%	89869/4952/5288/8394/117283/22876/8503/55300/5335/3708/3709/805/5331/3705/3612/9107/5290/8897/3628/3613/253430/5336/3632/8776/1608/8867/9110/8760/200576/5289/5728/4534/8527/5330/5579/23236/23262/3636/5293/3635/64419
hsa04670	Leukocyte transendothelial migration	109	-0.35892	-1.53577	0.00583271	0.0357666	0.0269915	2995	tags=28%, list=16%, signal=23%	5290/5906/50848/5880/1499/2185/4689/87/10627/7408/3689/4478/5336/1496/1432/4318/653361/5603/387/3684/6093/5579/5175/5293/7409/4688/10451/7852/103910/5829
hsa03460	Fanconi anemia pathway	50	-0.447742	-1.66041	0.00620527	0.0373465	0.0281838	5792	tags=54%, list=30%, signal=38%	672/29089/7156/2187/80233/79728/2188/51426/9894/55215/2176/11201/57599/2175/6118/5888/197342/80198/4292/5395/545/51455/57697/7398/2177/5980/80010
hsa04024	cAMP signaling pathway	214	0.286428	1.41472	0.00634685	0.0375041	0.0283027	3742	tags=29%, list=19%, signal=24%	2778/2902/6237/5020/3972/2906/775/673/10257/139760/90993/5605/7074/2903/5296/610/3352/1259/6752/808/5727/10021/84699/2550/3991/572/1258/4158/2693/10398/2905/109/5595/5881/4878/2696/10411/116444/268/134/778/1128/56670/3362/208/491/6662/116443/9568/1261/10846/1907/5021/1812/163688/810/5139/7137/2695/338442/54714/2771
hsa04612	Antigen processing and presentation	72	-0.405708	-1.6188	0.00663358	0.0379644	0.02865	3769	tags=33%, list=20%, signal=27%	115653/5721/2923/3822/1385/3320/8302/3821/6890/5720/821/3309/1520/4801/3303/3105/3308/3134/3106/3310/4800/3133/3135/567
hsa04660	T cell receptor signaling pathway	101	-0.356217	-1.50721	0.00665836	0.0379644	0.02865	3057	tags=27%, list=16%, signal=23%	5533/5290/10892/5604/8915/1739/5777/1147/2353/1432/5530/5599/5058/3937/1326/6885/3845/5603/6655/387/4792/5788/5293/2885/7409/10451/5894
hsa04740	Olfactory transduction	151	0.302663	1.45804	0.00770158	0.0431554	0.0325675	3684	tags=28%, list=19%, signal=23%	26338/283160/26538/343171/5138/81696/26716/26531/338675/26648/343172/808/26493/8383/256144/1258/26735/109/219477/5136/390261/6547/26659/121130/254973/26212/283297/255725/219417/1261/51764/219869/119764/219464/219875/391112/163688/810/83988/392138/26341/341276
hsa05142	Chagas disease	100	-0.356253	-1.50518	0.00826803	0.0455442	0.0343702	4776	tags=36%, list=25%, signal=27%	8503/3553/5601/207/51135/8772/355/2773/5331/5516/7046/5290/3827/4615/2776/7189/1147/4843/2353/3460/1432/5520/5599/8837/5603/55844/7099/7097/5330/7048/10333/23236/4792/5293/6416/3459

## Sheet: SLC1A4
ID	Description	setSize	enrichmentScore	NES	pvalue	p.adjust	qvalues	rank	leading_edge	core_enrichment
hsa03010	Ribosome	132	-0.746432	-3.60693	1e-10	1.08333e-08	7.26316e-09	1633	tags=58%, list=8%, signal=54%	200916/6234/51187/51318/6165/6191/2197/6205/64983/54460/6155/25873/6137/65005/11224/6141/6159/6194/6143/4736/6175/6187/6181/6154/6210/6206/6207/6193/6135/6218/6152/6156/6168/6217/6161/64968/6173/6136/6160/6232/6204/6188/6164/6142/23521/6130/6134/6170/6228/6144/6202/6201/6224/140801/9045/6157/6129/6235/6167/6138/9349/6122/6146/6189/6128/6124/6222/6233/6125/6147/6227/6139/6208/6176/6133/3921/6230
hsa03040	Spliceosome	132	-0.500192	-2.41704	1e-10	1.08333e-08	7.26316e-09	3367	tags=42%, list=17%, signal=35%	27316/6633/10523/23350/10929/9129/1665/8559/25949/10569/6629/27258/51340/2521/6635/22916/5356/6430/9775/3312/6428/57187/6426/23658/1655/199746/51691/10915/51690/4670/10713/6427/6637/343069/220988/10285/7307/55119/23451/6434/6100/84321/51645/10772/55660/6636/84844/6432/84991/3190/144983/23020/3183/3178/58517
hsa05171	Coronavirus disease - COVID-19	222	-0.457748	-2.32963	1e-10	1.08333e-08	7.26316e-09	1633	tags=35%, list=8%, signal=32%	200916/6234/5335/51187/6165/6191/2197/3570/6205/6155/6885/25873/6137/11224/6141/6159/6194/6143/4736/6175/6187/6181/6154/6210/6206/6207/6193/5599/6135/6218/6152/6156/6168/6217/6161/6173/6136/6160/6232/6204/6188/6164/6142/23521/6130/6134/6170/23118/6228/6144/6202/6201/6224/140801/9045/6157/6129/6235/6167/6138/9349/6122/6146/6189/6128/6124/6222/6233/6125/6147/6227/6139/6208/6176/6133/3921/6230
hsa04142	Lysosome	126	0.516938	2.13812	7.48218e-09	6.07927e-07	4.07582e-07	3924	tags=42%, list=20%, signal=34%	1514/27074/53/410/411/6272/950/2760/967/5660/2799/5476/162/1777/2519/1509/968/4668/1497/26503/4669/5641/1515/1200/2717/1212/1174/2588/2517/20/10577/9179/10239/51172/138050/1201/8218/8372/4758/23457/23545/3916/3073/8907/8692/1075/9374/8943/4125/4074/10312/4864/527
hsa05168	Herpes simplex virus 1 infection	448	-0.297852	-1.67587	4.93138e-08	3.2054e-06	2.14904e-06	3150	tags=28%, list=16%, signal=24%	22835/29915/7771/7700/6041/90233/80095/121274/10929/1967/117608/10780/7738/148266/90075/169841/7569/3135/57677/146198/284349/7581/84914/84503/284306/7644/93474/148156/7571/6732/10520/3454/256051/94039/90321/8740/5290/7692/7730/10308/7132/147687/147923/7761/7553/57786/284371/7551/6430/7988/147660/10793/6428/6426/84436/7562/59348/147837/56242/730051/55900/57615/84924/25799/342908/7652/162239/26152/…
hsa05160	Hepatitis C	147	0.473604	2.00383	1.31859e-07	7.14234e-06	4.78855e-06	3394	tags=33%, list=18%, signal=27%	4939/4940/3665/1869/91543/4938/4599/1026/6773/3434/148022/10379/3627/5610/23586/4600/8517/6654/7531/4893/1017/578/9021/369/6772/137075/673/6774/5518/7124/5595/5465/5519/5605/7297/7533/8737/9076/842/7157/3443/4790/51208/207/572/9641/3265/5296
hsa05164	Influenza A	159	0.449658	1.92465	5.147e-07	2.38968e-05	1.60215e-05	1882	tags=23%, list=10%, signal=21%	4939/4940/5371/3665/91543/4938/4599/6347/896/6773/148022/10379/3627/5610/3717/64135/51284/23586/4615/4600/3383/8517/3606/578/9021/9230/6772/7416/7706/8743/7124/103/3123/5595/3125/5605
hsa03013	RNA transport	154	-0.395726	-1.9252	6.40381e-07	2.60155e-05	1.7442e-05	3201	tags=35%, list=17%, signal=29%	8087/57122/23165/1979/8669/1967/8668/9669/91181/1968/51808/55520/9883/51068/2521/11171/22916/7329/132430/4927/9775/57187/23279/5901/1207/26986/8664/5976/8487/65109/1964/53371/55746/7175/11218/6613/129401/29107/5042/50628/84321/10250/10762/10605/1974/23435/8665/5903/1915/1975/5411/8667/3646/1983
hsa05169	Epstein-Barr virus infection	195	0.417108	1.82476	3.72818e-06	0.000134629	9.02613e-05	3444	tags=32%, list=18%, signal=27%	4939/4940/3665/1869/890/4938/9636/1026/10912/896/6773/6890/10379/3627/811/5610/4791/7128/5708/23586/4615/3683/3383/5704/5971/5608/8517/1647/1017/578/5602/6772/898/11047/6891/102723407/6774/7124/3123/5702/3125/1643/6502/7297/4734/8737/3105/3280/842/7157/3443/695/4790/10018/9612/8819/4794/207/9641/958/7097/5296/10454
hsa01210	2-Oxocarboxylic acid metabolism	18	0.76066	2.1506	6.83186e-06	0.000222035	0.000148863	2902	tags=61%, list=15%, signal=52%	50/3418/84706/3419/2805/1431/3420/587/95/3417/3421
hsa04621	NOD-like receptor signaling pathway	167	0.418753	1.79904	1.38369e-05	0.000408818	0.00027409	4078	tags=38%, list=21%, signal=30%	4939/4940/3665/4938/6347/6773/5331/148022/10379/11035/7128/199713/4615/55072/10616/7205/171389/5585/7226/2633/8517/7531/9447/58484/3606/5602/5027/115362/6772/7416/1536/11337/4210/7124/84674/5595/4671/728358/5580/79792/7297/440068/8737/3428/115361/3443/4790/64170/9641/10454/1535/10392/51393/834/2921/7158/2920/3551/5330/10010/24145/2634/64127
hsa05161	Hepatitis B	155	0.425397	1.81396	1.62548e-05	0.000440235	0.000295154	3535	tags=34%, list=18%, signal=28%	3665/1869/890/1026/332/6773/843/148022/3717/64135/23586/4615/10488/5608/8517/6654/4893/1017/5602/369/6772/898/673/7040/2185/6774/7124/6776/2002/353376/5595/1960/1643/5605/1959/64764/7297/6777/842/7157/3443/4790/3339/207/572/9641/3265/7097/5296/10454/2353/84699
hsa03008	Ribosome biogenesis in eukaryotes	74	-0.458124	-1.99134	2.16469e-05	0.000541172	0.000362826	2488	tags=32%, list=13%, signal=28%	4931/10528/51068/55226/51096/29889/5901/55341/10171/23560/10199/55813/26354/55781/29107/29102/1459/1736/2091/55272/84128/51602/10885/51119
hsa04062	Chemokine signaling pathway	187	0.393348	1.71523	3.38678e-05	0.000766883	0.000514153	3977	tags=35%, list=21%, signal=28%	6347/6773/5331/3627/1230/3717/157/2793/6355/408/5566/8517/6654/4893/156/146850/6373/1524/6368/6772/58191/673/2185/6774/2771/10803/6351/196883/6464/5595/3055/5580/2309/2782/6777/2787/59345/6370/2783/5880/2268/9475/5058/4790/6357/56288/207/7454/572/25759/2786/6354/3265/7410/5296/109/9547/2921/6346/6714/5881/4067/2920/3551/5330/2931
hsa04110	Cell cycle	123	0.436574	1.79881	3.53946e-05	0.000766883	0.000514153	3692	tags=39%, list=19%, signal=32%	1869/890/1026/10912/896/9133/990/5347/1028/4173/993/1111/699/891/10459/983/27127/7531/1647/4998/1017/1031/1030/898/29882/7465/9978/7040/9232/9700/7027/7272/6502/7533/995/9088/1029/7157/4171/8454/5933/8555/7029/51343/8379/8318/10744/4193
hsa05203	Viral carcinogenesis	161	0.406593	1.74363	5.01128e-05	0.0009636	0.000646041	4557	tags=37%, list=24%, signal=29%	3665/890/10013/1026/896/10379/5610/4791/4055/5315/23352/1111/85477/983/718/10488/5566/55869/8517/7531/4893/1017/578/1030/898/2934/6774/6776/2967/5595/1960/1959/55697/64764/6502/7533/6777/1029/83933/3105/7157/4790/27044/5933/572/3265/5296/8379/84699/4193/6714/4067/81/5291/4792/5966/8900/730394/3133/5970
hsa01200	Carbon metabolism	114	0.43724	1.78645	5.10705e-05	0.0009636	0.000646041	3092	tags=31%, list=16%, signal=26%	6120/3101/50/5315/4329/3418/84706/2731/26007/3419/5096/2805/6470/1431/26227/113675/5211/2271/2539/3098/8310/35/2023/4191/3420/5224/4967/2597/5723/2821/3417/6390/3421/5226/5223
hsa05212	Pancreatic cancer	75	0.493155	1.88371	5.33686e-05	0.0009636	0.000646041	4197	tags=48%, list=22%, signal=38%	1869/1026/10912/5888/5337/8517/1647/578/5602/369/6772/673/7040/6774/6199/2475/5899/2064/5595/1643/7422/9459/1029/5880/842/7157/4790/5338/207/572/675/5296/5881/3551/5291/4616
hsa05150	Staphylococcus aureus infection	88	0.461751	1.81692	6.15082e-05	0.00105211	0.000705384	1824	tags=22%, list=9%, signal=20%	629/717/713/714/712/3586/3683/718/719/3383/715/2359/102723407/3684/727/3123/728358/3125/2204
hsa04145	Phagosome	146	0.404344	1.70878	0.000105508	0.0017145	0.00114948	5758	tags=45%, list=30%, signal=31%	1514/6890/811/338382/7057/6441/718/729238/715/1536/929/4481/81035/6891/10381/102723407/3684/3123/29927/347688/3125/245973/2204/84790/7280/1778/51382/3105/23545/203068/3916/9341/23480/60/3690/7037/7097/4353/1535/7846/4074/84617/1311/528/8685/949/10312/527/537/3133/10382/4973/50617/3106/7099/245972/821/3127/30835/1780/4689/535/529/3108/11151
hsa01230	Biosynthesis of amino acids	69	0.483703	1.82095	0.000150029	0.00219175	0.00146945	3337	tags=38%, list=17%, signal=31%	6120/50/5315/3418/84706/5831/3419/2805/6470/1431/435/26227/113675/5211/2023/3420/5224/587/2597/5723/95/3417/5053/3421/5223/5832
hsa04130	SNARE interactions in vesicular transport	32	0.606325	1.99391	0.00015292	0.00219175	0.00146945	2845	tags=41%, list=15%, signal=35%	10791/9570/55014/51272/6811/10652/9527/6844/6810/112755/6843/143187/9341
hsa05133	Pertussis	75	0.4775	1.82391	0.000155108	0.00219175	0.00146945	3623	tags=37%, list=19%, signal=30%	717/710/713/714/148022/712/4615/3586/718/729238/808/5602/715/929/3684/2771/727/7124/353376/5595/163688/4790/1072/840/2353/3659/10392/834
hsa05221	Acute myeloid leukemia	66	0.481815	1.80757	0.000279646	0.00378687	0.00253889	4655	tags=53%, list=24%, signal=40%	5371/890/3728/8517/6654/1436/4893/369/929/1053/673/83439/6774/3684/6688/6776/6199/2475/5595/1978/5605/6777/6934/4790/207/572/3265/5296/4353/3551/5291/8900/5914/5970/208
hsa04115	p53 signaling pathway	71	0.474474	1.78782	0.0003297	0.00428609	0.00287359	2606	tags=30%, list=14%, signal=26%	51246/1026/10912/896/9133/6241/9540/1111/7057/891/983/51512/1647/1017/55240/898/1643/1029/842/83667/7157
hsa05143	African trypanosomiasis	36	0.55637	1.86018	0.000371188	0.00463985	0.00311076	2046	tags=31%, list=11%, signal=27%	5331/3620/169355/4615/3586/8542/3383/3606/102723407/7124/7412
hsa04610	Complement and coagulation cascades	83	0.44448	1.72991	0.000488441	0.00587938	0.0039418	3682	tags=31%, list=19%, signal=25%	629/717/710/713/714/712/718/719/715/5329/3684/727/2147/3053/2151/966/5265/1378/733/2155/10877/462/1191/2/11326/7035
hsa05165	Human papillomavirus infection	323	0.323538	1.48844	0.000523875	0.0060807	0.00407677	3924	tags=28%, list=20%, signal=23%	1869/890/9636/8638/4599/1026/896/6773/148022/10379/81029/5610/5315/23352/7283/4855/7057/4600/7481/10488/5566/8517/6654/4893/1017/11211/10474/1298/578/2535/6772/898/83439/5986/3676/1277/1857/5518/7124/6199/2475/3914/5595/3679/3913/3912/1978/245973/5519/5605/64764/1284/7297/7422/57801/7472/51382/3105/3280/23545/7157/3443/6934/4790/7479/8326/56288/5933/23493/207/3672/3690/572/55502/9641/3265/3381/12…
hsa05223	Non-small cell lung cancer	72	0.461564	1.74863	0.00058902	0.00660109	0.00442567	3394	tags=39%, list=18%, signal=32%	1869/238/1026/10912/6654/4893/1647/3082/578/369/673/6774/6776/2064/5595/1643/5605/2309/6777/1029/842/7157/5979/6258/207/572/3265/5296
hsa00020	Citrate cycle (TCA cycle)	30	0.579511	1.87537	0.000639611	0.00692912	0.0046456	2902	tags=43%, list=15%, signal=37%	50/3418/3419/1431/5106/2271/47/4191/3420/4967/3417/6390/3421
hsa05216	Thyroid cancer	37	0.543049	1.82255	0.000678991	0.00711845	0.00477253	3329	tags=49%, list=17%, signal=40%	1026/10912/4893/1647/578/673/83439/5468/5595/4914/1643/5605/10342/7157/6934/5979/6258/3265
hsa05219	Bladder cancer	41	0.533886	1.836	0.000720434	0.00711848	0.00477255	3821	tags=44%, list=20%, signal=35%	1869/1890/1026/7057/4893/369/673/1612/2064/5595/5605/7422/1029/7157/7380/3265/4193/6714
hsa05130	Pathogenic Escherichia coli infection	188	0.35819	1.55981	0.0007228	0.00711848	0.00477255	5390	tags=41%, list=28%, signal=30%	3071/9826/4615/4642/8517/10093/10095/9871/7430/3606/578/5602/9265/137075/4640/23191/8743/7100/10381/5777/102723407/7124/23365/5595/2147/4643/4671/347688/10552/84790/7280/2597/8737/9076/842/4651/9475/5058/203068/4790/60/9181/840/51208/9632/64005/10061/8936/2017/10454/2353/24146/7846/834/84617/6714/147179/3551/25/3554/1902/4792/7456/9138/5970/10382/4629/4627/10092/5062/7189/7099/2768/9075/837/9266/…
hsa00051	Fructose and mannose metabolism	32	0.57402	1.88768	0.000782267	0.00747755	0.00501329	1980	tags=31%, list=10%, signal=28%	29925/3101/29926/2762/26007/5209/57103/5211/3098/3795
hsa05220	Chronic myeloid leukemia	76	0.445761	1.70086	0.000888888	0.00825396	0.00553383	4655	tags=49%, list=24%, signal=37%	1869/1026/10912/8517/6654/4893/1647/578/369/673/7040/1487/6776/6464/5595/1643/867/5605/1488/6777/1029/7157/4790/207/572/25759/3265/5296/4193/3551/25/5291/4616/4792/9846/5970/208
hsa05224	Breast cancer	147	0.38281	1.61968	0.000936048	0.00845044	0.00566555	3752	tags=32%, list=19%, signal=26%	1869/2246/1026/10912/81029/4791/4855/7481/6654/4893/1647/11211/578/6667/2535/369/673/83439/1857/5241/6199/2475/6464/2064/5595/1643/5605/7472/3280/7157/6934/7479/8648/8326/23493/207/25759/4041/3265/675/5296/2353/7855/8321/182/8322/2253
hsa04623	Cytosolic DNA-sensing pathway	53	0.495441	1.7799	0.00121054	0.0106331	0.00712891	4557	tags=47%, list=24%, signal=36%	3665/11277/3627/11035/23586/81030/8517/11128/9447/3606/6351/103/8737/5434/3443/4790/661/9641/834/3551/10622/51082/4792/3440/5970
hsa05163	Human cytomegalovirus infection	213	0.335097	1.48094	0.00132361	0.0113203	0.00758967	4824	tags=35%, list=25%, signal=26%	1869/6347/1026/5331/6890/811/1230/9826/2793/10488/5566/5608/8517/6654/4893/578/808/6667/2767/6891/2185/6774/2771/7124/23365/6351/6199/2475/196883/2002/5595/1978/5605/64764/7422/163688/2782/8737/2787/59345/1029/3105/2783/5880/842/7157/9475/3443/4790/207/3690/2786/3265/5296/84699/109/4193/6714/5881/3551/5330/11214/3554/5291/4792/3440/9138/3133/5970/115/208/2932/3106/7249
hsa05202	Transcriptional misregulation in cancer	169	0.352605	1.51459	0.00148296	0.012358	0.00828537	4557	tags=37%, list=24%, signal=28%	5371/890/1026/10912/3728/4286/4086/3206/2130/1051/51513/7030/1436/1647/578/6667/1031/929/1053/2115/3248/84444/102723407/5468/3684/6688/5077/4914/728358/1643/55589/4221/4299/2321/79058/2120/7102/7157/5546/3002/4790/4149/26471/3398/6258/4005/4804/5087/958/4353/64332/4193/6692/54738/4233/4616/5966/8900/6760/5914/4298/5970
hsa05166	Human T-cell leukemia virus 1 infection	216	0.335327	1.48283	0.00182868	0.0141615	0.00949448	3561	tags=29%, list=18%, signal=24%	1869/890/1026/896/9133/811/4791/4055/1111/3683/3383/10488/5971/1958/5566/8517/4893/1017/7094/5602/1031/7416/1030/898/29882/7040/9232/6688/7124/6776/196883/2002/3123/5595/3561/3125/9700/5605/1959/2114/2874/55697/3601/64764/6777/1029/3105/7157/4790/7538/10524/207/4487/291/64784/3265/958/5296/2353/8379/84699/109
hsa04380	Osteoclast differentiation	123	0.374802	1.54429	0.00187347	0.0141615	0.00949448	4226	tags=37%, list=22%, signal=29%	6773/10379/4791/8651/4286/799/11026/353514/7006/5971/5608/8517/1436/1435/5602/9021/6772/7040/23547/5468/6688/7124/126014/5595/10990/3726/27035/7297/11025/2274/695/4790/207/3690/5296/10454/2353/1535/3727/11027/3551/2355/3554/5291/4792
hsa05162	Measles	132	0.375874	1.5671	0.00191147	0.0141615	0.00949448	3450	tags=30%, list=18%, signal=25%	4939/4940/3665/4938/4599/896/6773/10379/5610/7128/64135/51284/23586/4615/4600/8517/1017/1460/578/5602/6772/898/6774/103/6776/3561/7297/4478/6777/842/7157/3443/4790/207/572/9641/7097/3303/5296/2353
hsa00520	Amino sugar and nucleotide sugar metabolism	47	0.493256	1.74628	0.00191724	0.0141615	0.00949448	2350	tags=32%, list=12%, signal=28%	29925/3101/5973/29926/2582/2762/2584/1118/55577/10007/3098/51700/54187/2821/6675
hsa05144	Malaria	47	0.492453	1.74344	0.00191724	0.0141615	0.00949448	1411	tags=26%, list=7%, signal=24%	4035/6347/4615/7057/3586/3683/6382/3383/3082/3606/7040/7124
hsa05226	Gastric cancer	148	0.367055	1.55524	0.00200434	0.0144758	0.00970521	3752	tags=32%, list=19%, signal=26%	1869/2246/1026/10912/81029/1495/3728/7481/6654/4893/1647/1017/3082/11211/578/2535/369/1030/898/673/83439/7040/1857/6199/2475/6464/2064/5595/2263/1643/5605/1015/7472/7157/6934/7479/8326/6258/207/25759/4041/3265/5296/7855/8321/8322/2253
hsa05213	Endometrial cancer	58	0.460291	1.6966	0.0020907	0.0147033	0.00985776	3394	tags=41%, list=18%, signal=34%	1026/10912/1495/6654/4893/1647/578/369/673/83439/2002/2064/5595/1643/5605/2309/3611/842/7157/6934/207/572/3265/5296
hsa04217	Necroptosis	125	0.378765	1.56281	0.00212632	0.0147033	0.00985776	2629	tags=26%, list=14%, signal=23%	5834/6773/148022/10379/11035/5610/7128/3717/81030/55072/8605/10616/5602/6772/7416/1536/8743/6774/246/5321/7124/5119/6776/353376/823/192111/7297/2512/6777/8737/51510/128866/3443
hsa04721	Synaptic vesicle cycle	77	0.422546	1.61708	0.00243853	0.0165109	0.0110696	5924	tags=51%, list=31%, signal=35%	10497/8775/6507/1212/6539/163/5864/160/23025/245973/6512/8218/6857/51382/6844/23545/112755/1175/1173/528/10312/527/6506/440279/6531/1759/6540/10815/50617/245972/6511/57084/161/535/6532/529/1211/9296/246213
hsa05170	Human immunodeficiency virus 1 infection	198	0.345415	1.5184	0.00275085	0.0179904	0.0120616	3450	tags=31%, list=18%, signal=26%	85363/684/9133/6890/811/162/4615/2793/1111/891/983/27350/5608/8517/4893/578/808/5602/9582/1174/7465/2767/6891/9978/2185/200316/2771/7124/6199/2475/5595/5605/7133/163688/995/2782/8737/2787/59345/3105/2783/5880/842/3985/5058/3443/4790/1072/8454/60489/8907/200315/207/572/164668/2786/3265/7097/8945/5296/10454/2353
hsa05205	Proteoglycans in cancer	199	0.343683	1.51284	0.00279558	0.0179904	0.0120616	3692	tags=31%, list=19%, signal=25%	22808/1514/1026/6237/81029/967/7057/6382/7481/5566/6654/4893/2316/3082/11211/7430/2535/6548/369/673/7040/1277/5777/5329/6774/7124/23365/6199/2475/2002/2064/5595/867/5605/7422/4478/54776/10855/7472/7157/9475/5058/2719/7479/817/8326/60/3339/117581/207/3690/2017/3265/5499/7097/7410/5296/7855/8321/8322/4193
hsa05225	Hepatocellular carcinoma	165	0.356156	1.53186	0.0028867	0.0179904	0.0120616	3521	tags=30%, list=18%, signal=25%	1869/1026/10912/81029/7481/3162/6654/4893/1647/3082/11211/578/10587/2535/369/673/83439/7040/1857/2941/6199/2475/2002/6464/5595/1643/5605/2953/2950/7472/8289/1029/7157/6934/6602/6598/6604/7479/8326/60/9446/207/572/25759/4041/3265/5296/4258/7855/8321
hsa04360	Axon guidance	179	0.348328	1.50855	0.00288706	0.0179904	0.0120616	4386	tags=34%, list=23%, signal=26%	1020/223117/6237/23654/2049/81029/2044/6585/2048/4893/2242/1808/23380/5364/5998/2771/23365/6405/5595/659/3897/57556/9353/84628/3611/10627/5880/54434/285220/3985/9475/5058/7869/9423/1072/817/9723/57522/56288/22885/9037/9901/3265/5296/64218/7222/4636/2046/1945/6714/5881/8633/219699/655/25/5291/4233/4756/91584/6608
hsa05218	Melanoma	72	0.426104	1.61429	0.00293382	0.0179904	0.0120616	4197	tags=36%, list=22%, signal=28%	1869/2246/1026/10912/4286/4893/1647/3082/578/369/673/5595/1643/5605/1029/7157/207/572/80310/3265/5296/4193/2253/5291/4233/4616
hsa04010	MAPK signaling pathway	287	0.305827	1.38734	0.00335109	0.0201686	0.013522	3450	tags=25%, list=18%, signal=21%	22808/1849/1847/2246/6237/10912/4791/4615/8605/9064/374/408/5971/5566/5608/8517/6654/1436/5598/4893/1647/2316/3082/11221/1435/5602/369/929/6195/673/7040/5536/5321/7124/1326/51701/2002/2064/5595/2263/3643/4914/8986/8913/3164/5605/4296/7867/1845/7422/115727/4909/2321/5880/5607/7157/5058/4803/6788/4790/4149/3925/27330/3315/4804/207/59283/1843/80310/3265/3303/10454/2353
hsa04810	Regulation of actin cytoskeleton	213	0.322115	1.42356	0.00378494	0.0223656	0.0149949	3394	tags=26%, list=18%, signal=22%	22808/2246/6237/28964/3071/3683/81624/85477/1730/6654/4893/10093/10095/79837/7430/6548/369/673/23191/3676/2934/3684/5216/23365/1729/5595/2909/2147/2263/3679/5605/10552/4478/9459/54776/8395/10627/5880/345456/54434/3985/9475/5058/3681/93408/8394/1072/60/3672/3690/8936/80310/3265/5499/7410/5296
hsa05322	Systemic lupus erythematosus	52	0.468313	1.67307	0.00406565	0.0235953	0.0158194	1771	tags=25%, list=9%, signal=23%	717/713/714/712/3586/718/715/6737/102723407/727/7124/3123/3125
hsa04934	Cushing syndrome	155	0.354017	1.50959	0.00451772	0.0257589	0.01727	4097	tags=32%, list=21%, signal=26%	1869/1026/5331/9070/81029/51655/7481/10488/5566/1017/11091/11211/6667/2535/1031/1030/898/673/2767/83439/1857/2271/2771/8622/196883/5595/405/8913/3164/5605/64764/4221/7472/1029/6934/185/7479/817/8326/5929/5087/7855/8321/84699/109/8322/949/5330/9101/57552
hsa04218	Cellular senescence	153	0.357553	1.52017	0.00475863	0.0263645	0.017676	3692	tags=31%, list=19%, signal=26%	1869/890/22808/1026/4605/6237/10912/896/9133/993/1111/891/983/5608/4893/1647/147746/1017/808/7416/1030/898/7040/2475/5595/823/1978/5605/2309/91750/163688/132660/1029/3105/7157/4790/5933/207/291/204851/3265/5499/8945/5296/3364/4683/2305/4193
hsa01522	Endocrine resistance	94	0.389382	1.54664	0.0047918	0.0263645	0.017676	4169	tags=36%, list=22%, signal=28%	1869/1026/4855/638/5566/6654/4893/6667/5602/369/1031/673/6199/2475/196883/6464/2064/5595/5605/1029/7157/207/572/25759/3265/5296/2353/109/182/4193/6714/2852/5291/4854
hsa04668	TNF signaling pathway	110	0.379119	1.53724	0.00489663	0.0263645	0.017676	4226	tags=39%, list=22%, signal=31%	6347/843/3627/11035/7128/1051/3383/10488/5608/8517/1435/5602/9021/7124/1326/5595/8986/192111/3726/7412/64764/7133/8737/8809/4790/4323/840/1906/207/5296/10454/2353/602/3659/84699/182/197259/2921/2920/3551/64127/5291/4792
hsa04014	Ras signaling pathway	224	0.322436	1.43341	0.00494842	0.0263645	0.017676	4557	tags=33%, list=24%, signal=26%	22808/2246/6237/2793/8605/9610/5337/23179/5566/8517/6654/1436/4893/3082/8844/1435/808/5602/5321/4303/5899/2002/6464/5595/2263/3643/9462/4914/5605/2114/7422/163688/115727/4909/2782/8831/2787/59345/2321/2783/5880/27/50487/5058/4803/4790/5338/22821/4804/207/572/25759/4301/80310/2786/3265/5296/51365/1945/2903/2253/5881/3551/25/5291/4233/5966/2261/627/9846/8399/55770/8398/5970
hsa04210	Apoptosis	130	0.351585	1.4659	0.00529691	0.0277661	0.0186156	4226	tags=35%, list=22%, signal=27%	1514/332/10912/843/1509/3563/8517/1515/4893/1647/578/5602/5551/8743/7124/5595/4914/823/4001/5605/1439/84790/8737/4000/842/7157/4803/3002/4790/10018/60/840/207/572/1075/3265/5296/2353/7846/1676/3551/8739/5291/4616/4792
hsa04620	Toll-like receptor signaling pathway	95	0.392075	1.56036	0.00603497	0.0311328	0.0208728	5381	tags=43%, list=28%, signal=31%	3665/148022/3627/51284/4615/3663/5608/8517/6373/5602/6772/929/7100/7124/1326/6351/353376/5595/5605/8737/3443/4790/207/9641/958/7097/5296/10454/2353/3551/5291/4792/3440/5970/208/3445/7189/7099/5609/3449/1147
hsa04920	Adipocytokine signaling pathway	68	0.417889	1.57577	0.0062662	0.0313736	0.0210343	4655	tags=41%, list=24%, signal=31%	3717/8517/32/5602/9021/5106/51703/6774/7124/2475/5465/1374/7133/181/4790/4794/6258/207/3952/5105/51422/3551/79602/4792/6794/5970/10645/208
hsa03015	mRNA surveillance pathway	91	-0.339253	-1.55358	0.00634909	0.0313736	0.0210343	4502	tags=41%, list=23%, signal=31%	55012/11051/5500/4116/65110/28227/8106/29894/23708/5515/26528/55844/8732/1479/5525/51585/80335/5522/2521/5516/5527/22916/23283/132430/9775/10914/26986/5976/65109/5501/29107/5042/1477/23049/10250/23435/5411
hsa04978	Mineral absorption	58	0.433996	1.59968	0.00637126	0.0313736	0.0210343	4861	tags=40%, list=25%, signal=30%	4501/4496/4490/7779/3162/4502/4495/4489/475/4494/2512/113235/7421/481/6546/55630/540/1181/6543/261729/493/483/1317
hsa05214	Glioma	75	0.402367	1.53693	0.00727432	0.0352859	0.0236572	3394	tags=32%, list=18%, signal=26%	1869/1026/10912/8536/6654/4893/1647/578/808/369/673/2475/6464/5595/1643/5605/163688/1029/7157/817/207/25759/3265/5296
hsa04962	Vasopressin-regulated water reabsorption	44	0.470716	1.63615	0.00753218	0.035509	0.0238068	3561	tags=34%, list=18%, signal=28%	396/554/10488/5566/9230/64764/10540/1778/6844/6810/8655/398/84516/84699/109
hsa04072	Phospholipase D signaling pathway	143	0.342291	1.44603	0.00753883	0.035509	0.0238068	4655	tags=32%, list=24%, signal=25%	22808/6237/5331/56894/10555/8605/10554/5337/554/6654/4893/146850/9265/2185/102723407/5321/8877/2475/196883/5899/6464/5595/2147/3643/56895/5605/8395/185/5338/8394/207/25759/80310/3265/5296/2918/109/5330/8525/5291/2915/1902/9846/1759/115/208
hsa05167	Kaposi sarcoma-associated herpesvirus infection	184	0.322313	1.39811	0.00777634	0.0361044	0.024206	3923	tags=29%, list=20%, signal=23%	3665/1869/1026/6773/148022/10379/5610/1230/3717/2793/718/3383/5608/8517/4893/146850/578/808/5602/6772/83439/11337/6774/2475/5595/3055/5605/7297/7422/163688/2782/2787/59345/3105/2783/842/7157/3443/6934/4790/7538/207/4277/9641/2786/3265/5296/2353/2921/6714/4067/2920/3551
hsa04914	Progesterone-mediated oocyte maturation	91	0.387132	1.52769	0.00798648	0.0365578	0.02451	3561	tags=32%, list=18%, signal=26%	890/9133/6790/5347/993/699/891/10459/983/5566/1017/5602/369/6195/29882/673/2771/5241/196883/5595/995/9088/132864/27330/207/5296/51343/8379/109
hsa05230	Central carbon metabolism in cancer	69	0.408719	1.53867	0.00828614	0.0374027	0.0250765	3394	tags=38%, list=18%, signal=31%	3101/9997/5315/3418/4893/57103/51548/5211/2539/3098/2475/2064/5595/2263/4914/5605/5224/3417/7157/5979/5223/207/8140/3265/6510/5296
hsa04114	Oocyte meiosis	119	0.354617	1.45571	0.00876523	0.0386471	0.0259108	3679	tags=32%, list=19%, signal=26%	9133/6790/9985/5347/699/891/10459/983/5566/27127/7531/1017/808/898/6195/29882/9978/9232/5518/5241/196883/5595/5519/9700/367/7533/163688/995/9088/817/132864/27330/8454/5499/8945/8379/109/10744
hsa00052	Galactose metabolism	29	0.516967	1.65629	0.00879964	0.0386471	0.0259108	1647	tags=28%, list=9%, signal=25%	3101/130589/2582/2584/2717/5211/3098/3938
hsa05132	Salmonella infection	244	0.308515	1.38042	0.00928541	0.0402368	0.0269766	5408	tags=42%, list=28%, signal=30%	302/6237/11035/10121/3071/4615/338382/127829/5585/5608/8517/10093/2316/10095/257364/58484/3606/578/5602/9265/929/23191/83439/8743/7100/10381/5216/7124/83658/391/23339/5595/4671/347688/6993/388/5605/79792/10552/10540/84790/7280/2597/1778/8737/3839/10627/65082/345456/9475/5058/203068/6934/4790/8655/5420/93408/60/840/207/84516/3265/7097/5286/10454/2353/26263/10392/23207/7846/4636/834/4074/84617/1972…
hsa04928	Parathyroid hormone synthesis, secretion and action	106	0.364549	1.46871	0.00950403	0.0403455	0.0270495	3989	tags=30%, list=21%, signal=24%	9935/5141/1026/5331/9826/5337/408/10488/1958/5566/4205/6667/369/673/2767/2771/196883/5595/5144/64764/5338/7421/4323/6258/4041/2353/84699/109/3727/4325/5330/11214
hsa05142	Chagas disease	100	0.379964	1.51989	0.00955878	0.0403455	0.0270495	1849	tags=20%, list=10%, signal=18%	6347/2769/5331/713/714/148022/811/712/4615/3586/718/8517/5602/2767/7040/5518/2771/7124/5595/5519
hsa00480	Glutathione metabolism	55	0.419956	1.52005	0.010148	0.0422832	0.0283486	6576	tags=55%, list=34%, signal=36%	2936/51056/6241/3418/2539/2941/2953/2687/2950/3417/26873/373156/5226/9446/2876/4258/4257/51471/6723/2877/2937/494143/2729/2946/2944/9027/4259/290/257202/27306
hsa04144	Endocytosis	235	0.313727	1.40188	0.0107354	0.0441644	0.0296098	4548	tags=32%, list=24%, signal=25%	5371/30844/28964/29934/4218/157/29924/5337/23624/55616/408/10093/156/1601/10095/9265/116983/11311/9230/1212/84364/6642/11267/84249/57154/163/5119/160/10938/10564/3561/93343/2263/89853/867/30846/10552/4734/8218/377/50807/8395/2350/3105/51510/128866/55738/5338/8394/1175/1173/26056/56288/56904/7037/2352/30845/3265/3303/4193/3310/10254/6714/147179/9829/9101/51028/6455/27131/10617/2261/112936/11021/74…
hsa00531	Glycosaminoglycan degradation	19	0.574943	1.65179	0.0111526	0.0447531	0.0300045	3262	tags=47%, list=17%, signal=39%	411/2799/4669/2588/138050/10855/8372/3073/8692
hsa04622	RIG-I-like receptor signaling pathway	63	0.420791	1.57046	0.0112663	0.0447531	0.0300045	5381	tags=43%, list=28%, signal=31%	3665/9636/843/3627/64135/23586/79132/26007/8517/5602/7706/7124/8737/3443/4790/9641/56832/3551/10010/4792/3440/5970/3445/7189/3467/3449/1147
hsa04612	Antigen processing and presentation	72	0.399239	1.51251	0.0112916	0.0447531	0.0300045	5698	tags=43%, list=30%, signal=30%	1514/6890/811/3812/5641/10437/6891/972/7124/5721/3809/5720/3123/3125/3811/3105/100132285/3803/3806/3303/3310/8625/3133/3106/3309/4261/821/3127/4802/6892/3108
hsa03320	PPAR signaling pathway	74	0.401664	1.52937	0.0115868	0.0453698	0.030418	5162	tags=41%, list=27%, signal=30%	51129/5106/51703/5468/8310/10999/5465/1374/28965/2167/3611/2173/6258/2169/5360/30/1376/8309/5105/79966/4023/11001/6319/335/6342/4973/10062/7350/23305/123
hsa03022	Basal transcription factors	41	-0.415129	-1.5583	0.0118914	0.0460085	0.0308462	3482	tags=41%, list=18%, signal=34%	6875/6873/6883/9569/2963/902/1022/51616/6882/6880/6874/8148/6872/6908/6879/2969/83860

## Sheet: STMN1
ID	Description	setSize	enrichmentScore	NES	pvalue	p.adjust	qvalues	rank	leading_edge	core_enrichment
hsa04080	Neuroactive ligand-receptor interaction	334	0.396713	2.34165	1e-10	5.41667e-09	3.19298e-09	4114	tags=42%, list=21%, signal=33%	6915/6753/5021/2831/2832/114131/5020/8862/1128/117/5024/1144/4158/3351/255061/146/155/134/56923/2554/1394/2797/2905/5644/5646/2550/9340/2692/113091/1325/9038/2901/200959/5540/9287/4987/11255/3060/6869/2925/5645/2696/1815/339403/6752/2895/2915/2693/1813/165829/554/3350/3972/4295/3274/4986/51289/5697/7252/83551/1142/2492/256933/51052/3061/1816/6865/185/2561/5030/2566/1814/3814/2568/4159/4985/2691/2…
hsa04142	Lysosome	126	-0.535896	-2.40294	1e-10	5.41667e-09	3.19298e-09	5351	tags=56%, list=28%, signal=41%	3073/950/1201/53/2548/10577/1075/8943/4074/4864/5476/9741/2517/3988/1211/84572/4125/11154/20/8546/3916/535/8905/3074/2581/2720/9179/968/51606/162/5538/411/5660/8763/23431/1509/285362/4758/1497/2519/4126/2760/9583/138050/3920/1200/26985/537/10312/8907/3482/1203/164/1176/2588/4668/6272/1519/1520/6556/22901/23163/9516/533/9114/1213/3423/10239/427/2799/7805
hsa04144	Endocytosis	235	-0.49247	-2.36644	1e-10	5.41667e-09	3.19298e-09	4323	tags=47%, list=22%, signal=37%	2352/10109/1211/8394/83737/2263/5590/3306/29934/381/89853/9146/79720/23550/10097/30844/4218/27243/55737/116983/64750/51100/50855/58533/8411/30011/9744/375/9135/10096/5878/51510/51699/408/26286/9266/3133/55048/829/7879/378/57154/10890/84364/50807/8729/3310/6642/64411/9798/25978/867/23527/10095/7251/5119/3799/57132/10015/7189/116985/1785/3135/8766/3577/7456/60682/51534/2870/3482/9815/10617/10552/11…
hsa04740	Olfactory transduction	151	0.513343	2.73991	1e-10	5.41667e-09	3.19298e-09	4395	tags=57%, list=23%, signal=44%	219958/391112/121130/91860/219417/81448/124538/390261/81697/254973/144124/219869/7932/26648/26189/392138/283297/119764/338674/441911/26341/256144/81328/442194/26211/81309/23538/26538/26188/26532/4991/391194/338675/8383/26735/26539/26531/128372/126541/219469/1258/286365/127385/6543/81797/79544/81696/138882/219473/390038/8390/125958/256148/440153/255725/219477/282763/4992/26476/8392/219982/5568/138…
hsa05132	Salmonella infection	244	-0.427454	-2.05702	1e-10	5.41667e-09	3.19298e-09	3725	tags=39%, list=19%, signal=31%	10097/3071/5604/51135/5601/27072/64746/79443/6993/8743/65082/5603/5585/23643/8737/375/26263/114548/838/10096/5878/55207/5286/4671/7132/10640/11035/9266/79659/5788/2353/112574/9844/63916/7097/5290/7295/7879/3553/4790/6416/9475/84516/23191/7846/2597/10095/3606/58484/3799/127829/7189/3836/60412/1785/257364/929/23339/7100/54106/257397/10552/7099/29108/1432/89953/114609/27128/8772/5868/51164/5058/4615…
hsa05168	Herpes simplex virus 1 infection	448	-0.391459	-1.98695	1e-10	5.41667e-09	3.19298e-09	7638	tags=60%, list=40%, signal=37%	3105/57573/7771/125919/3113/7694/146540/388536/59348/8890/117608/57786/100131827/79744/342908/1978/55552/5296/79862/7678/7556/374928/284306/25799/84503/65251/51385/54205/3109/3134/353355/7553/84765/163081/147837/84527/84911/7728/26974/9641/57711/7638/345462/7633/7730/7098/253639/284371/55659/374899/140612/148206/6429/90987/91975/284406/22869/170960/162966/148022/3717/3123/158431/127396/7738/5819/…
hsa04140	Autophagy - animal	136	-0.497413	-2.2464	1.61921e-10	7.51777e-09	4.43153e-09	4613	tags=49%, list=24%, signal=38%	64121/84971/8678/9474/23130/5562/84938/4893/29110/5604/5601/30849/4218/9140/9451/5295/53349/51100/8660/3916/64419/9110/55102/10010/23710/11337/9821/440275/3845/3091/5290/7879/83734/203228/10670/9342/1509/23604/58476/6198/8897/8408/5566/83452/7189/3920/5728/8837/10325/5861/7405/5515/64422/5580/3480/5170/1612/9776/81671/58528/10533/29982/5894/5291/207/5293/5594
hsa05131	Shigellosis	213	-0.429049	-2.04323	1.55826e-09	6.33044e-08	3.73163e-08	5693	tags=51%, list=30%, signal=36%	7323/375189/6199/93408/55054/3098/103910/55072/25851/10000/7307/54874/10616/5829/10318/837/64121/834/3099/8517/7124/8678/10109/11335/199746/60/9474/23236/7416/5581/5330/7336/23118/10097/51619/29110/7414/5601/30849/9140/5295/7316/3611/5603/3709/8737/375/114548/10096/8915/10241/4671/7132/23710/11337/9266/3059/7322/9844/63916/5290/3553/92610/3554/4790/9181/10670/9475/9252/81/6198/87/6093/10095/823/3…
hsa05152	Tuberculosis	171	-0.447725	-2.0839	7.57489e-09	2.73538e-07	1.61243e-07	4582	tags=47%, list=24%, signal=36%	3442/3127/11151/3118/7124/972/3689/3126/7421/2213/2033/3108/26253/3445/8844/51135/5601/816/3449/5603/8411/3916/535/4801/8915/5878/7132/51606/64170/3459/1387/7097/842/7879/3553/3684/2212/4790/637/2215/1509/4800/2214/1385/3687/3606/7189/3920/7040/64581/929/3588/537/10312/54106/7099/1432/1051/1520/114609/7096/6850/533/4046/4802/8772/5868/1378/9114/4615/818/10333/5869/317/5894/387/5970/207/5594/3460
hsa04380	Osteoclast differentiation	123	-0.487871	-2.18597	1.40467e-08	4.56519e-07	2.69106e-07	3848	tags=44%, list=20%, signal=35%	9020/23118/5604/5601/3454/353514/5295/5603/695/7006/653361/7132/2353/1540/3459/5290/3553/10990/2212/3554/4790/3937/54209/2215/5468/2214/1385/140885/7189/7040/11025/10326/3726/1432/4286/7305/6850/23547/7048/4689/7297/11024/3455/11027/5291/5970/207/2355/6688/2885/5293/5594/1147/3460
hsa03010	Ribosome	132	0.401884	2.07943	7.33715e-08	2.12526e-06	1.25278e-06	6293	tags=54%, list=33%, signal=36%	51116/10573/7311/6157/6228/29074/64928/6152/6123/6161/51373/6169/6209/25873/64965/6191/6224/54948/65005/6168/9801/6187/79590/6231/6141/6176/6166/6183/55052/6165/6181/6223/6158/219927/6217/29093/6134/64983/6159/23521/2197/63931/64963/6193/51069/51264/6233/65003/6167/6147/6143/6235/6142/4736/6207/6218/54460/64969/6230/6222/6208/9045/6204/6130/51023/6132/6156/6202/6137/6144/6150
hsa05211	Renal cell carcinoma	65	-0.565323	-2.28903	7.8471e-08	2.12526e-06	1.25278e-06	4010	tags=49%, list=21%, signal=39%	4893/2033/8453/5604/5295/369/5546/5906/405/2889/2034/1387/3845/3091/5290/112398/5781/7040/6655/5058/1399/54583/3082/5894/5291/2549/207/2885/5293/5594/7039/1398
hsa05135	Yersinia infection	131	-0.455434	-2.0493	1.17089e-07	2.92721e-06	1.72552e-06	4609	tags=49%, list=24%, signal=37%	834/8517/7124/4210/10109/60/8394/23118/10097/7410/29110/5604/51135/5601/5295/5603/5585/114548/10096/8874/2353/9844/63916/7409/5290/3553/2212/4790/6416/3937/9475/5880/9138/8935/6195/6093/10095/3606/58484/7189/3678/7456/9815/10552/7099/29108/1432/2185/2776/147179/6197/4615/1399/2932/10093/5291/387/5970/207/5293/5594/391/1398/1147
hsa04062	Chemokine signaling pathway	187	-0.412407	-1.93339	2.24061e-07	5.20142e-06	3.0661e-06	4204	tags=39%, list=22%, signal=30%	23236/6360/55970/4893/5590/6362/146850/5330/2787/7410/5604/6372/10563/2792/5295/57580/5906/653361/408/2920/9844/3845/7409/5290/4790/59345/9475/196883/5880/115/2919/6093/5566/2773/23533/5331/3577/6777/2268/6464/2870/5579/6655/2782/4067/2783/2185/2776/5580/1794/5058/1399/2932/3055/5894/5291/2790/387/2771/3579/5970/207/156/6774/729230/2885/5293/5594/409/1398/5294/1147
hsa04722	Neurotrophin signaling pathway	118	-0.458935	-2.04266	5.18936e-07	1.12436e-05	6.62781e-06	4010	tags=43%, list=21%, signal=34%	4893/4909/627/5604/51135/5601/5598/816/396/5295/5603/5906/5607/2889/4217/11213/3845/5290/5781/4790/397/4214/9252/6195/7189/6464/6655/7157/1432/6272/10782/5580/6197/5170/1399/818/2932/10019/5894/5291/387/7531/4215/2549/5970/207/2885/5293/5594/1398/5663
hsa04613	Neutrophil extracellular trap formation	106	-0.459837	-1.99774	7.07047e-07	1.43619e-05	8.46596e-06	4638	tags=45%, list=24%, signal=35%	837/834/51284/3689/177/60/23236/7416/5330/727/5604/5295/5603/5578/653361/1183/7097/5290/3684/2212/4790/8841/2358/2215/5880/27180/2214/10105/5331/64581/2357/9759/5579/7099/1432/6850/4689/1378/366/10533/5894/5291/5970/23569/207/51311/5293/5594
hsa04150	mTOR signaling pathway	147	-0.428079	-1.95917	9.94114e-07	1.84304e-05	1.08642e-05	3582	tags=33%, list=19%, signal=27%	5604/96459/55004/10542/5295/81617/1856/3643/51384/5578/7132/253260/2887/1857/51606/6249/3845/5290/10670/92335/528/6198/6195/8408/6446/1977/5728/5579/6655/10325/2535/3480/6197/5170/2932/523/58528/526/5894/5291/387/207/8649/2885/5293/79109/5594/51719/1147
hsa04071	Sphingolipid signaling pathway	115	-0.454403	-2.01351	1.02076e-06	1.84304e-05	1.08642e-05	4010	tags=47%, list=21%, signal=37%	4893/5590/5581/5330/6610/55012/9517/5604/5601/204219/91012/5295/5603/8698/5578/7132/4217/3845/5290/4790/637/5520/9475/1509/5880/6093/2773/5331/5728/5579/7157/1432/259230/2776/55844/10558/5515/8439/10672/5525/5170/8560/5337/5894/5291/387/2771/5970/8879/207/29956/5293/5594/427
hsa05130	Pathogenic Escherichia coli infection	188	-0.401557	-1.8864	1.09041e-06	1.86517e-05	1.09947e-05	4891	tags=45%, list=25%, signal=34%	283446/7277/2147/4690/837/834/8517/53842/7124/55971/10109/60/10802/4644/10787/23118/1902/10097/3071/51135/5601/4643/137075/355/10061/8743/5603/8737/375/114548/9368/10096/4671/7132/9266/3059/2353/842/10427/3553/5781/2212/3554/4790/4542/9181/9475/9170/23191/4651/9138/7846/6093/2597/10095/3606/4627/7189/7456/7100/257397/10552/7099/29108/9632/1432/5861/114609/27128/8772/147179/10672/4629/5058/4615/57…
hsa05134	Legionellosis	55	-0.557804	-2.19741	1.28435e-06	2.08707e-05	1.23027e-05	4798	tags=56%, list=25%, signal=42%	57396/834/7124/1195/3689/10767/3306/375/4671/2920/7097/842/3553/3684/4790/3310/2919/3606/58484/929/9554/7100/7099/29108/5861/3303/1378/4615/3305/317/5970
hsa04621	NOD-like receptor signaling pathway	167	-0.407511	-1.88827	2.3319e-06	3.60889e-05	2.12735e-05	5488	tags=50%, list=28%, signal=36%	64127/5027/55054/55072/3446/56919/329/22861/10059/7128/10616/3716/837/834/3442/8517/7124/10379/7226/4210/9474/23236/7416/5330/23118/59082/440068/3445/7205/29110/51135/5601/3454/6041/114769/9140/3449/5603/5585/3709/8737/9051/114548/838/22900/4671/10010/11035/23710/11337/2920/260434/64170/7295/3553/4790/55914/7187/2919/84674/3606/58484/10135/118429/7189/171389/5331/257397/7099/29108/1432/7158/5580/…
hsa05221	Acute myeloid leukemia	66	-0.52409	-2.11758	2.56462e-06	3.78864e-05	2.2333e-05	2104	tags=35%, list=11%, signal=31%	3845/5290/3684/4790/8864/3815/6198/1053/929/6777/597/6655/2322/5894/5291/5970/207/6774/6688/2885/5293/5594/1147
hsa04068	FoxO signaling pathway	125	-0.436863	-1.96086	3.01464e-06	4.25982e-05	2.51105e-05	3582	tags=38%, list=19%, signal=31%	5604/5601/1017/9140/23678/1027/5295/369/8743/5603/23411/8660/3643/8698/23710/11337/6648/1387/5934/3845/5290/604/9454/6446/51422/7040/10018/5728/6655/1432/1030/4193/847/7048/3480/5170/4089/901/5894/5291/207/6774/2885/5293/5594/5564/1147
hsa04620	Toll-like receptor signaling pathway	95	-0.466117	-1.99992	3.80724e-06	5.15564e-05	3.03911e-05	3845	tags=47%, list=20%, signal=38%	3442/8517/51284/7124/23118/3445/29110/5604/51135/5601/3454/3449/5295/5603/23643/8737/6696/2353/1326/7097/5290/3553/4790/6416/7187/7189/353376/929/7100/54106/7099/1432/114609/7096/8772/4615/10333/3455/5291/5970/207/51311/5293/5594/1147
hsa05164	Influenza A	159	-0.400734	-1.85341	4.15101e-06	5.39631e-05	3.18098e-05	4977	tags=43%, list=26%, signal=32%	10482/3337/3716/3119/834/3442/3127/8517/51284/3118/7124/10379/60/3126/7416/11100/2033/3108/3445/29110/5604/51135/3454/6041/3449/355/896/55916/5295/8743/114548/5578/10241/7132/8480/3459/1387/7706/842/5290/3553/3383/4790/637/7187/3606/3836/8766/5579/7099/29108/7514/4928/8772/7297/4615/3455/317/8795/5894/5291/5970/207/9230/5293/5594/1147/3460
hsa04120	Ubiquitin mediated proteolysis	133	-0.426056	-1.92457	5.13976e-06	6.42471e-05	3.78719e-05	4458	tags=41%, list=23%, signal=31%	1161/29882/26259/10075/83737/8453/57448/51619/3093/4591/64750/7316/23295/9820/9040/148581/7324/92912/84447/8697/7325/51465/7322/64682/9063/57154/7320/7317/4214/51434/9039/89910/867/7189/25847/51366/26091/11060/8554/7326/7319/7321/25898/8452/10277/4193/23759/55284/118424/6477/8450/9690/55585/54926
hsa05167	Kaposi sarcoma-associated herpesvirus infection	184	-0.38194	-1.79075	6.15397e-06	7.40756e-05	4.36656e-05	4086	tags=37%, list=21%, signal=29%	55970/4893/146850/2033/2787/3445/29110/5604/5601/3454/2792/4277/3449/355/5295/7316/5603/57580/1871/3709/131450/7132/23710/11337/2353/3133/2920/3459/1387/3845/3091/842/5290/3383/4790/6416/637/59345/1827/7187/2919/1385/23533/3135/5743/7157/2782/1432/4067/2783/64422/6850/8772/7297/2932/3055/3455/7538/5894/5291/2790/5970/207/6774/5293/5594/5294/1147
hsa04666	Fc gamma R-mediated phagocytosis	92	-0.467441	-1.98618	7.61013e-06	8.64036e-05	5.09326e-05	4300	tags=50%, list=22%, signal=39%	10109/8394/2213/5581/3635/10097/7410/5604/5295/5578/10096/8613/653361/5788/65108/7409/5290/2212/3636/50807/2215/1072/5880/4651/2214/6198/10095/1785/5579/3985/10552/4067/6850/5580/5058/1399/3055/5337/5321/10093/5894/5291/207/5293/5594/1398
hsa04668	TNF signaling pathway	110	-0.43543	-1.90543	7.70986e-06	8.64036e-05	5.09326e-05	3848	tags=45%, list=20%, signal=36%	9020/23118/8986/5604/6372/5601/355/5295/3659/5603/8737/9530/7132/11035/192111/4217/8809/2353/2920/1326/5290/3553/3383/7133/4790/6416/602/4318/9252/7187/2919/1385/5743/182/257397/3726/8837/1432/1051/8772/9586/1386/197259/5291/5970/207/5293/5594/1147
hsa05163	Human cytomegalovirus infection	213	-0.36801	-1.75255	8.13356e-06	8.64719e-05	5.09729e-05	2104	tags=26%, list=11%, signal=23%	3845/842/5290/3553/3554/4790/637/2002/59345/9475/196883/5880/115/9138/6198/1385/6093/5566/2773/3135/5331/3570/3588/5743/5579/6655/7157/2782/1432/2783/2185/2776/4193/8772/10672/9586/1399/1386/2932/6667/5894/5291/2790/387/2771/9826/3579/5970/207/6774/2885/5293/5594/1398/1147
hsa04662	B cell receptor signaling pathway	78	-0.494775	-2.05096	8.24809e-06	8.64719e-05	5.09729e-05	4116	tags=46%, list=21%, signal=36%	2213/4893/3635/7410/5604/353514/5295/695/8915/2353/3845/7409/5290/10990/4790/3636/5880/11025/5579/6655/4067/6850/23547/11024/118788/2932/5777/11027/5894/5291/5970/207/2885/5293/5594/1147
hsa04210	Apoptosis	130	-0.423821	-1.90508	8.81858e-06	8.95637e-05	5.27954e-05	4010	tags=45%, list=21%, signal=36%	5366/10000/329/1075/4616/1647/7277/8517/7124/60/4893/9020/6709/5604/5601/143/9451/355/5295/56616/8743/5783/3709/8737/7132/4217/2353/3845/842/5290/4790/1677/637/4001/1509/835/7846/1439/823/10018/597/8837/7157/4170/1519/1520/1649/8772/5170/317/8795/5894/5291/5970/207/5293/5594/1147
hsa05220	Chronic myeloid leukemia	76	-0.490872	-2.03123	9.76212e-06	9.61421e-05	5.66733e-05	3174	tags=38%, list=16%, signal=32%	1027/5295/369/1871/3845/5290/5781/4790/867/51426/7040/1488/6777/6464/6655/7157/4193/7048/1399/4089/5894/5291/5970/207/2885/5293/5594/1398/1147
hsa04742	Taste transduction	82	0.432849	2.06865	1.0867e-05	0.000102908	6.06614e-05	4592	tags=51%, list=24%, signal=39%	29850/80835/50832/5024/259290/3351/2554/259289/3359/8645/2550/773/259285/255022/954/3350/285242/338398/80834/5030/50833/22953/6328/3352/40/5568/6338/50831/51764/775/3354/2784/50836/2556/5136/259286/5567/259296/50837/5332/50835/50839
hsa05235	PD-L1 expression and PD-1 checkpoint pathway in cancer	87	-0.460839	-1.94339	1.10824e-05	0.000102908	6.06614e-05	2304	tags=33%, list=12%, signal=29%	2353/3459/7097/3845/3091/5290/5781/4790/6198/7189/353376/1457/5728/54106/7099/1432/114609/4615/5777/5894/5291/4215/5970/207/6774/5293/5594/1147/3460
hsa05162	Measles	132	-0.409722	-1.85205	1.38556e-05	0.000125085	7.37343e-05	4582	tags=40%, list=24%, signal=31%	3442/8517/51284/10379/2213/6776/3306/23118/3445/29110/51135/5601/3454/1017/3449/9451/355/896/1027/5295/4478/440275/2353/7097/842/5290/3553/4790/637/3310/7187/7189/1457/6777/54106/7157/7099/25898/3303/4179/8772/7297/4615/3305/2932/3455/317/5291/5970/207/6774/5293/1147
hsa04217	Necroptosis	125	-0.412094	-1.84969	2.41386e-05	0.000212028	0.000124985	5040	tags=45%, list=26%, signal=33%	55072/3446/329/10059/7128/10616/3716/834/3442/7124/10379/7416/6776/3445/5601/3454/27243/816/3449/355/2746/8743/2752/8737/114548/7132/11035/192111/51510/1540/3459/3553/637/2747/25978/823/5119/57132/353376/6777/27005/8837/7099/29108/9525/8772/7297/5837/818/197259/3455/5321/8795/5836/6774/3460
hsa04974	Protein digestion and absorption	97	0.386697	1.88812	4.23823e-05	0.00036248	0.000213673	4593	tags=40%, list=24%, signal=31%	1284/51032/1303/2006/285641/1360/340267/8645/440387/5644/5646/1287/5645/482/85301/57642/63036/1293/7512/1291/206358/7373/486/6543/1289/91522/1294/483/1290/1504/1277/59272/136227/1308/6510/6547/23439/6564/1300
hsa05140	Leishmaniasis	74	-0.469432	-1.93201	4.47683e-05	0.00037307	0.000219915	4851	tags=49%, list=25%, signal=37%	3716/3119/3127/3118/7124/3689/3126/23118/3108/51135/5603/653361/2353/3459/7097/65108/3553/3684/2212/4790/2002/2215/2214/7189/7040/5743/5579/7099/1432/4689/1378/4615/5777/5970/5594/3460
hsa05212	Pancreatic cancer	75	-0.465766	-1.92032	4.88088e-05	0.000396572	0.000233768	4957	tags=48%, list=26%, signal=36%	4616/1647/3716/675/8517/5900/10928/5604/5601/5295/369/1871/5899/3845/842/5290/4790/9459/5880/6198/51426/7040/7157/7048/4087/5337/4089/5894/5291/5970/207/6774/5293/5594/7039/1147
hsa04145	Phagosome	146	-0.396305	-1.81102	5.57253e-05	0.000441725	0.000260385	5045	tags=42%, list=26%, signal=31%	4074/3685/7277/3119/81035/3127/11151/3118/51382/8992/1783/3689/60/3126/2213/7059/9146/3108/8417/23673/8411/3916/535/55176/5878/653361/79659/3133/51606/7097/7879/3684/2212/948/2215/200576/528/2214/7846/2204/3678/3135/3920/64581/929/537/10312/9554/7099/1520/533/4689/821/5868/9114/10333/9341/523/5869/526/51143
hsa05161	Hepatitis B	155	-0.382195	-1.76258	5.7906e-05	0.000448082	0.000264133	4592	tags=43%, list=24%, signal=33%	7534/3442/8517/7124/8900/6776/4893/2033/23118/3445/29110/5604/51135/5601/3454/1017/3449/355/5295/369/5603/1871/5578/2353/1387/7097/3845/842/5290/4790/6416/637/2002/4318/4214/7187/1385/7189/353376/7040/6777/537/5579/6655/7157/7099/1432/2185/114609/7048/8772/7297/9586/4615/1386/4089/317/5894/5291/5970/207/6774/2885/5293/5594/1147
hsa05223	Non-small cell lung cancer	72	-0.462621	-1.89345	5.99445e-05	0.000453069	0.000267072	3133	tags=36%, list=16%, signal=30%	5295/369/1871/5578/5979/6258/3845/842/5290/51426/3799/6777/5579/6655/7157/83593/5170/3082/5894/5291/207/6774/2885/5293/5594/7039
hsa04910	Insulin signaling pathway	134	-0.39718	-1.79592	6.24184e-05	0.000455638	0.000268587	4010	tags=45%, list=21%, signal=36%	3098/2998/5140/10891/10000/23265/5499/5257/5501/6720/3099/5562/4893/2997/5590/5509/5604/5601/5295/369/8660/3643/2889/5261/3845/8569/5290/3636/5500/2002/122809/867/6198/5566/23433/51422/79660/3101/6464/5256/1977/6655/10211/5576/5837/5170/1399/2319/2932/5894/5291/5836/207/5573/2885/5293/5594/3632/5564/1398
hsa05142	Chagas disease	100	-0.429251	-1.85497	6.40045e-05	0.000455638	0.000268587	2528	tags=38%, list=13%, signal=33%	51135/5601/355/5295/5603/7132/2353/3459/7097/5290/3553/4790/6416/5520/2773/7189/7040/5331/54106/8837/7099/1432/2776/55844/5515/7048/8772/4087/4615/10333/5291/2771/5970/207/5293/5594/1147/3460
hsa04012	ErbB signaling pathway	84	-0.44203	-1.84937	6.44903e-05	0.000455638	0.000268587	3582	tags=38%, list=19%, signal=31%	5604/5601/816/1027/5295/369/5578/3845/5290/6416/2002/867/6198/6777/6464/27/5579/6655/3084/5058/1399/818/2932/5894/5291/2549/207/2885/5293/5594/7039/1398
hsa04512	ECM-receptor interaction	86	0.387844	1.86437	8.67462e-05	0.00059984	0.00035359	4366	tags=42%, list=23%, signal=33%	1284/7448/10319/3161/3912/3679/1287/3909/255743/1293/3680/1291/3695/375790/6382/3910/9900/9899/7148/3690/7058/3674/6385/2811/80144/284217/22801/1101/2815/3911/1277/22987/3371/3693/7143/51206
hsa05160	Hepatitis C	147	-0.383793	-1.75649	8.94512e-05	0.000605659	0.00035702	4592	tags=37%, list=24%, signal=29%	7534/3442/8517/53842/6256/7124/10379/4893/3445/29110/5604/3454/137075/6041/1017/3449/9451/355/5295/369/1871/8737/7132/440275/3845/842/5290/4790/5465/637/5520/7187/7189/8554/6655/8837/7157/55844/5515/10197/8772/7297/2932/3455/317/5894/5291/7531/5970/207/6774/2885/5293/5594/1147
hsa05205	Proteoglycans in cancer	199	-0.356399	-1.69209	0.000108808	0.000721683	0.000425413	3282	tags=29%, list=17%, signal=24%	816/355/5295/369/5603/3709/51384/5578/4660/4478/3059/5962/7097/3845/3091/7409/5290/5781/5500/2002/9475/4318/4659/9138/867/6198/6383/6093/5566/3678/5329/7040/10855/5579/6655/7157/7099/1432/2535/4193/3480/4087/5058/5170/818/5777/3082/5894/5291/387/6548/2549/207/6774/8826/2885/5293/5594
hsa04211	Longevity regulating pathway	87	-0.429567	-1.81151	0.000130134	0.00084587	0.000498618	3133	tags=34%, list=16%, signal=29%	5295/23411/8660/3643/9365/9821/6648/3845/5290/4790/5468/196883/115/6198/1385/8408/5566/51422/1977/7157/847/3480/9586/9776/1386/5291/5970/207/5293/5564
hsa00562	Inositol phosphate metabolism	72	-0.452906	-1.85369	0.000132918	0.000847024	0.000499298	4219	tags=49%, list=22%, signal=38%	8394/23236/3628/5330/3635/56623/253430/8396/8867/22876/3631/3633/4952/64419/9110/5286/7167/3705/5290/8776/3636/5298/9562/200576/8897/9896/5331/5728/4534/3613/9107/5291/5293/3632/5294
hsa04931	Insulin resistance	105	-0.406371	-1.7653	0.000174868	0.00109293	0.000644251	4164	tags=38%, list=22%, signal=30%	5562/2997/5590/5581/5509/5601/200186/5295/9945/8660/3643/7132/5290/10999/5781/4790/5465/948/5500/6198/1385/6195/6945/51422/79660/5728/5579/5580/5837/6197/9586/5170/2932/5291/5836/5970/207/6774/5293/5564
hsa05215	Prostate cancer	97	-0.419093	-1.80688	0.000198747	0.00121873	0.000718411	4142	tags=40%, list=22%, signal=32%	2263/5328/4893/2033/6935/5604/1017/2119/1027/5295/369/1871/7850/1387/3845/842/5290/4790/4318/56034/1385/5728/6655/7157/4193/3480/9586/5170/6692/2932/5894/5291/5970/207/2885/5293/5594/7039/1147
hsa05210	Colorectal cancer	85	-0.430764	-1.8085	0.00021402	0.00128808	0.000759292	3582	tags=34%, list=19%, signal=28%	5604/5601/5295/369/5899/2353/3845/842/5290/5880/6198/51426/7040/10018/6655/324/7157/7048/4087/2932/4089/5894/5291/387/207/2885/5293/5594/7039
hsa05213	Endometrial cancer	58	-0.475698	-1.88197	0.000229338	0.00135518	0.000798842	3133	tags=36%, list=16%, signal=30%	5295/369/3611/3845/842/5290/2002/1495/51426/5728/6655/324/7157/5170/2932/5894/5291/207/2885/5293/5594
hsa04650	Natural killer cell mediated cytotoxicity	118	-0.388995	-1.73136	0.000250104	0.0014515	0.000855619	3674	tags=34%, list=19%, signal=28%	7410/3445/5604/3454/4277/3449/355/5295/369/8743/5578/3133/3459/3845/7409/5290/5781/3383/637/3937/2215/5880/2214/3135/6464/5579/6655/2185/7305/6850/5058/3455/5777/8795/5894/5291/2885/5293/5594/3460
hsa04066	HIF-1 signaling pathway	105	-0.400555	-1.74004	0.000255575	0.00145722	0.000858995	3282	tags=40%, list=17%, signal=33%	112399/284/2056/2033/8453/5604/816/7010/1027/5295/5232/405/92483/3643/5578/3459/1387/3091/8569/5290/112398/4790/6198/2597/3570/3101/1977/5579/7099/5209/3480/4055/818/54583/5291/5230/5970/207/6774/5293/5594/3460
hsa04070	Phosphatidylinositol signaling system	92	-0.424724	-1.80467	0.00027052	0.00151585	0.000893552	4219	tags=43%, list=22%, signal=34%	8394/23236/3628/5330/3635/8526/56623/253430/8396/5295/8867/22876/3631/3633/3709/4952/64419/5578/1608/9110/5286/8760/3705/5290/8776/3636/5298/200576/9807/8897/54928/5331/5728/5579/4534/3613/9107/5291/5293/3632
hsa01521	EGFR tyrosine kinase inhibitor resistance	78	-0.44795	-1.85686	0.000276499	0.00152309	0.000897819	2104	tags=31%, list=11%, signal=28%	3845/5290/56034/6198/10018/3570/6464/1977/5728/5579/6655/3084/3480/2932/3082/5894/5291/2549/207/6774/2885/5293/5594/7039
hsa05170	Human immunodeficiency virus 1 infection	198	-0.339256	-1.60972	0.000386036	0.00209103	0.00123261	3845	tags=31%, list=20%, signal=25%	23118/2787/9730/3445/29110/5604/51135/5601/2792/3449/355/5295/5603/3709/8737/8905/5578/7132/2353/3133/9582/162/7097/3845/842/5290/7133/4790/637/59345/1072/5880/6198/2773/7189/3135/8907/164/5579/3985/2782/7099/1432/2783/2185/2776/8772/5058/4615/1399/8450/5894/5291/2790/2771/5970/207/5293/5594/1398/1147
hsa04625	C-type lectin receptor signaling pathway	102	-0.400216	-1.73641	0.000398255	0.00212185	0.00125078	4609	tags=40%, list=24%, signal=31%	834/8517/7124/10379/4893/9020/26253/8844/5601/5295/3659/5603/338339/3709/114548/8915/1540/64170/3845/5290/3553/5781/4790/602/64581/5743/29108/1432/6850/4193/4046/5580/5058/5894/5291/387/5970/207/5293/5594/1147
hsa04935	Growth hormone synthesis, secretion and action	119	-0.376432	-1.67395	0.000435323	0.00228193	0.00134514	4204	tags=39%, list=22%, signal=30%	23236/6776/4893/2033/5330/5604/5601/55811/5295/5603/8660/3709/5578/2353/1387/51738/3845/5290/6416/4214/196883/115/1385/5566/2773/5331/6777/6464/3726/5579/6655/1432/2776/9586/1399/1386/2932/5894/5291/2771/207/6774/2885/5293/5594/1398
hsa05231	Choline metabolism in cancer	94	-0.402876	-1.7226	0.000455999	0.00235237	0.00138666	3611	tags=34%, list=19%, signal=28%	8526/5604/5601/5295/56261/5578/1608/8613/2353/3845/3091/5290/126969/56034/5880/6198/1120/6583/5579/6655/57153/5170/5130/6667/5337/5321/5894/5291/207/2885/5293/5594
hsa04919	Thyroid hormone signaling pathway	121	-0.375765	-1.68287	0.00051653	0.00261787	0.00154317	2177	tags=25%, list=11%, signal=22%	6258/1387/3845/3091/842/5290/8841/1827/10499/9282/489/5566/9968/9440/5331/5579/7157/8648/488/4193/5170/2932/4851/25942/5894/5291/6548/207/5293/5594
hsa04141	Protein processing in endoplasmic reticulum	160	-0.353907	-1.64132	0.000528296	0.00261787	0.00154317	5126	tags=41%, list=27%, signal=31%	5611/55768/3337/51009/55757/10970/10294/56605/4287/6238/56893/10802/3306/55666/9373/80267/51619/23645/5601/92552/91445/7095/10134/9451/165324/5589/55176/85479/201595/84447/51360/10956/29978/4217/22872/51465/440275/55741/7322/56886/3309/10427/4780/55968/3310/6185/10484/30001/823/5887/7326/7321/9632/6400/6745/10277/1649/54788/3303/6184/821/22926/3305/118424/9871/10483
hsa04072	Phospholipase D signaling pathway	143	-0.361737	-1.64361	0.000531629	0.00261787	0.00154317	4273	tags=34%, list=22%, signal=26%	5900/8394/23236/4893/146850/5330/1902/8526/5604/5295/3643/375/5578/5899/1608/8613/9266/3845/5290/5781/3815/9170/196883/10555/56034/115/23533/1785/5331/3577/6464/6655/2185/6850/27128/10672/5337/5321/5894/5291/387/3579/2549/207/2885/5293/5594/5294
hsa04014	Ras signaling pathway	224	-0.328497	-1.57537	0.000557396	0.00270379	0.00159381	4337	tags=33%, list=23%, signal=26%	284/4804/55770/5900/2263/55970/4893/4909/26281/10928/627/2787/8844/5921/29110/5604/5966/5601/2792/7010/9771/5295/5906/3643/3363/5578/5899/5878/1945/9462/1969/3845/5290/5781/4790/2002/59345/3815/56034/5880/5566/6464/27/5579/6655/2782/2783/5863/8315/2322/5868/3480/83593/5058/2114/5337/3082/5869/5321/5894/8036/5291/2790/387/2549/5970/207/115727/2885/5293/5594/7039/1147
hsa04064	NF-kappa B signaling pathway	100	-0.400706	-1.73162	0.000578377	0.0027643	0.00162948	2949	tags=32%, list=15%, signal=27%	695/23643/8737/8915/7132/2920/1540/7706/3553/3383/3554/4790/8740/7187/2919/7189/353376/1457/929/5743/597/257397/5579/8837/7099/4067/114609/6850/4055/4615/5970/1147
hsa05145	Toxoplasmosis	110	-0.385207	-1.68566	0.000697739	0.00328645	0.00193728	5483	tags=48%, list=28%, signal=35%	3717/3123/5602/7043/3908/2770/3117/5608/10000/329/3716/3119/3127/8517/3118/7124/3126/146850/3306/23118/3108/51135/5601/5603/23643/7132/3459/7097/842/4790/3310/2773/10105/7189/23533/7040/3588/7099/1432/3303/7297/5170/4615/240/3305/2771/5970/207/6774/5594/5294/1147/3460
hsa05225	Hepatocellular carcinoma	165	-0.356573	-1.65164	0.000815344	0.00378553	0.00223147	3164	tags=26%, list=16%, signal=22%	1452/5295/369/1856/1871/51384/5578/1857/3845/5290/4780/6598/2002/6198/51426/6604/7040/55193/6464/5728/5579/8289/6655/324/7157/2535/7048/3480/4087/2932/3082/4089/5894/5291/2549/23401/207/10023/2885/5293/5594/7039/7296
hsa05033	Nicotine addiction	40	0.468997	1.93	0.000848645	0.00388464	0.0022899	4400	tags=52%, list=23%, signal=41%	2554/2905/773/200959/140679/2561/2566/2568/774/2893/2903/57030/1141/2906/2902/2563/2569/2556/2564/8973/2565
hsa00982	Drug metabolism - cytochrome P450	60	0.395432	1.75637	0.00103677	0.00467986	0.00275866	3709	tags=37%, list=19%, signal=30%	1555/7365/7366/2949/119391/126/2326/1577/4128/222/10941/2939/2947/2327/2941/2328/54490/2940/124/4129/1548/1544
hsa05144	Malaria	47	-0.46788	-1.78649	0.00114606	0.00510233	0.00300769	2153	tags=30%, list=11%, signal=27%	7097/4035/5175/3553/3383/948/6383/3606/7040/54106/7099/1378/4615/3082
hsa04213	Longevity regulating pathway - multiple species	60	-0.436859	-1.74288	0.00117144	0.00514485	0.00303275	4240	tags=42%, list=22%, signal=33%	9474/5562/4893/3306/5295/23411/8660/3643/6648/3845/5290/3310/196883/115/6198/5566/51422/847/3303/3480/3305/5291/207/5293/5564
hsa05120	Epithelial cell signaling in Helicobacter pylori infection	68	-0.428223	-1.7392	0.00134266	0.00575651	0.00339331	2243	tags=47%, list=12%, signal=42%	83700/50848/28964/8517/51382/8992/9020/5601/5603/535/2920/51606/5781/4790/6416/528/2919/3577/537/10312/1445/1432/4067/533/9114/5058/523/526/102/3579/5970/1147
hsa05206	MicroRNAs in cancer	159	-0.336701	-1.55725	0.00134614	0.00575651	0.00339331	4378	tags=36%, list=23%, signal=28%	8434/6541/7976/5328/4893/5581/2033/63923/6768/6935/1788/4853/5604/5268/5598/6659/90427/1027/5295/23411/8660/23405/1871/5578/3190/1945/1545/5962/1387/3845/5290/4790/4318/9252/659/6093/3678/10018/5743/6464/5728/9759/5579/6655/324/7157/4170/4193/1399/4851/5894/5291/387/6774/2885/5293/5594/1398
hsa00600	Sphingolipid metabolism	46	-0.476612	-1.81936	0.00153974	0.00645007	0.00380214	3755	tags=43%, list=19%, signal=35%	7357/6610/9517/9331/204219/91012/2581/8613/2720/5660/4758/64781/55331/259230/10558/57704/8560/8879/29956/427
hsa00980	Metabolism of xenobiotics by cytochrome P450	65	0.363003	1.65179	0.00155113	0.00645007	0.00380214	4427	tags=38%, list=23%, signal=30%	1555/6822/7365/7366/2949/1572/119391/126/1577/222/10941/2939/2947/1543/1553/2941/54490/2940/124/1548/1544/374875/29785/125/2948
hsa00531	Glycosaminoglycan degradation	19	-0.617744	-1.91271	0.00156786	0.00645007	0.00380214	2767	tags=42%, list=14%, signal=36%	3074/2720/411/138050/10855/2588/3423/2799
hsa04664	Fc epsilon RI signaling pathway	65	-0.435066	-1.76161	0.00160083	0.00650337	0.00383356	3728	tags=43%, list=19%, signal=35%	3635/7410/5604/5601/5295/5603/695/5578/3845/7409/5290/6416/3937/5880/6655/1432/4067/6850/5170/240/241/5321/5894/5291/207/2885/5293/5594
hsa04611	Platelet activation	118	-0.360102	-1.60276	0.00167162	0.00670711	0.00395367	5483	tags=45%, list=28%, signal=32%	2770/103910/2814/7408/10000/5499/2147/5501/1281/91807/60/23236/5590/146850/5330/5023/5295/5603/5906/2909/695/3709/6786/54518/5290/2212/5500/3937/9475/4659/196883/115/9138/6093/5566/8773/2773/23533/5331/7094/1432/4067/2776/6850/10672/5321/5291/387/2771/207/5293/5594/5294
hsa01522	Endocrine resistance	94	-0.381324	-1.63045	0.00179571	0.00711715	0.00419537	3602	tags=34%, list=19%, signal=28%	4853/5604/5601/1027/5295/369/5603/1871/2353/3845/5290/4318/2852/196883/115/6198/5566/6464/182/6655/7157/1432/4193/3480/6667/4851/5894/5291/207/2885/5293/5594
hsa05100	Bacterial invasion of epithelial cells	67	-0.422398	-1.71093	0.00186458	0.00730108	0.00430379	4300	tags=43%, list=22%, signal=34%	10109/60/1211/79767/10097/7414/5295/3611/10096/3059/9844/63916/5290/1495/867/10095/3678/1785/6464/10552/1399/1213/10093/5291/387/2549/5293/391/1398
hsa04020	Calcium signaling pathway	236	0.247172	1.41458	0.00234562	0.00907532	0.00534966	4498	tags=34%, list=23%, signal=27%	2248/2065/6915/7423/5021/91860/4846/1128/5024/3706/146/155/5533/108/2905/8912/773/3707/952/6869/55283/2925/57172/4914/4486/2915/113/3274/2249/778/1816/6865/185/5535/5582/4485/7134/22953/777/1129/774/2247/1133/6543/3270/4843/102723407/886/56413/56848/2246/2903/5733/7125/4803/5568/8823/4915/4842/51196/2064/2906/2902/775/8911/553/10345/2066/3360/1909/85366/148/26291/5136/5567/5154/6547/2251/7422/491…
hsa04926	Relaxin signaling pathway	128	-0.349565	-1.57135	0.00265974	0.0101696	0.00599471	4204	tags=36%, list=22%, signal=28%	23236/55970/4893/5590/5330/2787/5604/5601/2792/5295/5603/5578/408/2353/3845/5290/4790/6416/59345/4318/196883/115/1385/5566/2773/7040/5331/6464/6655/2782/1432/2783/7048/4087/9586/1386/5894/5291/2790/2771/5970/207/2885/5293/5594/409
hsa00520	Amino sugar and nucleotide sugar metabolism	47	-0.447055	-1.70697	0.00289664	0.0109466	0.00645273	5487	tags=53%, list=28%, signal=38%	3098/3073/2584/7360/606495/3099/5372/54187/55577/29926/9945/2762/5373/3074/55276/51005/8790/10007/140838/3101/51706/7358/5973/5236/51167
hsa05214	Glioma	75	-0.402519	-1.65955	0.00296806	0.0110876	0.00653583	3282	tags=33%, list=17%, signal=28%	816/5295/369/1871/5578/57118/8536/3845/5290/51426/6464/5728/5579/6655/7157/4193/3480/818/5894/5291/207/2885/5293/5594/7039
hsa04010	MAPK signaling pathway	287	-0.296871	-1.45398	0.00342748	0.0126077	0.0074319	4337	tags=33%, list=23%, signal=26%	284/4804/785/2263/55970/4893/4909/3306/26281/9020/23118/7786/627/5495/8986/5921/5604/51135/5601/5598/57551/3556/7010/355/369/5603/5906/11221/3643/5578/1843/5607/1945/7132/408/4217/2353/4296/1969/1326/3845/8569/3553/7867/3554/4790/93589/6416/2002/3815/3310/4214/9252/56034/5880/6195/5566/7189/7040/929/6788/5579/6655/7157/1432/1649/2322/3303/7048/9693/3480/6197/5058/4615/1399/55799/3305/1386/3082/53…
hsa05169	Epstein-Barr virus infection	195	-0.320737	-1.51541	0.0034654	0.0126077	0.0074319	5474	tags=39%, list=28%, signal=28%	9861/3117/5608/3446/4791/10000/3106/7128/4616/1647/3716/3119/3442/3127/8517/3118/7124/10379/8900/5718/3126/9020/23118/3108/3445/29110/51135/22938/5601/3454/3280/1017/3449/355/896/1027/5295/5603/695/1871/8737/3133/7097/842/5290/3383/4790/5719/6416/637/7187/51426/7189/3135/10018/965/7157/1432/4067/3516/6850/4193/8772/7297/4615/25942/3455/317/5291/5970/207/79685/6774/5293/1147/953
hsa05230	Central carbon metabolism in cancer	69	-0.41291	-1.67944	0.00349136	0.0126077	0.0074319	4142	tags=38%, list=22%, signal=30%	2263/5224/4893/2539/5604/5315/5295/92483/5979/3845/3091/5290/3815/9123/57103/3101/5728/7157/3417/2322/5223/5894/5291/207/5293/5594
hsa04810	Regulation of actin cytoskeleton	213	-0.307632	-1.46502	0.00426739	0.0152407	0.00898397	4331	tags=41%, list=22%, signal=32%	8395/8822/50649/8817/375189/8516/93408/103910/221178/5063/5499/3984/3685/5829/2147/5501/10451/28964/91807/3689/10109/60/8394/1730/2263/10787/55970/4893/26281/1902/10097/7410/3071/5604/7414/8396/5295/369/3675/2909/4660/10096/4478/8874/9087/5962/3845/7409/5290/3684/9459/5500/9475/9170/4659/1072/23191/89846/200576/56034/5880/9138/81/87/6093/3687/10095/4627/3678/6655/3985/324/10552/54961/10672/4629/5…
hsa05133	Pertussis	75	-0.393453	-1.62218	0.00456429	0.0161239	0.00950459	3571	tags=41%, list=19%, signal=34%	834/7124/3689/727/51135/6372/5601/3659/5603/23643/114548/2353/3553/3684/4790/1072/3394/2773/7189/3678/353376/929/7099/29108/1432/114609/4615/387/2771/5970/5594
hsa04917	Prolactin signaling pathway	70	-0.400634	-1.63688	0.00505851	0.0176776	0.0104205	4409	tags=40%, list=23%, signal=31%	5617/9306/6776/4893/5604/5601/5295/3659/5603/2353/3845/5290/4790/9655/122809/6777/6464/6655/1432/2932/5894/5291/5970/207/6774/2885/5293/5594
hsa05017	Spinocerebellar ataxia	137	-0.331708	-1.50074	0.00543379	0.018787	0.0110745	4382	tags=31%, list=23%, signal=24%	10524/8678/4287/5718/23236/23130/7416/5715/5330/5601/92552/30849/10939/5295/3709/5578/55102/143471/4217/9821/25814/5290/5719/4800/8408/489/10105/23369/5331/5579/2776/3516/488/6310/9776/6667/29982/23152/5291/207/90550/5293
hsa05203	Viral carcinogenesis	161	-0.327385	-1.51582	0.00557438	0.0190081	0.0112048	5397	tags=38%, list=28%, signal=28%	5366/4791/3106/1654/1233/2961/1108/5829/3716/7529/7534/8517/2960/10379/5423/8900/6776/4893/2033/5966/22938/1017/896/1027/5315/5295/23352/3190/3133/1387/5934/3845/5290/4790/8841/7187/81/1385/87/5566/3135/6777/9759/7157/4067/1030/3516/6850/4193/9114/9586/4055/1386/5291/387/7531/5970/6774/2885/5293/5594
hsa04015	Rap1 signaling pathway	207	-0.305336	-1.45368	0.0056147	0.0190081	0.0112048	4337	tags=32%, list=23%, signal=25%	284/3689/4804/5900/60/23236/2263/4893/5590/9863/5330/26281/1902/7410/5604/7010/9771/5295/5603/50855/5906/51735/3643/5578/5899/1945/2889/57568/1969/54518/3845/7409/5290/3684/3815/3937/6494/9170/64411/196883/56034/5880/115/10636/2773/5331/7094/2357/5579/1432/2776/889/1500/9693/3480/83593/1399/3082/5894/5291/387/2771/207/5293/5594/1398
hsa05110	Vibrio cholerae infection	49	-0.436771	-1.69025	0.00603831	0.0202314	0.0119259	4432	tags=39%, list=23%, signal=30%	51382/8992/60/11014/535/375/55176/5578/51606/115/528/30001/5566/537/10312/533/9114/523/526
hsa04929	GnRH secretion	64	-0.407977	-1.64143	0.00648447	0.0214489	0.0126436	4326	tags=41%, list=22%, signal=32%	3765/23236/4893/5330/348980/5604/7224/5295/9568/3709/5578/408/6696/3760/3845/5290/2852/5331/5579/2776/5894/5291/207/5293/5594/409
hsa04915	Estrogen signaling pathway	134	-0.335803	-1.51839	0.00653366	0.0214489	0.0126436	2927	tags=28%, list=15%, signal=24%	9568/3709/353288/2289/3760/2353/3845/5290/3310/4318/2852/1509/196883/10499/115/1385/5566/2773/5331/6464/6655/8648/2776/3303/5580/9586/3305/1386/6667/5894/5291/2771/207/2885/5293/5594/7039
hsa04136	Autophagy - other	31	-0.49983	-1.74354	0.00666983	0.0216769	0.012778	6373	tags=65%, list=33%, signal=43%	285973/3476/5516/55054/23192/84971/8678/9474/23130/84938/30849/9140/55102/23710/11337/83734/5515/64422/9776/10533
hsa04371	Apelin signaling pathway	132	-0.329631	-1.49002	0.0072314	0.0232693	0.0137167	4436	tags=35%, list=23%, signal=27%	91807/8678/23236/5562/55970/4893/5581/146850/5330/2787/5604/30849/2792/55811/3709/23710/11337/6696/4899/3845/6546/59345/196883/115/6198/5566/2773/23533/51422/5331/182/9759/2782/2783/2776/4087/10672/4089/5894/2790/2771/6548/207/5594/5564/5294
hsa04660	T cell receptor signaling pathway	101	-0.353319	-1.53078	0.00733018	0.023356	0.0137677	4010	tags=32%, list=21%, signal=25%	4893/9020/7410/5604/5601/5295/5603/7006/8915/5788/2353/1326/3845/7409/5290/4790/3937/6655/1432/5058/5170/2932/5777/5894/5291/387/5970/207/2885/5293/5594/1147
hsa00830	Retinol metabolism	54	0.35677	1.55917	0.00750227	0.0236722	0.0139541	4689	tags=44%, list=24%, signal=34%	1555/1592/7365/7366/195814/126/9227/1577/10941/8608/53630/1543/54905/54490/124/8630/1548/1544/9249/220/29785/125/1562/50700
hsa04330	Notch signaling pathway	53	-0.420751	-1.64468	0.00817108	0.0255346	0.015052	3921	tags=38%, list=20%, signal=30%	2033/4853/22938/3280/1856/23462/23385/1857/1387/9794/8650/1488/182/83464/84441/3516/113878/6310/4851/5663
hsa04130	SNARE interactions in vesicular transport	32	-0.480411	-1.68509	0.00883737	0.0273538	0.0161243	3095	tags=47%, list=16%, signal=39%	8675/9527/9570/8417/143187/10652/6845/6843/9342/8773/9554/8676/10228/6809/9341
hsa04152	AMPK signaling pathway	119	-0.330526	-1.46981	0.00914665	0.0278646	0.0164255	5643	tags=43%, list=29%, signal=30%	6199/3952/2998/3953/10645/28227/10891/10000/51552/29904/23417/6720/3156/8900/5562/23216/2997/55012/1994/4218/200186/5295/81617/23411/8660/3643/5290/10890/948/5520/5468/92335/6198/1385/8408/51422/55844/5515/5210/5209/5862/3480/5525/9586/5170/5291/207/9230/5293/51719/5564
hsa05166	Human T-cell leukemia virus 1 infection	216	-0.295634	-1.41072	0.00917389	0.0278646	0.0164255	4968	tags=35%, list=26%, signal=26%	8295/3561/3716/3119/2874/3127/8517/3118/7124/29882/5423/8900/10524/3689/3126/706/7416/6776/4893/2033/9020/3108/64784/5604/5601/1017/896/200186/5295/1871/4801/7132/8697/7850/2353/3133/64682/1387/3845/5290/3383/3554/4790/6416/2002/4214/196883/51434/115/1385/5566/3135/7040/6777/7094/5728/7157/1030/7514/7048/821/4087/9586/4055/2114/1386/4089/7538/5291/4215/5970/207/6688/5293/5594/1147
hsa04962	Vasopressin-regulated water reabsorption	44	-0.43127	-1.63454	0.0103264	0.0310749	0.0183179	2625	tags=36%, list=14%, signal=31%	396/5878/4905/79659/397/84516/115/1385/5566/8766/5868/51164/9586/5869/51143/9230
hsa04630	JAK-STAT signaling pathway	155	-0.320196	-1.47666	0.010838	0.0321183	0.0189329	4582	tags=32%, list=24%, signal=25%	3442/1271/10379/5617/2057/9306/3578/11009/2056/6776/2033/53832/3445/53833/3566/3454/3449/896/3467/5295/9063/3459/1387/5290/5781/9655/122809/1439/5008/3597/3570/6777/3588/8554/6655/4170/1441/7297/3455/5777/8027/5894/5291/207/10254/6774/2885/1438/5293/3460
hsa04622	RIG-I-like receptor signaling pathway	63	-0.390724	-1.56758	0.0109012	0.0321183	0.0189329	4582	tags=41%, list=24%, signal=32%	3442/8517/7124/9474/3445/29110/5601/9140/3449/64343/3467/5603/8737/10010/1540/7706/4790/4214/7187/7189/80143/1432/55593/8772/5970/1147
hsa04710	Circadian rhythm	29	-0.483663	-1.66772	0.0109696	0.0321183	0.0189329	3190	tags=38%, list=17%, signal=32%	26224/8863/9575/8864/1385/51422/8553/1407/1453/406/5564
hsa04928	Parathyroid hormone synthesis, secretion and action	106	-0.33455	-1.45344	0.0111049	0.0322241	0.0189953	2877	tags=27%, list=15%, signal=23%	3709/5578/64386/9368/9365/408/2353/6258/196883/115/9138/1385/5566/2773/5331/5579/2776/5142/10672/9586/1386/6667/5337/5894/387/2771/9826/5594/409
hsa05224	Breast cancer	147	-0.319442	-1.46198	0.0118514	0.034086	0.0200928	3602	tags=25%, list=19%, signal=21%	4853/5604/3280/1452/5295/369/1856/1871/23462/51384/1857/2353/3845/5290/3815/6198/51426/6464/182/5728/6655/324/7157/8648/2535/3480/2932/6667/4851/5894/5291/23401/207/10023/2885/5293/5594
hsa04520	Adherens junction	69	-0.386793	-1.57321	0.0120143	0.0342513	0.0201903	3921	tags=32%, list=20%, signal=25%	2033/2241/6615/7414/25945/3643/7525/1387/1495/5880/81/87/1457/1500/7048/3480/5777/4089/387/8826/5795/5594
hsa04540	Gap junction	84	-0.353957	-1.48089	0.0122099	0.0345061	0.0203404	4204	tags=32%, list=22%, signal=25%	23236/4893/5330/1902/5604/5598/3709/5578/5607/1812/3845/196883/56034/115/7846/5566/2773/5331/5579/6655/2776/1453/10746/5894/2771/2885/5594
hsa04110	Cell cycle	123	0.277365	1.41721	0.012531	0.0351085	0.0206955	2988	tags=26%, list=16%, signal=22%	898/9232/991/8317/9700/8318/9088/699/1870/7465/9133/994/1026/4998/993/1031/890/891/4171/5111/1869/983/4172/990/7272/8379/9978/2810/10744/1029/4176/5347
hsa04916	Melanogenesis	101	-0.341342	-1.47889	0.0129995	0.0361098	0.0212857	4336	tags=30%, list=23%, signal=23%	7976/23236/4893/2033/5330/5604/816/1856/51384/5578/1857/1387/3845/3815/196883/115/1385/7306/5566/2773/5331/5579/2776/4286/2535/818/2932/5894/2771/5594
hsa04912	GnRH signaling pathway	91	-0.35021	-1.49114	0.0136635	0.0376325	0.0221834	4204	tags=35%, list=22%, signal=28%	23236/4893/5330/5604/5601/5598/816/5603/3709/5578/3845/6416/2002/4214/196883/115/5566/5331/5579/6655/1432/2185/2776/5580/818/5337/5321/10746/5894/4215/2885/5594
hsa04670	Leukocyte transendothelial migration	109	-0.327888	-1.43005	0.0138271	0.0377631	0.0222603	5525	tags=43%, list=29%, signal=31%	93408/2770/103910/9076/7408/83700/5829/50848/10451/53842/3689/60/7410/7414/137075/5295/5603/5906/2909/5578/653361/4478/7409/5175/5290/3684/5781/3383/9475/6494/4318/1495/5880/81/87/6093/2773/5579/1432/2185/1500/4689/83593/5291/387/2771/5293
hsa04216	Ferroptosis	39	-0.440688	-1.61438	0.0150294	0.0407047	0.0239944	3051	tags=28%, list=16%, signal=24%	2181/81631/2730/5094/2180/7157/2182/10533/5093/10162/30061
hsa05010	Alzheimer disease	335	-0.268016	-1.33405	0.0164294	0.0441284	0.0260125	4465	tags=26%, list=23%, signal=20%	7124/4709/23621/8678/7976/5718/177/23236/23130/7416/5715/4893/10313/1349/5330/56901/9167/5604/5601/30849/6391/9451/355/351/1452/5295/369/8660/1856/3709/3643/51384/4705/23385/55102/7132/143471/4217/1857/9821/4035/3845/842/5290/3553/4790/5719/637/6392/7846/2597/8408/489/823/3799/10105/5331/1457/5743/324/83464/2776/89953/57142/2535/1649/488/8772/22926/9776/4311/2932/29982/317/102/5894/5291/5970/2340…
hsa04137	Mitophagy - animal	64	-0.386648	-1.55561	0.0172713	0.0460096	0.0271214	4611	tags=42%, list=24%, signal=32%	8887/8678/9474/4893/29110/5601/10370/9451/7316/10241/192111/23710/11337/3845/3091/7879/9958/8408/1457/7157/7942/84749/4286/6667/55288/5970/9101

## Sheet: TRIB3
	ID	Description	setSize	enrichmentScore	NES	pvalue	p.adjust	qvalues	rank	leading_edge	core_enrichment
	hsa05168	Herpes simplex virus 1 infection	448	-0.429514	-2.38939	1e-10	3.25e-08	2.90526e-08	3216	tags=38%, list=17%, signal=32%	7761/1147/5500/170960/163087/155061/9451/92285/170959/152687/79862/84449/79891/147687/6885/7643/339318/7553/7248/169841/6850/79818/7691/388558/7556/5501/59348/84503/57677/121274/55762/163059/10929/55786/90321/27102/6427/147694/284406/8764/6732/7695/284349/317/57615/7567/330/162655/355/117608/148266/126070/55900/7771/284306/199692/147837/7673/26974/284323/5295/54811/57541/7699/163255/65243/284370/…
	hsa05016	Huntington disease	272	0.391257	1.87741	6.656e-08	1.0816e-05	9.66871e-06	4289	tags=37%, list=22%, signal=29%	10488/5694/60673/4702/5714/374291/4726/7186/5693/126328/5688/293/5690/5434/51079/64764/4715/4714/1329/1537/6391/4722/10120/5702/291/10121/4716/203068/4294/5704/25981/493869/5438/4708/5692/11047/5717/5602/55967/5331/7384/148327/1212/6390/5433/3064/4695/7386/27113/4713/1340/4717/6389/29796/5691/10105/5441/5713/1211/1351/161/1327/10381/4728/4704/4710/4729/5708/4731/1769/10382/5715/4723/5686/10383/58…
	hsa05020	Prion disease	239	0.393721	1.87352	3.62366e-07	3.92564e-05	3.50923e-05	4289	tags=39%, list=22%, signal=31%	7124/10488/5694/4702/5714/374291/4726/5693/126328/5688/293/5690/51079/64764/4715/4714/1329/1537/468/6391/4722/5702/291/4716/203068/5704/4708/5692/11047/572/5717/5602/55967/5603/7384/148327/6390/1388/4695/7386/4713/1340/6261/712/4717/5566/6389/29796/5691/10105/5713/1351/713/730/1327/714/10381/4728/4704/4710/4729/5708/1958/653361/4731/2903/859/10382/5715/4723/1460/5686/10383/581/4706/27089/84699/73…
	hsa05012	Parkinson disease	216	0.397297	1.86356	9.58195e-07	7.78533e-05	6.95952e-05	4307	tags=38%, list=22%, signal=30%	5694/4702/5714/374291/4726/5693/126328/5688/808/25828/293/5690/51079/4715/4714/1329/1537/468/6391/4722/5702/291/4716/203068/9246/5704/135/4708/5692/11047/5717/5602/55967/7384/6390/4695/7386/4713/1340/163688/4717/5566/6389/7318/29796/5691/10105/5713/10131/1351/1327/817/10381/4728/4704/4710/4729/5708/1812/4731/10382/5715/4723/5686/10383/581/4706/27089/84790/347733/7332/5601/170712/3831/84701/1337/1…
	hsa00190	Oxidative phosphorylation	101	0.481938	2.01453	1.539e-06	0.000100035	8.94238e-05	4578	tags=50%, list=24%, signal=39%	4702/10063/374291/4726/126328/51079/4715/4714/1329/1537/6391/4722/4716/9296/4708/55967/8992/7384/6390/4695/7386/4713/1340/64077/4717/6389/29796/1351/1327/50617/4728/4704/4710/4729/155066/4731/533/4723/4706/27089/245972/537/170712/84701/1337/1347/4725/245973/1352/10975/23545
	hsa04932	Non-alcoholic fatty liver disease	141	0.41458	1.83432	1.17515e-05	0.000636539	0.000569019	4357	tags=38%, list=23%, signal=29%	7124/4702/374291/4726/7186/126328/51079/4715/4714/1329/1537/468/6391/4722/4296/4716/10062/4708/1050/5602/55967/7384/6390/4695/7386/4713/1340/6720/4717/6389/29796/1351/207/1327/4728/4704/4710/4729/4731/4723/581/4706/27089/5601/170712/84701/1337/1347/3551/4725/5562/7494/637
	hsa05022	Pathways of neurodegeneration - multiple diseases	436	0.315822	1.58389	1.6409e-05	0.000761845	0.000681034	4357	tags=31%, list=23%, signal=25%	7124/5694/60673/4702/5714/10452/374291/4726/7186/5693/3265/126328/5688/808/293/5605/5690/1454/51079/4715/4714/1329/7476/1537/468/6391/4722/10120/5702/291/10121/4716/2535/578/203068/3028/4294/9246/5704/25981/493869/4708/5692/11047/572/1020/5717/5602/55967/5603/5331/7384/6390/3064/4695/4744/7386/4713/1340/163688/8878/6261/9973/5664/4717/6389/7318/29796/5691/10105/8312/7478/4218/5713/10131/1351/1435…
	hsa05010	Alzheimer disease	335	0.330473	1.61052	2.97791e-05	0.00120978	0.00108145	4357	tags=33%, list=23%, signal=26%	7124/5694/60673/4702/5714/374291/4726/7186/5693/3265/126328/5688/808/293/5605/5690/1454/51079/4715/4714/1329/7476/1537/468/6391/4722/5702/291/4716/2535/203068/3028/5704/4708/5692/11047/572/1020/5717/5602/55967/5331/7384/6390/4695/7386/4713/1340/163688/5664/4717/23621/6389/29796/5691/10105/8312/7478/5713/1351/207/1435/8772/1327/10381/4728/4704/4710/8471/4729/4035/1855/5708/8326/4731/2903/369/4040/…
	hsa04611	Platelet activation	118	-0.377307	-1.76419	0.000119332	0.00393752	0.00351986	3567	tags=36%, list=19%, signal=29%	9475/387/8503/5500/113/5028/2266/5568/3674/112/6300/6916/84876/4638/6850/5501/2534/3937/60/108/5742/7094/7450/5295/1432/5908/2207/5290/5291/5594/3708/2773/8773/2776/5294/83660/4659/2149/103910/71/10672/6093
	hsa04714	Thermogenesis	197	0.355479	1.64589	0.000121154	0.00393752	0.00351986	4715	tags=37%, list=24%, signal=28%	64223/10488/28958/4702/10063/374291/4726/3265/126328/51548/51079/64764/4715/4714/1329/1537/6391/4722/4716/4708/6604/55967/5603/7384/148327/6390/51412/6195/4695/7386/4713/1340/4717/5566/6389/65260/29796/6602/1351/4878/84987/1327/4728/4704/4710/4729/4731/3991/7249/51103/91942/4723/1374/4706/27089/84699/55811/2475/126129/170712/84701/1337/55471/1347/51287/4725/5562/1352/10975/6199/55744/26291/4879
	hsa04520	Adherens junction	69	-0.444173	-1.95563	0.00015815	0.00467262	0.00417698	3471	tags=36%, list=18%, signal=30%	387/1457/5797/2033/81/6885/3480/2534/117178/60/6934/1500/999/10810/8826/5787/1459/5594/7525/5770/4008/7414/71/7048/4089
	hsa04142	Lysosome	126	0.383361	1.66584	0.000337748	0.00914735	0.00817706	3587	tags=35%, list=19%, signal=29%	51172/9179/53/1201/967/8692/410/3073/4669/4125/2717/8943/84572/1777/162/1212/2588/3425/968/138050/2990/9476/54/1211/10577/6448/5660/50617/26088/3373/20/2519/1174/1515/3988/533/411/5641/1514/58511/1513/245972/537/23062
	hsa03050	Proteasome	44	0.510843	1.81246	0.000719142	0.0179786	0.0160715	3326	tags=45%, list=17%, signal=38%	5694/5714/5693/5688/5690/5698/5702/51371/5699/5704/5692/11047/5717/5696/5721/5691/5713/5708/5715/5686
	hsa00531	Glycosaminoglycan degradation	19	0.648266	1.92828	0.000808308	0.0187643	0.0167739	3195	tags=53%, list=17%, signal=44%	8692/3073/4669/2588/3425/138050/2990/6448/3373/411
	hsa05131	Shigellosis	213	-0.287281	-1.50115	0.000873564	0.0189272	0.0169196	4842	tags=40%, list=25%, signal=30%	7100/4792/87/382/8767/3611/7189/5293/5336/10318/598/7335/9252/5217/3688/5599/23710/80201/3678/10670/4633/5829/11337/3554/4790/11146/58484/8454/9475/387/2308/54205/8503/1147/7334/10094/81/3576/257397/6300/6885/58528/7321/7307/4671/7099/8678/4193/60/5747/6500/6233/9474/10892/6198/5289/7094/375/5295/10325/1432/596/9844/7322/29110/63916/30849/23118/23048/7323/10241/5290/5291/11345/5481/5594/3708/7414…
	hsa04140	Autophagy - animal	136	-0.315657	-1.52174	0.00153682	0.0312167	0.0279055	4151	tags=41%, list=22%, signal=33%	5599/23710/10670/11337/203228/84938/5861/285973/29982/54541/2081/55578/1508/8503/8660/9451/115201/5568/55102/5515/6885/7248/58528/3480/7405/8837/5170/5894/8678/1612/9342/9474/6198/5289/8897/5295/10325/596/29110/3920/51100/81671/9821/30849/64422/440275/5290/5291/11345/5594/3476/5728/3708/3146/83452/3091
	hsa01200	Carbon metabolism	114	0.368018	1.572	0.00211808	0.0394899	0.0353011	4580	tags=39%, list=24%, signal=30%	26007/283871/3418/4191/6391/2271/25796/35/2805/5096/4190/1892/5091/5211/8277/6390/3101/7167/2023/5224/189/10873/5095/6389/5214/6120/26227/3421/414328/6472/5723/5162/113675/2645/4967/2597/229/230/8801/10993/26275/84706/38/5223
	hsa05014	Amyotrophic lateral sclerosis	325	0.293498	1.42685	0.00218713	0.0394899	0.0353011	4532	tags=33%, list=24%, signal=25%	7124/5694/60673/4702/5714/10189/10452/374291/4726/7186/5693/6396/126328/400916/5688/5690/283/51079/4715/4714/1329/1537/468/6391/4722/10120/5702/10121/4716/203068/29107/10013/5704/25981/493869/4708/5692/11047/572/5717/55967/5603/7384/6390/4695/4744/7386/4713/1340/8878/23636/9973/4717/6389/29796/5691/4218/5713/9688/345456/1351/1327/10280/10381/4728/4704/4710/4729/84134/5708/4731/1769/2903/10382/571…
