# Supplementary material for: Genetic analysis of potential biomarkers and therapeutic targets in ferroptosis from coronary artery disease
Source: J Cell Mol Med. 2022 Feb 13;26(8):2177–90. doi: 10.1111/jcmm.17239 (PMC8995456; doi:10.1111/jcmm.17239)
Supplement: Supplementary file 7 — Table S5 [file JCMM-26-2177-s008.xlsx]

## Sheet: CA9
Pathway	logFC	AveExpr	t	P.Value	adj.P.Val	B
KEGG_ALPHA_LINOLENIC_ACID_METABOLISM	0.158715	-0.0254855	3.93479	0.00012844	0.0235045	0.925013
KEGG_GNRH_SIGNALING_PATHWAY	0.0950873	-0.00618027	3.70593	0.000298388	0.0273025	0.196814
KEGG_CALCIUM_SIGNALING_PATHWAY	0.100112	-0.00388309	3.31627	0.00115151	0.0541098	-0.960316
KEGG_OLFACTORY_TRANSDUCTION	0.185785	-0.0180521	3.30822	0.00118273	0.0541098	-0.983091
KEGG_STARCH_AND_SUCROSE_METABOLISM	0.099579	-0.0102024	3.22774	0.00154119	0.0564076	-1.20812
KEGG_VEGF_SIGNALING_PATHWAY	0.0911022	-0.0221682	3.12612	0.00213833	0.0608795	-1.48551
KEGG_ETHER_LIPID_METABOLISM	0.0904631	-0.0162956	3.09925	0.00232872	0.0608795	-1.55757
KEGG_AMINO_SUGAR_AND_NUCLEOTIDE_SUGAR_METABOLISM	-0.105289	-0.0050995	-3.03495	0.00284968	0.0615558	-1.7278
KEGG_GLYCOSPHINGOLIPID_BIOSYNTHESIS_LACTO_AND_NEOLACTO_SERIES	0.0988122	0.00768614	2.99888	0.00318717	0.0615558	-1.82197
KEGG_LEUKOCYTE_TRANSENDOTHELIAL_MIGRATION	0.0938133	-0.00991136	2.96041	0.00358726	0.0615558	-1.92128
KEGG_NEUROACTIVE_LIGAND_RECEPTOR_INTERACTION	0.129255	-0.00202534	2.95028	0.00370007	0.0615558	-1.94726
KEGG_GLYCOSAMINOGLYCAN_BIOSYNTHESIS_KERATAN_SULFATE	0.129634	-0.0213987	2.89684	0.00435076	0.0663491	-2.08294
KEGG_OXIDATIVE_PHOSPHORYLATION	-0.127162	-0.00276582	-2.8426	0.00511705	0.0720323	-2.21844
KEGG_LONG_TERM_POTENTIATION	0.0704345	-0.00184605	2.72715	0.00717285	0.0859322	-2.49923
KEGG_GLYCINE_SERINE_AND_THREONINE_METABOLISM	0.0735675	-0.0139959	2.70051	0.00774288	0.0859322	-2.56254
KEGG_TASTE_TRANSDUCTION	0.122658	0.00446875	2.68233	0.00815523	0.0859322	-2.60544
KEGG_HUNTINGTONS_DISEASE	-0.079418	-0.00596214	-2.67084	0.00842584	0.0859322	-2.63241
KEGG_VIRAL_MYOCARDITIS	0.0761636	0.0066722	2.653	0.00886231	0.0859322	-2.67409
KEGG_HISTIDINE_METABOLISM	0.0745878	-0.0164582	2.65062	0.00892193	0.0859322	-2.67962
KEGG_VASCULAR_SMOOTH_MUSCLE_CONTRACTION	0.0671842	-0.0128212	2.58855	0.0106138	0.0965758	-2.82254
KEGG_PURINE_METABOLISM	-0.0550272	-0.0013965	-2.54633	0.011924	0.0965758	-2.918
KEGG_SNARE_INTERACTIONS_IN_VESICULAR_TRANSPORT	-0.0902194	-0.0155462	-2.54554	0.0119497	0.0965758	-2.91977
KEGG_LINOLEIC_ACID_METABOLISM	0.10967	-0.0206576	2.53983	0.0121379	0.0965758	-2.93256
KEGG_PARKINSONS_DISEASE	-0.112888	-0.00396318	-2.51497	0.012989	0.0990413	-2.98799
KEGG_PROTEIN_EXPORT	-0.141734	-0.00315068	-2.49808	0.0135971	0.0995305	-3.02535
KEGG_PEROXISOME	-0.0820399	-0.00750664	-2.47031	0.0146522	0.100745	-3.08628
KEGG_NUCLEOTIDE_EXCISION_REPAIR	-0.109381	-0.00202185	-2.46219	0.0149746	0.100745	-3.10399
KEGG_AXON_GUIDANCE	0.0639415	-0.000248607	2.43895	0.0159314	0.100745	-3.15436
KEGG_GLYCOSYLPHOSPHATIDYLINOSITOL_GPI_ANCHOR_BIOSYNTHESIS	-0.102989	-0.00791685	-2.43815	0.015965	0.100745	-3.15607
KEGG_NOTCH_SIGNALING_PATHWAY	0.0854287	-0.00791231	2.41605	0.0169266	0.103252	-3.20354
KEGG_FOCAL_ADHESION	0.0646335	-0.00797901	2.37486	0.018857	0.111317	-3.29097
KEGG_NITROGEN_METABOLISM	0.071304	0.00490454	2.34545	0.0203516	0.111415	-3.35254
KEGG_FATTY_ACID_METABOLISM	-0.0817735	0.00367939	-2.33909	0.0206883	0.111415	-3.36577
KEGG_DRUG_METABOLISM_OTHER_ENZYMES	0.079463	-0.0147819	2.33887	0.0207	0.111415	-3.36622
KEGG_MAPK_SIGNALING_PATHWAY	0.0556666	-0.0129458	2.31732	0.0218779	0.113048	-3.41077
KEGG_PYRIMIDINE_METABOLISM	-0.0667768	-0.00316494	-2.30343	0.0226684	0.113048	-3.4393
KEGG_AMINOACYL_TRNA_BIOSYNTHESIS	-0.129707	0.0120192	-2.30018	0.0228567	0.113048	-3.44594
KEGG_RETINOL_METABOLISM	0.0896747	-0.00276012	2.27942	0.0240935	0.116029	-3.48822
KEGG_ECM_RECEPTOR_INTERACTION	0.0880392	-0.00419199	2.25654	0.0255236	0.119765	-3.53438
KEGG_DRUG_METABOLISM_CYTOCHROME_P450	0.0920198	-0.0105558	2.24193	0.0264756	0.120017	-3.56365
KEGG_TYPE_II_DIABETES_MELLITUS	0.0784538	-0.0152727	2.23176	0.0271559	0.120017	-3.5839
KEGG_O_GLYCAN_BIOSYNTHESIS	0.0703668	0.0162411	2.22605	0.0275449	0.120017	-3.59524
KEGG_HOMOLOGOUS_RECOMBINATION	-0.0813978	0.00227169	-2.1986	0.0294829	0.125234	-3.64939
KEGG_BASE_EXCISION_REPAIR	-0.0976041	0.00249916	-2.19004	0.0301108	0.125234	-3.66614
KEGG_ASCORBATE_AND_ALDARATE_METABOLISM	0.0801852	-0.00562597	2.16887	0.0317138	0.128969	-3.70731
KEGG_DNA_REPLICATION	-0.116858	0.00358702	-2.12308	0.0354357	0.140973	-3.79507
KEGG_ARRHYTHMOGENIC_RIGHT_VENTRICULAR_CARDIOMYOPATHY_ARVC	0.0612193	0.0087818	2.10566	0.0369476	0.142485	-3.82801
KEGG_RNA_DEGRADATION	-0.108034	-0.00140688	-2.0972	0.0377014	0.142485	-3.84391
KEGG_RIBOFLAVIN_METABOLISM	-0.0839328	-0.00984156	-2.09222	0.0381517	0.142485	-3.85324
KEGG_SELENOAMINO_ACID_METABOLISM	-0.0859121	-0.00128565	-2.0773	0.0395279	0.143081	-3.88108
KEGG_OOCYTE_MEIOSIS	0.0448306	-0.00644169	2.07361	0.0398749	0.143081	-3.88794
KEGG_AMYOTROPHIC_LATERAL_SCLEROSIS_ALS	0.0576642	-0.00224525	2.05077	0.0420795	0.146251	-3.93011
KEGG_VALINE_LEUCINE_AND_ISOLEUCINE_DEGRADATION	-0.088307	-0.00289573	-2.04797	0.042357	0.146251	-3.93526
KEGG_CIRCADIAN_RHYTHM_MAMMAL	-0.111631	0.0059494	-2.03394	0.0437706	0.148334	-3.96092
KEGG_REGULATION_OF_ACTIN_CYTOSKELETON	0.0524996	-0.00201898	1.99147	0.0482978	0.1607	-4.03759
KEGG_LYSINE_DEGRADATION	-0.0782276	-0.00049412	-1.94312	0.0539286	0.176231	-4.12301
KEGG_ADHERENS_JUNCTION	0.0594347	0.000255181	1.90175	0.059176	0.189986	-4.19451
KEGG_ARACHIDONIC_ACID_METABOLISM	0.0595192	-0.0145078	1.88217	0.0618055	0.195007	-4.22785
KEGG_MATURITY_ONSET_DIABETES_OF_THE_YOUNG	0.11724	-0.0102452	1.86469	0.0642351	0.199238	-4.25734
KEGG_CITRATE_CYCLE_TCA_CYCLE	-0.0828105	-0.00342091	-1.85019	0.0663105	0.202247	-4.2816
KEGG_NICOTINATE_AND_NICOTINAMIDE_METABOLISM	0.0630407	-0.0120168	1.81937	0.070906	0.212718	-4.33256
KEGG_FC_EPSILON_RI_SIGNALING_PATHWAY	0.059101	-0.00621411	1.79563	0.0746244	0.216396	-4.37127
KEGG_MISMATCH_REPAIR	-0.102218	0.00217164	-1.78922	0.075656	0.216396	-4.38164
KEGG_METABOLISM_OF_XENOBIOTICS_BY_CYTOCHROME_P450	0.069967	-0.00733488	1.78907	0.0756796	0.216396	-4.38188
KEGG_RIBOSOME	-0.128738	-0.00544393	-1.73215	0.0853614	0.237151	-4.47238
KEGG_BASAL_TRANSCRIPTION_FACTORS	-0.0824756	0.00127687	-1.73121	0.08553	0.237151	-4.47385
KEGG_PROTEASOME	-0.0911727	-0.00140963	-1.72166	0.0872514	0.23736	-4.48875
KEGG_DILATED_CARDIOMYOPATHY	0.053642	-0.0011929	1.71577	0.0883286	0.23736	-4.49791
KEGG_STEROID_HORMONE_BIOSYNTHESIS	0.0692825	-0.00278939	1.70634	0.0900742	0.23736	-4.5125
KEGG_GLYCEROLIPID_METABOLISM	-0.0472158	0.0059747	-1.69976	0.0913083	0.23736	-4.52263
KEGG_GALACTOSE_METABOLISM	0.0595059	-0.0147657	1.69563	0.0920904	0.23736	-4.52897
KEGG_CELL_ADHESION_MOLECULES_CAMS	0.0429331	-0.00125689	1.68219	0.0946721	0.240625	-4.5495
KEGG_INTESTINAL_IMMUNE_NETWORK_FOR_IGA_PRODUCTION	0.0603734	-0.00261816	1.64947	0.101204	0.248351	-4.59884
KEGG_PHENYLALANINE_METABOLISM	0.0754214	-0.0193857	1.64826	0.101452	0.248351	-4.60065
KEGG_PYRUVATE_METABOLISM	-0.0471859	-0.00135135	-1.64202	0.10274	0.248351	-4.60994
KEGG_PRIMARY_BILE_ACID_BIOSYNTHESIS	0.0581634	0.00776034	1.6401	0.10314	0.248351	-4.6128
KEGG_RNA_POLYMERASE	-0.0631124	-0.0139484	-1.58102	0.11604	0.275783	-4.69904
KEGG_BUTANOATE_METABOLISM	-0.0534111	-0.000499587	-1.56961	0.118674	0.278427	-4.71535
KEGG_LEISHMANIA_INFECTION	0.0618887	-0.0119456	1.55004	0.123299	0.283015	-4.74305
KEGG_SULFUR_METABOLISM	-0.0800897	0.00338734	-1.54828	0.123723	0.283015	-4.74553
KEGG_LONG_TERM_DEPRESSION	0.045524	0.00023955	1.53826	0.126153	0.285012	-4.75957
KEGG_FRUCTOSE_AND_MANNOSE_METABOLISM	-0.0506808	-0.00544375	-1.52633	0.129094	0.288101	-4.77617
KEGG_TIGHT_JUNCTION	0.029197	-0.0021842	1.50495	0.1345	0.29379	-4.8056
KEGG_N_GLYCAN_BIOSYNTHESIS	-0.050533	-0.00457188	-1.50357	0.134854	0.29379	-4.80748
KEGG_HEDGEHOG_SIGNALING_PATHWAY	0.0419913	-0.00158525	1.4887	0.138725	0.298667	-4.8277
KEGG_PENTOSE_AND_GLUCURONATE_INTERCONVERSIONS	0.04894	-0.00222156	1.48	0.14103	0.300099	-4.83944
KEGG_PROPANOATE_METABOLISM	-0.0564922	0.00347457	-1.44974	0.149279	0.314001	-4.87975
KEGG_UBIQUITIN_MEDIATED_PROTEOLYSIS	-0.0480543	-0.00682782	-1.4258	0.156063	0.319201	-4.91107
KEGG_ALDOSTERONE_REGULATED_SODIUM_REABSORPTION	0.0463385	-0.0187063	1.4256	0.156121	0.319201	-4.91133
KEGG_GLYOXYLATE_AND_DICARBOXYLATE_METABOLISM	-0.0651828	0.00420113	-1.42261	0.156984	0.319201	-4.9152
KEGG_PATHWAYS_IN_CANCER	0.0268752	-0.00205802	1.39059	0.166468	0.330242	-4.95621
KEGG_HYPERTROPHIC_CARDIOMYOPATHY_HCM	0.0404127	-0.00465146	1.38712	0.167521	0.330242	-4.9606
KEGG_NOD_LIKE_RECEPTOR_SIGNALING_PATHWAY	0.0479236	-0.0149418	1.38325	0.168703	0.330242	-4.96549
KEGG_ALZHEIMERS_DISEASE	-0.0413591	-0.0106323	-1.37612	0.170893	0.330242	-4.97444
KEGG_COMPLEMENT_AND_COAGULATION_CASCADES	0.0516737	0.0010314	1.37436	0.171437	0.330242	-4.97665
KEGG_PENTOSE_PHOSPHATE_PATHWAY	0.0396262	-0.0108323	1.36004	0.175917	0.335341	-4.9945
KEGG_NON_HOMOLOGOUS_END_JOINING	-0.0539581	-0.0045945	-1.28515	0.200778	0.378787	-5.08483
KEGG_REGULATION_OF_AUTOPHAGY	-0.0425823	0.00279105	-1.18215	0.23907	0.446427	-5.20091
KEGG_OTHER_GLYCAN_DEGRADATION	0.0629834	-0.00115508	1.16911	0.244267	0.451524	-5.21493
KEGG_GLYCOSAMINOGLYCAN_DEGRADATION	-0.0515684	0.000346004	-1.1475	0.253054	0.463088	-5.23782
KEGG_WNT_SIGNALING_PATHWAY	0.022541	0.00686519	1.13182	0.259569	0.470308	-5.25418
KEGG_B_CELL_RECEPTOR_SIGNALING_PATHWAY	0.0437392	-0.00763812	1.10669	0.270252	0.484595	-5.27992
KEGG_BASAL_CELL_CARCINOMA	0.0288716	0.0177715	1.10091	0.27275	0.484595	-5.28576
KEGG_BIOSYNTHESIS_OF_UNSATURATED_FATTY_ACIDS	-0.0374568	-0.00800216	-1.065	0.288635	0.507887	-5.32138
KEGG_DORSO_VENTRAL_AXIS_FORMATION	0.0457917	0.00919053	1.05708	0.292223	0.509302	-5.32908
KEGG_GLYCOSPHINGOLIPID_BIOSYNTHESIS_GLOBO_SERIES	0.0423803	0.00633097	1.02655	0.306333	0.524846	-5.35823
KEGG_SPLICEOSOME	-0.0508584	-0.00357952	-1.02539	0.306877	0.524846	-5.35932
KEGG_PROXIMAL_TUBULE_BICARBONATE_RECLAMATION	0.0353814	-0.000483996	0.984898	0.326306	0.552907	-5.39664
KEGG_PRION_DISEASES	0.0285203	-0.00577677	0.960207	0.33854	0.568375	-5.41867
KEGG_CYTOSOLIC_DNA_SENSING_PATHWAY	0.0279044	-0.00758655	0.947512	0.344946	0.573864	-5.42979
KEGG_NATURAL_KILLER_CELL_MEDIATED_CYTOTOXICITY	0.0316146	-0.00652267	0.937402	0.350102	0.577195	-5.43853
KEGG_PHOSPHATIDYLINOSITOL_SIGNALING_SYSTEM	0.0280653	-0.00489034	0.906935	0.365938	0.597916	-5.46433
KEGG_CELL_CYCLE	-0.0290209	-0.0116573	-0.867198	0.387258	0.619547	-5.4967
KEGG_RENIN_ANGIOTENSIN_SYSTEM	-0.032652	0.0235848	-0.861299	0.390488	0.619547	-5.50139
KEGG_VIBRIO_CHOLERAE_INFECTION	-0.0247199	-0.00441338	-0.860499	0.390927	0.619547	-5.50202
KEGG_CYSTEINE_AND_METHIONINE_METABOLISM	-0.0299329	0.00737086	-0.857241	0.392718	0.619547	-5.50459
KEGG_TYROSINE_METABOLISM	0.0282683	-0.00859183	0.800008	0.425007	0.661067	-5.54818
KEGG_CHEMOKINE_SIGNALING_PATHWAY	0.0246159	0.00162218	0.797838	0.426262	0.661067	-5.54978
KEGG_GLYCEROPHOSPHOLIPID_METABOLISM	0.0192468	-0.0146903	0.771552	0.441628	0.679143	-5.56875
KEGG_INOSITOL_PHOSPHATE_METABOLISM	0.0258562	-0.000885648	0.750333	0.454263	0.692751	-5.5836
KEGG_ANTIGEN_PROCESSING_AND_PRESENTATION	0.0259677	-0.00587419	0.710159	0.47874	0.724045	-5.6106
KEGG_NEUROTROPHIN_SIGNALING_PATHWAY	0.0216795	-0.012001	0.695539	0.487825	0.728702	-5.62006
KEGG_GAP_JUNCTION	0.0191256	0.0131985	0.687943	0.492581	0.728702	-5.62489
KEGG_GLYCOSAMINOGLYCAN_BIOSYNTHESIS_CHONDROITIN_SULFATE	-0.0274779	-0.00373734	-0.680049	0.497552	0.728702	-5.62987
KEGG_NON_SMALL_CELL_LUNG_CANCER	-0.0262408	-0.00559468	-0.678904	0.498275	0.728702	-5.63058
KEGG_BLADDER_CANCER	-0.0226792	-0.00704517	-0.664815	0.507219	0.728702	-5.6393
KEGG_TGF_BETA_SIGNALING_PATHWAY	-0.0146469	-0.00794454	-0.660095	0.510234	0.728702	-5.64218
KEGG_SPHINGOLIPID_METABOLISM	0.0194187	-0.0139966	0.654977	0.513515	0.728702	-5.64528
KEGG_FOLATE_BIOSYNTHESIS	-0.0281744	-0.0226004	-0.650529	0.516374	0.728702	-5.64795
KEGG_GLUTATHIONE_METABOLISM	-0.0181441	-0.0157287	-0.645603	0.519551	0.728702	-5.65089
KEGG_ARGININE_AND_PROLINE_METABOLISM	0.0148946	-0.0216517	0.642374	0.521639	0.728702	-5.65281
KEGG_SMALL_CELL_LUNG_CANCER	0.0135879	-0.0105556	0.627019	0.531627	0.737028	-5.66178
KEGG_ERBB_SIGNALING_PATHWAY	0.0182406	-0.00555521	0.573838	0.566962	0.777807	-5.69121
KEGG_STEROID_BIOSYNTHESIS	-0.0248306	-0.00390288	-0.57002	0.569542	0.777807	-5.69322
KEGG_JAK_STAT_SIGNALING_PATHWAY	0.0141683	0.00798965	0.550285	0.582966	0.785808	-5.70341
KEGG_EPITHELIAL_CELL_SIGNALING_IN_HELICOBACTER_PYLORI_INFECTION	-0.0183601	-0.00739822	-0.54879	0.583989	0.785808	-5.70416
KEGG_BETA_ALANINE_METABOLISM	0.0185686	0.00569438	0.534637	0.593715	0.793064	-5.71123
KEGG_LYSOSOME	-0.0224601	-0.0102301	-0.523664	0.601308	0.794611	-5.71659
KEGG_P53_SIGNALING_PATHWAY	-0.0146566	-0.0140449	-0.517465	0.605616	0.794611	-5.71956
KEGG_RIG_I_LIKE_RECEPTOR_SIGNALING_PATHWAY	-0.0165059	-0.000716093	-0.514187	0.607899	0.794611	-5.72112
KEGG_TERPENOID_BACKBONE_BIOSYNTHESIS	0.0243955	-0.0253256	0.501137	0.61703	0.800827	-5.72723
KEGG_T_CELL_RECEPTOR_SIGNALING_PATHWAY	-0.0165648	-0.00818567	-0.472397	0.63735	0.821373	-5.74013
KEGG_ALLOGRAFT_REJECTION	-0.0194219	0.000566644	-0.45087	0.652753	0.835341	-5.7493
KEGG_SYSTEMIC_LUPUS_ERYTHEMATOSUS	0.0139302	-0.00720353	0.438531	0.66165	0.840847	-5.75436
KEGG_FC_GAMMA_R_MEDIATED_PHAGOCYTOSIS	0.0174709	-0.0133919	0.430294	0.667617	0.841062	-5.75766
KEGG_CYTOKINE_CYTOKINE_RECEPTOR_INTERACTION	0.00956507	0.00809813	0.425622	0.671011	0.841062	-5.75951
KEGG_GRAFT_VERSUS_HOST_DISEASE	0.0178314	-0.00499205	0.407344	0.684353	0.851613	-5.76653
KEGG_ADIPOCYTOKINE_SIGNALING_PATHWAY	-0.0108821	-0.00323165	-0.401368	0.688737	0.851613	-5.76876
KEGG_ASTHMA	-0.0181978	0.00910419	-0.394601	0.693714	0.852011	-5.77124
KEGG_APOPTOSIS	-0.0104378	-0.0126612	-0.382457	0.702679	0.857269	-5.7756
KEGG_PPAR_SIGNALING_PATHWAY	0.00932854	0.00660365	0.363936	0.716433	0.859771	-5.78198
KEGG_MTOR_SIGNALING_PATHWAY	0.0110877	-0.0150494	0.361245	0.718439	0.859771	-5.78288
KEGG_GLYCOSAMINOGLYCAN_BIOSYNTHESIS_HEPARAN_SULFATE	-0.0111999	0.0232933	-0.360728	0.718825	0.859771	-5.78305
KEGG_MELANOGENESIS	0.00631794	0.0117574	0.299237	0.765185	0.883424	-5.80178
KEGG_ALANINE_ASPARTATE_AND_GLUTAMATE_METABOLISM	0.007873	-0.00398445	0.29481	0.768558	0.883424	-5.803
KEGG_PANTOTHENATE_AND_COA_BIOSYNTHESIS	0.0134778	0.00163544	0.289588	0.772543	0.883424	-5.8044
KEGG_RENAL_CELL_CARCINOMA	-0.0111038	-0.00894255	-0.288408	0.773444	0.883424	-5.80472
KEGG_PANCREATIC_CANCER	-0.0108282	-0.0079004	-0.28613	0.775185	0.883424	-5.80532
KEGG_ABC_TRANSPORTERS	-0.00726673	0.013834	-0.285454	0.775702	0.883424	-5.8055
KEGG_VASOPRESSIN_REGULATED_WATER_REABSORPTION	-0.00693547	-0.00963507	-0.278684	0.780883	0.883424	-5.80727
KEGG_ENDOMETRIAL_CANCER	-0.0111262	-0.00498621	-0.266279	0.790401	0.883424	-5.81039
KEGG_CARDIAC_MUSCLE_CONTRACTION	0.00979028	-0.0157834	0.265571	0.790945	0.883424	-5.81056
KEGG_AUTOIMMUNE_THYROID_DISEASE	-0.00883406	0.00419052	-0.26525	0.791191	0.883424	-5.81064
KEGG_THYROID_CANCER	-0.0089502	-0.00494551	-0.264585	0.791703	0.883424	-5.8108
KEGG_GLYCOSPHINGOLIPID_BIOSYNTHESIS_GANGLIO_SERIES	-0.00889567	-0.00305106	-0.248899	0.803789	0.886416	-5.81452
KEGG_ACUTE_MYELOID_LEUKEMIA	0.00980103	-0.0134464	0.247593	0.804797	0.886416	-5.81482
KEGG_TYPE_I_DIABETES_MELLITUS	0.00899782	0.000763708	0.242266	0.808915	0.886416	-5.81603
KEGG_INSULIN_SIGNALING_PATHWAY	-0.00646509	-0.00806769	-0.22584	0.821642	0.890538	-5.81958
KEGG_CHRONIC_MYELOID_LEUKEMIA	-0.00842812	-0.00823385	-0.21877	0.827135	0.890538	-5.82103
KEGG_ENDOCYTOSIS	0.00652238	-0.0110618	0.218058	0.827689	0.890538	-5.82117
KEGG_TRYPTOPHAN_METABOLISM	-0.00608427	0.00138275	-0.20822	0.835347	0.890538	-5.82311
KEGG_PORPHYRIN_AND_CHLOROPHYLL_METABOLISM	0.00837515	-0.00749818	0.20609	0.837008	0.890538	-5.82351
KEGG_PATHOGENIC_ESCHERICHIA_COLI_INFECTION	-0.00646821	-0.0186914	-0.183551	0.854621	0.904021	-5.82757
KEGG_PROSTATE_CANCER	0.00479105	-0.0112518	0.163196	0.87059	0.91562	-5.83083
KEGG_PRIMARY_IMMUNODEFICIENCY	-0.00654787	-0.0141227	-0.155629	0.876541	0.916611	-5.83194
KEGG_GLIOMA	-0.00464205	-0.00722659	-0.145899	0.884202	0.919369	-5.8333
KEGG_COLORECTAL_CANCER	-0.00430589	-0.00389128	-0.114706	0.908836	0.939644	-5.83705
KEGG_TOLL_LIKE_RECEPTOR_SIGNALING_PATHWAY	0.00355606	-0.00550255	0.107935	0.914195	0.939875	-5.83775
KEGG_GLYCOLYSIS_GLUCONEOGENESIS	-0.00247895	-0.00228939	-0.0995481	0.92084	0.941417	-5.83855
KEGG_ONE_CARBON_POOL_BY_FOLATE	0.0038435	-0.0143561	0.0847033	0.932613	0.948157	-5.83982
KEGG_MELANOMA	-0.0017933	0.0023519	-0.0647683	0.948447	0.958927	-5.84119
KEGG_PROGESTERONE_MEDIATED_OOCYTE_MATURATION	0.000888566	-0.00437526	0.0346839	0.972379	0.977722	-5.84258
KEGG_HEMATOPOIETIC_CELL_LINEAGE	0.00051966	-0.00682851	0.0233924	0.981369	0.981369	-5.84288

## Sheet: CBS
Symbol	logFC	AveExpr	t	P.Value	adj.P.Val	B
KEGG_JAK_STAT_SIGNALING_PATHWAY	0.0993113	0.00798965	4.07004	7.68e-05	0.00712846	1.38475
KEGG_BUTANOATE_METABOLISM	-0.130775	-0.000499587	-4.01788	9.38e-05	0.00712846	1.20968
KEGG_EPITHELIAL_CELL_SIGNALING_IN_HELICOBACTER_PYLORI_INFECTION	0.125968	-0.00739822	3.95996	0.00011686	0.00712846	1.01735
KEGG_FC_GAMMA_R_MEDIATED_PHAGOCYTOSIS	0.144478	-0.0133919	3.72161	0.00028206	0.0105338	0.249411
KEGG_ABC_TRANSPORTERS	0.0892967	0.013834	3.66865	0.000341234	0.0105338	0.084017
KEGG_ERBB_SIGNALING_PATHWAY	0.109362	-0.00555521	3.58664	0.000456505	0.0105338	-0.168276
KEGG_PYRUVATE_METABOLISM	-0.0993191	-0.00135135	-3.57386	0.000477485	0.0105338	-0.207178
KEGG_GLYCEROPHOSPHOLIPID_METABOLISM	0.085258	-0.0146903	3.55958	0.000501993	0.0105338	-0.250493
KEGG_ALLOGRAFT_REJECTION	-0.145965	0.000566644	-3.52787	0.000560722	0.0105338	-0.346178
KEGG_PROXIMAL_TUBULE_BICARBONATE_RECLAMATION	-0.121781	-0.000483996	-3.52033	0.000575617	0.0105338	-0.368839
KEGG_GLIOMA	0.105973	-0.00722659	3.46663	0.000692899	0.0115273	-0.528973
KEGG_INSULIN_SIGNALING_PATHWAY	0.0922387	-0.00806769	3.34512	0.00104608	0.0138955	-0.883692
KEGG_TYPE_I_DIABETES_MELLITUS	-0.119627	0.000763708	-3.34211	0.00105668	0.0138955	-0.892349
KEGG_PPAR_SIGNALING_PATHWAY	0.08248	0.00660365	3.34031	0.00106305	0.0138955	-0.897512
KEGG_ENDOCYTOSIS	0.0953174	-0.0110618	3.30527	0.00119459	0.014574	-0.997693
KEGG_MTOR_SIGNALING_PATHWAY	0.0967496	-0.0150494	3.26567	0.0013615	0.0155722	-1.10985
KEGG_N_GLYCAN_BIOSYNTHESIS	-0.104245	-0.00457188	-3.18432	0.00177465	0.0163283	-1.33659
KEGG_RIBOSOME	-0.230933	-0.00544393	-3.1796	0.00180186	0.0163283	-1.34959
KEGG_PANCREATIC_CANCER	0.115079	-0.0079004	3.14187	0.00203389	0.0163283	-1.45296
KEGG_COMPLEMENT_AND_COAGULATION_CASCADES	0.114848	0.0010314	3.1363	0.00207036	0.0163283	-1.46812
KEGG_ASTHMA	-0.139905	0.00910419	-3.13239	0.00209637	0.0163283	-1.47876
KEGG_CHEMOKINE_SIGNALING_PATHWAY	0.0935813	0.00162218	3.12801	0.00212586	0.0163283	-1.49066
KEGG_INTESTINAL_IMMUNE_NETWORK_FOR_IGA_PRODUCTION	-0.111765	-0.00261816	-3.12588	0.00214032	0.0163283	-1.49644
KEGG_GRAFT_VERSUS_HOST_DISEASE	-0.132534	-0.00499205	-3.12572	0.00214142	0.0163283	-1.49688
KEGG_AUTOIMMUNE_THYROID_DISEASE	-0.0993088	0.00419052	-3.07757	0.00249405	0.0182565	-1.62665
KEGG_FC_EPSILON_RI_SIGNALING_PATHWAY	0.098237	-0.00621411	3.04583	0.00275506	0.01911	-1.71124
KEGG_PROPANOATE_METABOLISM	-0.115627	0.00347457	-3.03842	0.00281951	0.01911	-1.73087
KEGG_NEUROTROPHIN_SIGNALING_PATHWAY	0.0910822	-0.012001	3.00796	0.0030994	0.0194355	-1.81117
KEGG_RENAL_CELL_CARCINOMA	0.112143	-0.00894255	3.00101	0.00316667	0.0194355	-1.82937
KEGG_MELANOMA	0.0804411	0.0023519	2.99552	0.00322082	0.0194355	-1.84373
KEGG_GNRH_SIGNALING_PATHWAY	0.0776475	-0.00618027	2.98244	0.00335331	0.0194355	-1.87788
KEGG_PANTOTHENATE_AND_COA_BIOSYNTHESIS	0.134615	0.00163544	2.97808	0.00339856	0.0194355	-1.88923
KEGG_HOMOLOGOUS_RECOMBINATION	-0.10793	0.00227169	-2.9532	0.00366769	0.020339	-1.95371
KEGG_PARKINSONS_DISEASE	-0.130513	-0.00396318	-2.92905	0.00394754	0.0211513	-2.01585
KEGG_TERPENOID_BACKBONE_BIOSYNTHESIS	-0.138336	-0.0253256	-2.92098	0.00404533	0.0211513	-2.03651
KEGG_CYTOKINE_CYTOKINE_RECEPTOR_INTERACTION	0.063265	0.00809813	2.89718	0.00434695	0.022097	-2.09718
KEGG_SULFUR_METABOLISM	0.145781	0.00338734	2.87303	0.00467379	0.0231163	-2.15827
KEGG_TOLL_LIKE_RECEPTOR_SIGNALING_PATHWAY	0.0917389	-0.00550255	2.86269	0.00482052	0.0232146	-2.18429
KEGG_PATHWAYS_IN_CANCER	0.0534867	-0.00205802	2.82942	0.00532155	0.0249703	-2.26745
KEGG_RNA_POLYMERASE	-0.109946	-0.0139484	-2.80391	0.00573744	0.0262488	-2.33063
KEGG_ADIPOCYTOKINE_SIGNALING_PATHWAY	0.0734298	-0.00323165	2.77984	0.00615675	0.026731	-2.38976
KEGG_PROSTATE_CANCER	0.0793543	-0.0112518	2.77491	0.00624603	0.026731	-2.40182
KEGG_DORSO_VENTRAL_AXIS_FORMATION	0.117314	0.00919053	2.76787	0.00637561	0.026731	-2.41902
KEGG_REGULATION_OF_ACTIN_CYTOSKELETON	0.0718171	-0.00201898	2.75951	0.0065324	0.026731	-2.43936
KEGG_PROTEASOME	-0.143602	-0.00140963	-2.75308	0.00665565	0.026731	-2.455
KEGG_BASE_EXCISION_REPAIR	-0.121443	0.00249916	-2.7498	0.00671927	0.026731	-2.46295
KEGG_DNA_REPLICATION	-0.149046	0.00358702	-2.73404	0.00703257	0.0273821	-2.50105
KEGG_O_GLYCAN_BIOSYNTHESIS	0.0844032	0.0162411	2.69144	0.00794704	0.0302981	-2.60308
KEGG_VALINE_LEUCINE_AND_ISOLEUCINE_DEGRADATION	-0.113764	-0.00289573	-2.66381	0.00859626	0.0321044	-2.66847
KEGG_BLADDER_CANCER	0.0876198	-0.00704517	2.62537	0.00957943	0.0350607	-2.75846
KEGG_LEUKOCYTE_TRANSENDOTHELIAL_MIGRATION	0.0826126	-0.00991136	2.59063	0.0105537	0.037869	-2.83875
KEGG_PRIMARY_IMMUNODEFICIENCY	-0.104017	-0.0141227	-2.5257	0.0126164	0.0435366	-2.98624
KEGG_GLYCOSYLPHOSPHATIDYLINOSITOL_GPI_ANCHOR_BIOSYNTHESIS	-0.106443	-0.00791685	-2.52351	0.0126918	0.0435366	-2.99115
KEGG_NON_SMALL_CELL_LUNG_CANCER	0.0954497	-0.00559468	2.51905	0.0128469	0.0435366	-3.00116
KEGG_ANTIGEN_PROCESSING_AND_PRESENTATION	-0.0895194	-0.00587419	-2.49616	0.0136689	0.0454803	-3.05221
KEGG_ACUTE_MYELOID_LEUKEMIA	0.0962615	-0.0134464	2.4824	0.0141856	0.0463564	-3.08271
KEGG_GLYOXYLATE_AND_DICARBOXYLATE_METABOLISM	-0.111682	0.00420113	-2.47079	0.0146346	0.0469846	-3.1083
KEGG_NOD_LIKE_RECEPTOR_SIGNALING_PATHWAY	0.083359	-0.0149418	2.43942	0.0159126	0.0502071	-3.17695
KEGG_VIRAL_MYOCARDITIS	-0.0699746	0.0066722	-2.42982	0.0163231	0.0506291	-3.1978
KEGG_MAPK_SIGNALING_PATHWAY	0.0578842	-0.0129458	2.41595	0.0169325	0.0516441	-3.22777
KEGG_PURINE_METABOLISM	-0.0509149	-0.0013965	-2.35201	0.020011	0.0600331	-3.36396
KEGG_CITRATE_CYCLE_TCA_CYCLE	-0.104086	-0.00342091	-2.34148	0.0205624	0.0606923	-3.38605
KEGG_LONG_TERM_DEPRESSION	0.0682084	0.00023955	2.32978	0.0211915	0.0615564	-3.41051
KEGG_MELANOGENESIS	0.0479836	0.0117574	2.3171	0.0218917	0.0625966	-3.43687
KEGG_PHOSPHATIDYLINOSITOL_SIGNALING_SYSTEM	0.0696635	-0.00489034	2.28585	0.0237058	0.0667409	-3.50131
KEGG_MISMATCH_REPAIR	-0.127846	0.00217164	-2.25136	0.0258595	0.0705765	-3.57149
KEGG_TRYPTOPHAN_METABOLISM	-0.0644898	0.00138275	-2.24591	0.0262149	0.0705765	-3.58248
KEGG_APOPTOSIS	0.0602406	-0.0126612	2.24575	0.0262252	0.0705765	-3.5828
KEGG_ETHER_LIPID_METABOLISM	0.0658225	-0.0162956	2.22216	0.0278141	0.0737678	-3.63011
KEGG_PROGESTERONE_MEDIATED_OOCYTE_MATURATION	0.0556135	-0.00437526	2.20887	0.0287458	0.0751497	-3.65656
KEGG_SPLICEOSOME	-0.106014	-0.00357952	-2.16347	0.0321362	0.0818746	-3.74581
KEGG_CHRONIC_MYELOID_LEUKEMIA	0.0820063	-0.00823385	2.16249	0.032213	0.0818746	-3.74772
KEGG_OXIDATIVE_PHOSPHORYLATION	-0.0964655	-0.00276582	-2.13141	0.0347339	0.0860006	-3.80779
KEGG_GLYCEROLIPID_METABOLISM	0.0587009	0.0059747	2.12627	0.0351663	0.0860006	-3.81763
KEGG_HUNTINGTONS_DISEASE	-0.0637113	-0.00596214	-2.12533	0.0352462	0.0860006	-3.81944
KEGG_REGULATION_OF_AUTOPHAGY	0.0753005	0.00279105	2.11261	0.03634	0.087503	-3.84373
KEGG_TYPE_II_DIABETES_MELLITUS	0.0729724	-0.0152727	2.07161	0.0400656	0.0944496	-3.92108
KEGG_RNA_DEGRADATION	-0.106666	-0.00140688	-2.06959	0.0402572	0.0944496	-3.92485
KEGG_ALPHA_LINOLENIC_ACID_METABOLISM	0.0859757	-0.0254855	2.05584	0.0415836	0.0963266	-3.95045
KEGG_PENTOSE_AND_GLUCURONATE_INTERCONVERSIONS	-0.0664053	-0.00222156	-2.02173	0.0450354	0.103018	-4.01326
KEGG_TGF_BETA_SIGNALING_PATHWAY	0.0439142	-0.00794454	2.00602	0.0467054	0.10552	-4.04185
KEGG_VEGF_SIGNALING_PATHWAY	0.0592172	-0.0221682	1.9949	0.0479192	0.106942	-4.06197
KEGG_VASCULAR_SMOOTH_MUSCLE_CONTRACTION	0.0518754	-0.0128212	1.98213	0.0493462	0.1088	-4.08494
KEGG_INOSITOL_PHOSPHATE_METABOLISM	0.0672469	-0.000885648	1.97417	0.0502538	0.109164	-4.09919
KEGG_FOCAL_ADHESION	0.0538968	-0.00797901	1.97026	0.0507047	0.109164	-4.10616
KEGG_RENIN_ANGIOTENSIN_SYSTEM	0.0736203	0.0235848	1.96279	0.0515751	0.109747	-4.11945
KEGG_VIBRIO_CHOLERAE_INFECTION	0.0554553	-0.00441338	1.95175	0.0528862	0.111243	-4.13902
KEGG_PYRIMIDINE_METABOLISM	-0.0558484	-0.00316494	-1.91716	0.0571753	0.117738	-4.19964
KEGG_LEISHMANIA_INFECTION	0.0761868	-0.0119456	1.91649	0.0572607	0.117738	-4.20079
KEGG_ADHERENS_JUNCTION	0.0578206	0.000255181	1.84972	0.0663797	0.134972	-4.31486
KEGG_STEROID_BIOSYNTHESIS	-0.0779937	-0.00390288	-1.80843	0.0726021	0.146002	-4.38347
KEGG_BIOSYNTHESIS_OF_UNSATURATED_FATTY_ACIDS	0.0627225	-0.00800216	1.79651	0.0744856	0.148162	-4.403
KEGG_LONG_TERM_POTENTIATION	0.0454563	-0.00184605	1.73589	0.0846983	0.164742	-4.50044
KEGG_AMINOACYL_TRNA_BIOSYNTHESIS	-0.0985587	0.0120192	-1.73421	0.0849959	0.164742	-4.50308
KEGG_TYROSINE_METABOLISM	-0.0606718	-0.00859183	-1.73126	0.085522	0.164742	-4.50774
KEGG_PROTEIN_EXPORT	-0.0986204	-0.00315068	-1.71898	0.0877427	0.165773	-4.52704
KEGG_ALANINE_ASPARTATE_AND_GLUTAMATE_METABOLISM	-0.0454062	-0.00398445	-1.71829	0.087869	0.165773	-4.52813
KEGG_NUCLEOTIDE_EXCISION_REPAIR	-0.0753748	-0.00202185	-1.67844	0.0954059	0.178156	-4.58982
KEGG_GLYCOSPHINGOLIPID_BIOSYNTHESIS_LACTO_AND_NEOLACTO_SERIES	0.0548089	0.00768614	1.62953	0.105361	0.194759	-4.66363
KEGG_RIG_I_LIKE_RECEPTOR_SIGNALING_PATHWAY	0.0511597	-0.000716093	1.60698	0.110225	0.201712	-4.69696
KEGG_AXON_GUIDANCE	0.0424268	-0.000248607	1.60146	0.111442	0.20192	-4.70505
KEGG_FATTY_ACID_METABOLISM	-0.0541044	0.00367939	-1.53195	0.127704	0.229116	-4.80462
KEGG_ARGININE_AND_PROLINE_METABOLISM	-0.0349969	-0.0216517	-1.521	0.130427	0.23173	-4.81992
KEGG_PRIMARY_BILE_ACID_BIOSYNTHESIS	0.053055	0.00776034	1.49411	0.13731	0.241613	-4.85704
KEGG_GALACTOSE_METABOLISM	0.0513013	-0.0147657	1.45853	0.146846	0.254923	-4.90516
KEGG_RIBOFLAVIN_METABOLISM	-0.0588323	-0.00984156	-1.45558	0.14766	0.254923	-4.9091
KEGG_GLYCOLYSIS_GLUCONEOGENESIS	-0.0356752	-0.00228939	-1.44424	0.150819	0.257943	-4.92418
KEGG_ENDOMETRIAL_CANCER	0.059369	-0.00498621	1.43051	0.154711	0.260247	-4.94226
KEGG_PATHOGENIC_ESCHERICHIA_COLI_INFECTION	0.0498685	-0.0186914	1.42517	0.156246	0.260247	-4.94926
KEGG_GAP_JUNCTION	0.0393665	0.0131985	1.42453	0.156433	0.260247	-4.9501
KEGG_CARDIAC_MUSCLE_CONTRACTION	-0.0504	-0.0157834	-1.37594	0.170952	0.28184	-5.01254
KEGG_ALZHEIMERS_DISEASE	-0.0403758	-0.0106323	-1.34372	0.18113	0.295953	-5.05278
KEGG_ALDOSTERONE_REGULATED_SODIUM_REABSORPTION	0.0432464	-0.0187063	1.32979	0.185665	0.300679	-5.06988
KEGG_SYSTEMIC_LUPUS_ERYTHEMATOSUS	-0.0414493	-0.00720353	-1.31223	0.191506	0.307417	-5.0912
KEGG_CELL_CYCLE	-0.043395	-0.0116573	-1.30133	0.195202	0.310013	-5.10431
KEGG_NICOTINATE_AND_NICOTINAMIDE_METABOLISM	0.0451445	-0.0120168	1.2961	0.196992	0.310013	-5.11055
KEGG_NITROGEN_METABOLISM	0.0396222	0.00490454	1.28728	0.200038	0.310013	-5.12102
KEGG_FOLATE_BIOSYNTHESIS	0.055342	-0.0226004	1.28316	0.201473	0.310013	-5.12589
KEGG_NOTCH_SIGNALING_PATHWAY	0.0459885	-0.00791231	1.28282	0.201593	0.310013	-5.1263
KEGG_WNT_SIGNALING_PATHWAY	0.0252191	0.00686519	1.27003	0.206098	0.31429	-5.14131
KEGG_STARCH_AND_SUCROSE_METABOLISM	0.040167	-0.0102024	1.26523	0.207809	0.31429	-5.14691
KEGG_B_CELL_RECEPTOR_SIGNALING_PATHWAY	0.0496576	-0.00763812	1.2581	0.21037	0.315554	-5.15519
KEGG_SNARE_INTERACTIONS_IN_VESICULAR_TRANSPORT	0.0419793	-0.0155462	1.16461	0.24608	0.366119	-5.25948
KEGG_PEROXISOME	-0.0384174	-0.00750664	-1.13871	0.256692	0.378828	-5.28698
KEGG_GLYCOSPHINGOLIPID_BIOSYNTHESIS_GANGLIO_SERIES	0.0389277	-0.00305106	1.09368	0.275902	0.403921	-5.33335
KEGG_GLYCOSAMINOGLYCAN_DEGRADATION	0.0479845	0.000346004	1.06708	0.287702	0.416157	-5.35988
KEGG_GLYCOSAMINOGLYCAN_BIOSYNTHESIS_HEPARAN_SULFATE	-0.0329258	0.0232933	-1.06462	0.288808	0.416157	-5.36229
KEGG_TIGHT_JUNCTION	0.0204129	-0.0021842	1.05006	0.295427	0.419577	-5.37651
KEGG_CELL_ADHESION_MOLECULES_CAMS	-0.0269136	-0.00125689	-1.04932	0.295768	0.419577	-5.37723
KEGG_GLUTATHIONE_METABOLISM	-0.0287399	-0.0157287	-1.02554	0.306809	0.431892	-5.40001
KEGG_CYSTEINE_AND_METHIONINE_METABOLISM	-0.0353507	0.00737086	-1.01369	0.312413	0.436425	-5.41118
KEGG_GLYCOSPHINGOLIPID_BIOSYNTHESIS_GLOBO_SERIES	0.0399691	0.00633097	0.967814	0.334741	0.464073	-5.45319
KEGG_AMYOTROPHIC_LATERAL_SCLEROSIS_ALS	0.0264236	-0.00224525	0.929811	0.354007	0.483686	-5.48653
KEGG_GLYCOSAMINOGLYCAN_BIOSYNTHESIS_CHONDROITIN_SULFATE	0.0374276	-0.00373734	0.92763	0.355134	0.483686	-5.48841
KEGG_LYSINE_DEGRADATION	-0.0375524	-0.00049412	-0.923686	0.357177	0.483686	-5.49178
KEGG_CALCIUM_SIGNALING_PATHWAY	0.0286605	-0.00388309	0.918561	0.359843	0.483686	-5.49615
KEGG_BASAL_CELL_CARCINOMA	-0.0239864	0.0177715	-0.914236	0.362104	0.483686	-5.49982
KEGG_NATURAL_KILLER_CELL_MEDIATED_CYTOTOXICITY	0.0283883	-0.00652267	0.841523	0.401434	0.532337	-5.55891
KEGG_PORPHYRIN_AND_CHLOROPHYLL_METABOLISM	-0.0333632	-0.00749818	-0.822826	0.411952	0.542354	-5.57332
KEGG_SMALL_CELL_LUNG_CANCER	0.0175483	-0.0105556	0.811706	0.418285	0.543407	-5.58174
KEGG_AMINO_SUGAR_AND_NUCLEOTIDE_SUGAR_METABOLISM	0.0289382	-0.0050995	0.810996	0.418691	0.543407	-5.58227
KEGG_CIRCADIAN_RHYTHM_MAMMAL	0.0447523	0.0059494	0.805714	0.421721	0.543486	-5.58623
KEGG_DRUG_METABOLISM_CYTOCHROME_P450	-0.0307513	-0.0105558	-0.738032	0.461682	0.590824	-5.63465
KEGG_ONE_CARBON_POOL_BY_FOLATE	-0.0326013	-0.0143561	-0.719704	0.472861	0.59842	-5.64704
KEGG_BETA_ALANINE_METABOLISM	-0.0248631	0.00569438	-0.716631	0.474749	0.59842	-5.64908
KEGG_COLORECTAL_CANCER	0.0266883	-0.00389128	0.712284	0.477428	0.59842	-5.65196
KEGG_HEMATOPOIETIC_CELL_LINEAGE	0.0150896	-0.00682851	0.681279	0.496777	0.618436	-5.672
KEGG_METABOLISM_OF_XENOBIOTICS_BY_CYTOCHROME_P450	-0.0266308	-0.00733488	-0.674725	0.50092	0.61938	-5.67613
KEGG_HEDGEHOG_SIGNALING_PATHWAY	0.0186897	-0.00158525	0.659033	0.510915	0.6275	-5.68584
KEGG_OLFACTORY_TRANSDUCTION	0.0369894	-0.0180521	0.636	0.525774	0.641445	-5.69968
KEGG_SPHINGOLIPID_METABOLISM	0.0180099	-0.0139966	0.607676	0.544348	0.659707	-5.71603
KEGG_GLYCINE_SERINE_AND_THREONINE_METABOLISM	0.0162115	-0.0139959	0.581828	0.561582	0.673497	-5.7303
KEGG_STEROID_HORMONE_BIOSYNTHESIS	0.0237379	-0.00278939	0.579589	0.563087	0.673497	-5.73151
KEGG_PHENYLALANINE_METABOLISM	-0.0264746	-0.0193857	-0.573878	0.566935	0.673696	-5.73457
KEGG_LINOLEIC_ACID_METABOLISM	0.0248323	-0.0206576	0.563381	0.574041	0.677739	-5.74011
KEGG_HISTIDINE_METABOLISM	-0.0158661	-0.0164582	-0.55164	0.58204	0.680435	-5.74619
KEGG_OTHER_GLYCAN_DEGRADATION	-0.0296955	-0.00115508	-0.549124	0.583761	0.680435	-5.74748
KEGG_TASTE_TRANSDUCTION	0.0249542	0.00446875	0.533208	0.594702	0.6888	-5.75548
KEGG_BASAL_TRANSCRIPTION_FACTORS	-0.0245532	0.00127687	-0.510582	0.610417	0.702555	-5.76645
KEGG_NEUROACTIVE_LIGAND_RECEPTOR_INTERACTION	0.0219629	-0.00202534	0.487369	0.626729	0.716822	-5.77722
KEGG_T_CELL_RECEPTOR_SIGNALING_PATHWAY	0.0161531	-0.00818567	0.460762	0.645657	0.733883	-5.78894
KEGG_FRUCTOSE_AND_MANNOSE_METABOLISM	0.0145107	-0.00544375	0.433989	0.664938	0.751134	-5.80007
KEGG_DRUG_METABOLISM_OTHER_ENZYMES	0.0141022	-0.0147819	0.407853	0.68398	0.762254	-5.8103
KEGG_P53_SIGNALING_PATHWAY	0.0114758	-0.0140449	0.405289	0.68586	0.762254	-5.81127
KEGG_SELENOAMINO_ACID_METABOLISM	0.0167044	-0.00128565	0.398287	0.691002	0.762254	-5.81389
KEGG_VASOPRESSIN_REGULATED_WATER_REABSORPTION	0.00988441	-0.00963507	0.397687	0.691443	0.762254	-5.81411
KEGG_LYSOSOME	0.0158658	-0.0102301	0.369748	0.712107	0.78022	-5.82408
KEGG_ARACHIDONIC_ACID_METABOLISM	0.0116446	-0.0145078	0.364159	0.716267	0.78022	-5.82599
KEGG_HYPERTROPHIC_CARDIOMYOPATHY_HCM	0.00911444	-0.00465146	0.311086	0.75618	0.818364	-5.84265
KEGG_MATURITY_ONSET_DIABETES_OF_THE_YOUNG	0.0194504	-0.0102452	0.305754	0.760229	0.818364	-5.84418
KEGG_GLYCOSAMINOGLYCAN_BIOSYNTHESIS_KERATAN_SULFATE	0.0124293	-0.0213987	0.270139	0.787435	0.839852	-5.85372
KEGG_RETINOL_METABOLISM	0.0103658	-0.00276012	0.258995	0.796005	0.839852	-5.85647
KEGG_OOCYTE_MEIOSIS	-0.00563962	-0.00644169	-0.25752	0.797141	0.839852	-5.85682
KEGG_DILATED_CARDIOMYOPATHY	0.00806898	-0.0011929	0.255694	0.798548	0.839852	-5.85726
KEGG_CYTOSOLIC_DNA_SENSING_PATHWAY	0.00650826	-0.00758655	0.220478	0.825808	0.863559	-5.86506
KEGG_UBIQUITIN_MEDIATED_PROTEOLYSIS	-0.00718177	-0.00682782	-0.211717	0.832624	0.865739	-5.86682
KEGG_THYROID_CANCER	0.0061159	-0.00494551	0.180833	0.85675	0.881785	-5.87246
KEGG_PRION_DISEASES	0.00522344	-0.00577677	0.175422	0.860992	0.881785	-5.87336
KEGG_PENTOSE_PHOSPHATE_PATHWAY	0.00508311	-0.0108323	0.173485	0.862511	0.881785	-5.87368
KEGG_ASCORBATE_AND_ALDARATE_METABOLISM	0.00553942	-0.00562597	0.147508	0.882935	0.897651	-5.87756
KEGG_NON_HOMOLOGOUS_END_JOINING	-0.00420125	-0.0045945	-0.0995081	0.920872	0.929757	-5.88307
KEGG_ECM_RECEPTOR_INTERACTION	0.00375854	-0.00419199	0.0947088	0.924676	0.929757	-5.88351
KEGG_ARRHYTHMOGENIC_RIGHT_VENTRICULAR_CARDIOMYOPATHY_ARVC	0.000767283	0.0087818	0.0260137	0.979282	0.979282	-5.88737

## Sheet: CEBPG
Symbol	logFC	AveExpr	t	P.Value	adj.P.Val	B
KEGG_PROTEASOME	0.333766	-0.00140963	7.29047	1.82e-11	3.32e-09	15.7185
KEGG_OXIDATIVE_PHOSPHORYLATION	0.265048	-0.00276582	6.56828	8.42e-10	7.7e-08	12.0445
KEGG_HUNTINGTONS_DISEASE	0.171654	-0.00596214	6.38623	2.15e-09	1.31e-07	11.1496
KEGG_PARKINSONS_DISEASE	0.250509	-0.00396318	6.13026	7.82e-09	3.58e-07	9.91502
KEGG_GLYCOSAMINOGLYCAN_BIOSYNTHESIS_KERATAN_SULFATE	-0.241722	-0.0213987	-5.83649	3.33e-08	1.22e-06	8.53454
KEGG_PEROXISOME	0.174186	-0.00750664	5.68635	6.86e-08	2.09e-06	7.84497
KEGG_WNT_SIGNALING_PATHWAY	-0.0983267	0.00686519	-5.40854	2.55e-07	6.65e-06	6.59916
KEGG_ALZHEIMERS_DISEASE	0.147696	-0.0106323	5.34849	3.36e-07	7.11e-06	6.33523
KEGG_PYRIMIDINE_METABOLISM	0.14389	-0.00316494	5.33979	3.5e-07	7.11e-06	6.29713
KEGG_VEGF_SIGNALING_PATHWAY	-0.143717	-0.0221682	-5.20738	6.41e-07	1.17e-05	5.72275
KEGG_SNARE_INTERACTIONS_IN_VESICULAR_TRANSPORT	0.171926	-0.0155462	5.16794	7.67e-07	1.28e-05	5.55351
KEGG_HEDGEHOG_SIGNALING_PATHWAY	-0.128526	-0.00158525	-4.88765	2.66e-06	4.06e-05	4.37673
KEGG_PROTEIN_EXPORT	0.251584	-0.00315068	4.65402	7.26e-06	9.6e-05	3.43163
KEGG_PROPANOATE_METABOLISM	0.170218	0.00347457	4.65112	7.34e-06	9.6e-05	3.4201
KEGG_TRYPTOPHAN_METABOLISM	0.122648	0.00138275	4.4843	1.47e-05	0.00017233	2.76646
KEGG_FATTY_ACID_METABOLISM	0.149384	0.00367939	4.47872	1.51e-05	0.00017233	2.74488
KEGG_BASAL_CELL_CARCINOMA	-0.109743	0.0177715	-4.45117	1.69e-05	0.000181617	2.63876
KEGG_TERPENOID_BACKBONE_BIOSYNTHESIS	0.201892	-0.0253256	4.41316	1.97e-05	0.00019806	2.49315
KEGG_SMALL_CELL_LUNG_CANCER	-0.0894504	-0.0105556	-4.4027	2.06e-05	0.00019806	2.45322
KEGG_AXON_GUIDANCE	-0.108684	-0.000248607	-4.32541	2.81e-05	0.000246035	2.16059
KEGG_VASCULAR_SMOOTH_MUSCLE_CONTRACTION	-0.107782	-0.0128212	-4.32197	2.85e-05	0.000246035	2.14767
KEGG_CITRATE_CYCLE_TCA_CYCLE	0.183824	-0.00342091	4.31269	2.96e-05	0.000246035	2.11283
KEGG_LONG_TERM_POTENTIATION	-0.107005	-0.00184605	-4.29905	3.12e-05	0.00024856	2.06169
KEGG_RNA_DEGRADATION	0.210512	-0.00140688	4.27167	3.48e-05	0.000265721	1.95945
KEGG_FOCAL_ADHESION	-0.110266	-0.00797901	-4.21916	4.29e-05	0.000314159	1.76483
KEGG_TIGHT_JUNCTION	-0.0772318	-0.0021842	-4.20071	4.62e-05	0.000320725	1.69686
KEGG_LONG_TERM_DEPRESSION	-0.118018	0.00023955	-4.19439	4.73e-05	0.000320725	1.67365
KEGG_PATHWAYS_IN_CANCER	-0.0753646	-0.00205802	-4.11019	6.57e-05	0.000429715	1.36688
KEGG_VALINE_LEUCINE_AND_ISOLEUCINE_DEGRADATION	0.167781	-0.00289573	4.04811	8.35e-05	0.000527163	1.14385
KEGG_TYPE_II_DIABETES_MELLITUS	-0.136602	-0.0152727	-4.03248	8.87e-05	0.000528474	1.08812
KEGG_TASTE_TRANSDUCTION	-0.179005	0.00446875	-4.03006	8.95e-05	0.000528474	1.07949
KEGG_AMINO_SUGAR_AND_NUCLEOTIDE_SUGAR_METABOLISM	0.132877	-0.0050995	3.90805	0.000142052	0.000792433	0.650586
KEGG_PROSTATE_CANCER	-0.108947	-0.0112518	-3.90647	0.000142898	0.000792433	0.645082
KEGG_ALDOSTERONE_REGULATED_SODIUM_REABSORPTION	-0.119311	-0.0187063	-3.82885	0.000190666	0.00101864	0.377833
KEGG_ADHERENS_JUNCTION	-0.115155	0.000255181	-3.823	0.000194821	0.00101864	0.357875
KEGG_ACUTE_MYELOID_LEUKEMIA	-0.143485	-0.0134464	-3.80195	0.000210503	0.00106163	0.286234
KEGG_MAPK_SIGNALING_PATHWAY	-0.0883624	-0.0129458	-3.79664	0.000214647	0.00106163	0.268202
KEGG_ASTHMA	0.159321	0.00910419	3.6048	0.000428198	0.00206211	-0.368893
KEGG_MELANOMA	-0.0952569	0.0023519	-3.59653	0.000440884	0.00206876	-0.39575
KEGG_MATURITY_ONSET_DIABETES_OF_THE_YOUNG	-0.217333	-0.0102452	-3.56155	0.000498562	0.00225785	-0.508765
KEGG_LEUKOCYTE_TRANSENDOTHELIAL_MIGRATION	-0.111201	-0.00991136	-3.5574	0.000505857	0.00225785	-0.522109
KEGG_GLIOMA	-0.107826	-0.00722659	-3.53569	0.000545694	0.0023694	-0.591719
KEGG_ALLOGRAFT_REJECTION	0.145829	0.000566644	3.52605	0.000564309	0.0023694	-0.622506
KEGG_SYSTEMIC_LUPUS_ERYTHEMATOSUS	0.107369	-0.00720353	3.52332	0.000569691	0.0023694	-0.631216
KEGG_ENDOMETRIAL_CANCER	-0.138745	-0.00498621	-3.45486	0.000721465	0.00293396	-0.847698
KEGG_CALCIUM_SIGNALING_PATHWAY	-0.103184	-0.00388309	-3.4312	0.000782212	0.00311184	-0.92168
KEGG_SPLICEOSOME	0.160953	-0.00357952	3.35692	0.00100556	0.00391526	-1.15114
KEGG_HOMOLOGOUS_RECOMBINATION	0.120451	0.00227169	3.32243	0.00112841	0.00430207	-1.25624
KEGG_BASAL_TRANSCRIPTION_FACTORS	0.153058	0.00127687	3.29771	0.00122496	0.00457483	-1.331
KEGG_JAK_STAT_SIGNALING_PATHWAY	-0.0816411	0.00798965	-3.29056	0.00125426	0.0045906	-1.35253
KEGG_MISMATCH_REPAIR	0.180877	0.00217164	3.24304	0.0014664	0.00525881	-1.4946
KEGG_AUTOIMMUNE_THYROID_DISEASE	0.104043	0.00419052	3.23727	0.00149431	0.00525881	-1.51172
KEGG_NUCLEOTIDE_EXCISION_REPAIR	0.141149	-0.00202185	3.22355	0.00156273	0.00539585	-1.55237
KEGG_CHRONIC_MYELOID_LEUKEMIA	-0.119383	-0.00823385	-3.20819	0.00164272	0.00547022	-1.59766
KEGG_NON_SMALL_CELL_LUNG_CANCER	-0.119937	-0.00559468	-3.20794	0.00164406	0.00547022	-1.5984
KEGG_ERBB_SIGNALING_PATHWAY	-0.0983283	-0.00555521	-3.20078	0.00168268	0.00549876	-1.61946
KEGG_FRUCTOSE_AND_MANNOSE_METABOLISM	0.103016	-0.00544375	3.18703	0.0017592	0.00564797	-1.65978
KEGG_ARACHIDONIC_ACID_METABOLISM	-0.0975525	-0.0145078	-3.15447	0.00195352	0.0061637	-1.75466
KEGG_MELANOGENESIS	-0.0633423	0.0117574	-3.10816	0.00226432	0.00683812	-1.88814
KEGG_TGF_BETA_SIGNALING_PATHWAY	-0.0666536	-0.00794454	-3.10712	0.00227178	0.00683812	-1.89112
KEGG_THYROID_CANCER	-0.101669	-0.00494551	-3.10607	0.00227937	0.00683812	-1.89413
KEGG_BASE_EXCISION_REPAIR	0.135389	0.00249916	3.08642	0.00242549	0.00715911	-1.95021
KEGG_GLYCINE_SERINE_AND_THREONINE_METABOLISM	-0.0830131	-0.0139959	-3.07436	0.00251938	0.0073182	-1.98447
KEGG_DNA_REPLICATION	0.16196	0.00358702	2.98559	0.00332102	0.00949605	-2.23308
KEGG_NEUROACTIVE_LIGAND_RECEPTOR_INTERACTION	-0.13034	-0.00202534	-2.97783	0.00340117	0.00957561	-2.25449
KEGG_RENAL_CELL_CARCINOMA	-0.110748	-0.00894255	-2.96323	0.00355698	0.00977677	-2.29468
KEGG_GLYCOSAMINOGLYCAN_DEGRADATION	0.129775	0.000346004	2.96117	0.00357947	0.00977677	-2.30033
KEGG_REGULATION_OF_ACTIN_CYTOSKELETON	-0.0760379	-0.00201898	-2.93482	0.00387904	0.0103819	-2.37237
KEGG_SELENOAMINO_ACID_METABOLISM	0.119496	-0.00128565	2.93183	0.00391449	0.0103819	-2.38051
KEGG_BLADDER_CANCER	-0.0955553	-0.00704517	-2.8783	0.00460063	0.0120274	-2.52495
KEGG_OLFACTORY_TRANSDUCTION	-0.162516	-0.0180521	-2.86884	0.00473272	0.0121978	-2.55022
KEGG_PANCREATIC_CANCER	-0.105412	-0.0079004	-2.86418	0.00479915	0.0121978	-2.56266
KEGG_ARRHYTHMOGENIC_RIGHT_VENTRICULAR_CARDIOMYOPATHY_ARVC	-0.0812212	0.0087818	-2.83128	0.00529232	0.0131382	-2.64986
KEGG_TYPE_I_DIABETES_MELLITUS	0.102269	0.000763708	2.82998	0.00531273	0.0131382	-2.65329
KEGG_GLYCOSPHINGOLIPID_BIOSYNTHESIS_LACTO_AND_NEOLACTO_SERIES	-0.0926994	0.00768614	-2.80623	0.0056984	0.0139041	-2.71566
KEGG_RIBOSOME	0.20321	-0.00544393	2.77659	0.00621556	0.0149664	-2.79285
KEGG_RNA_POLYMERASE	0.107247	-0.0139484	2.73299	0.00705388	0.0167644	-2.90504
KEGG_LYSOSOME	0.113669	-0.0102301	2.71517	0.00742524	0.0174207	-2.95044
KEGG_PHENYLALANINE_METABOLISM	-0.121807	-0.0193857	-2.70378	0.00767169	0.0177711	-2.97931
KEGG_OTHER_GLYCAN_DEGRADATION	0.141812	-0.00115508	2.68439	0.00810847	0.0185481	-3.02823
KEGG_GRAFT_VERSUS_HOST_DISEASE	0.113466	-0.00499205	2.65357	0.00884908	0.0197814	-3.10531
KEGG_AMYOTROPHIC_LATERAL_SCLEROSIS_ALS	-0.0737735	-0.00224525	-2.65298	0.00886378	0.0197814	-3.10677
KEGG_RIBOFLAVIN_METABOLISM	0.105202	-0.00984156	2.64686	0.00901807	0.0198832	-3.12197
KEGG_ECM_RECEPTOR_INTERACTION	-0.102277	-0.00419199	-2.63944	0.00920854	0.0200615	-3.14038
KEGG_AMINOACYL_TRNA_BIOSYNTHESIS	0.145782	0.0120192	2.59782	0.0103451	0.0222724	-3.24267
KEGG_DILATED_CARDIOMYOPATHY	-0.07941	-0.0011929	-2.57467	0.0110306	0.023472	-3.29894
KEGG_GAP_JUNCTION	-0.0695924	0.0131985	-2.55945	0.0115033	0.0241966	-3.33569
KEGG_STARCH_AND_SUCROSE_METABOLISM	-0.079201	-0.0102024	-2.53759	0.0122139	0.0253993	-3.38811
KEGG_CHEMOKINE_SIGNALING_PATHWAY	-0.0763533	0.00162218	-2.52638	0.0125933	0.0258447	-3.41484
KEGG_INTESTINAL_IMMUNE_NETWORK_FOR_IGA_PRODUCTION	0.0911563	-0.00261816	2.52297	0.0127105	0.0258447	-3.42293
KEGG_MTOR_SIGNALING_PATHWAY	-0.0755315	-0.0150494	-2.51622	0.012946	0.0260342	-3.43895
KEGG_LINOLEIC_ACID_METABOLISM	-0.107202	-0.0206576	-2.48136	0.0142251	0.0282955	-3.52105
KEGG_PYRUVATE_METABOLISM	0.0702313	-0.00135135	2.47623	0.0144226	0.02838	-3.53305
KEGG_GNRH_SIGNALING_PATHWAY	-0.0639936	-0.00618027	-2.43737	0.0159993	0.0311475	-3.62316
KEGG_NOTCH_SIGNALING_PATHWAY	-0.0848077	-0.00791231	-2.40005	0.0176562	0.0340115	-3.7085
KEGG_INSULIN_SIGNALING_PATHWAY	-0.0671178	-0.00806769	-2.39392	0.0179421	0.0342021	-3.72238
KEGG_CYTOKINE_CYTOKINE_RECEPTOR_INTERACTION	-0.0518964	0.00809813	-2.35879	0.0196624	0.037095	-3.80138
KEGG_GLYCOSYLPHOSPHATIDYLINOSITOL_GPI_ANCHOR_BIOSYNTHESIS	0.0985753	-0.00791685	2.33084	0.0211338	0.0394641	-3.86347
KEGG_FC_EPSILON_RI_SIGNALING_PATHWAY	-0.0755953	-0.00621411	-2.31584	0.0219625	0.0405973	-3.89651
KEGG_GLYCOLYSIS_GLUCONEOGENESIS	0.0562233	-0.00228939	2.30407	0.0226326	0.0414177	-3.92229
KEGG_PURINE_METABOLISM	0.0494079	-0.0013965	2.2842	0.0238053	0.0431324	-3.96556
KEGG_ALPHA_LINOLENIC_ACID_METABOLISM	-0.0945088	-0.0254855	-2.26783	0.0248105	0.044513	-4.00092
KEGG_NEUROTROPHIN_SIGNALING_PATHWAY	-0.0693159	-0.012001	-2.26188	0.0251851	0.0447463	-4.01372
KEGG_PHOSPHATIDYLINOSITOL_SIGNALING_SYSTEM	-0.0682086	-0.00489034	-2.23855	0.026702	0.0469852	-4.06361
KEGG_RETINOL_METABOLISM	-0.0867748	-0.00276012	-2.20465	0.0290473	0.0506253	-4.13522
KEGG_GLUTATHIONE_METABOLISM	0.0600956	-0.0157287	2.17351	0.0313582	0.0541372	-4.20012
KEGG_ANTIGEN_PROCESSING_AND_PRESENTATION	0.0766465	-0.00587419	2.12651	0.0351464	0.0601103	-4.29641
KEGG_CARDIAC_MUSCLE_CONTRACTION	0.0769218	-0.0157834	2.11974	0.0357231	0.0605308	-4.31011
KEGG_GLYOXYLATE_AND_DICARBOXYLATE_METABOLISM	0.0945097	0.00420113	2.07938	0.0393351	0.0660397	-4.39099
KEGG_ARGININE_AND_PROLINE_METABOLISM	-0.0473015	-0.0216517	-2.07292	0.0399413	0.0664478	-4.40379
KEGG_HYPERTROPHIC_CARDIOMYOPATHY_HCM	-0.0596573	-0.00465146	-2.06723	0.0404819	0.0667405	-4.41504
KEGG_NITROGEN_METABOLISM	-0.0628074	0.00490454	-2.06025	0.0411539	0.0672426	-4.42881
KEGG_COMPLEMENT_AND_COAGULATION_CASCADES	-0.0743854	0.0010314	-1.99388	0.0480317	0.0777859	-4.55747
KEGG_CELL_ADHESION_MOLECULES_CAMS	-0.0503528	-0.00125689	-1.98471	0.0490548	0.0787459	-4.57493
KEGG_NATURAL_KILLER_CELL_MEDIATED_CYTOTOXICITY	-0.0633751	-0.00652267	-1.89857	0.0595985	0.0948393	-4.73525
KEGG_PROGESTERONE_MEDIATED_OOCYTE_MATURATION	-0.0471122	-0.00437526	-1.865	0.0641933	0.10127	-4.79591
KEGG_PANTOTHENATE_AND_COA_BIOSYNTHESIS	0.085506	0.00163544	1.85893	0.0650553	0.101753	-4.80677
KEGG_ABC_TRANSPORTERS	-0.0464049	0.013834	-1.84786	0.0666501	0.103364	-4.82647
KEGG_STEROID_HORMONE_BIOSYNTHESIS	-0.0744716	-0.00278939	-1.83807	0.0680888	0.104708	-4.84381
KEGG_GLYCEROPHOSPHOLIPID_METABOLISM	-0.0447379	-0.0146903	-1.81425	0.0716978	0.109339	-4.88564
KEGG_REGULATION_OF_AUTOPHAGY	0.064309	0.00279105	1.798	0.0742485	0.112293	-4.91387
KEGG_BETA_ALANINE_METABOLISM	0.0612256	0.00569438	1.78197	0.0768371	0.115256	-4.94147
KEGG_LYSINE_DEGRADATION	0.0707569	-0.00049412	1.75448	0.0814519	0.121185	-4.98829
KEGG_BUTANOATE_METABOLISM	0.0582255	-0.000499587	1.71564	0.0883543	0.130394	-5.05322
KEGG_NICOTINATE_AND_NICOTINAMIDE_METABOLISM	0.0583571	-0.0120168	1.68315	0.0944885	0.138331	-5.10646
KEGG_B_CELL_RECEPTOR_SIGNALING_PATHWAY	-0.063368	-0.00763812	-1.61184	0.109161	0.158543	-5.21989
KEGG_PORPHYRIN_AND_CHLOROPHYLL_METABOLISM	-0.0646321	-0.00749818	-1.60513	0.110632	0.158979	-5.23033
KEGG_ASCORBATE_AND_ALDARATE_METABOLISM	-0.0596265	-0.00562597	-1.60256	0.111198	0.158979	-5.23431
KEGG_CYTOSOLIC_DNA_SENSING_PATHWAY	0.0448329	-0.00758655	1.53226	0.127627	0.181053	-5.34089
KEGG_UBIQUITIN_MEDIATED_PROTEOLYSIS	0.0509239	-0.00682782	1.51389	0.132221	0.186126	-5.36798
KEGG_NON_HOMOLOGOUS_END_JOINING	0.0620733	-0.0045945	1.48192	0.140523	0.195796	-5.41437
KEGG_PENTOSE_PHOSPHATE_PATHWAY	-0.0429812	-0.0108323	-1.47926	0.14123	0.195796	-5.41818
KEGG_T_CELL_RECEPTOR_SIGNALING_PATHWAY	-0.0512123	-0.00818567	-1.47158	0.143291	0.196548	-5.42916
KEGG_ONE_CARBON_POOL_BY_FOLATE	0.066158	-0.0143561	1.46925	0.14392	0.196548	-5.43248
KEGG_ETHER_LIPID_METABOLISM	-0.0435707	-0.0162956	-1.45855	0.146841	0.199051	-5.44766
KEGG_DORSO_VENTRAL_AXIS_FORMATION	-0.0604385	0.00919053	-1.39982	0.163695	0.220266	-5.52909
KEGG_ENDOCYTOSIS	-0.0411576	-0.0110618	-1.38693	0.167582	0.223851	-5.54653
KEGG_COLORECTAL_CANCER	-0.0511112	-0.00389128	-1.37132	0.172383	0.228595	-5.56742
KEGG_INOSITOL_PHOSPHATE_METABOLISM	-0.0465136	-0.000885648	-1.35706	0.176861	0.232846	-5.58632
KEGG_CYSTEINE_AND_METHIONINE_METABOLISM	0.046452	0.00737086	1.33639	0.183504	0.239866	-5.61336
KEGG_EPITHELIAL_CELL_SIGNALING_IN_HELICOBACTER_PYLORI_INFECTION	-0.0441499	-0.00739822	-1.32771	0.18635	0.240659	-5.6246
KEGG_VASOPRESSIN_REGULATED_WATER_REABSORPTION	-0.0327441	-0.00963507	-1.32653	0.186741	0.240659	-5.62613
KEGG_ADIPOCYTOKINE_SIGNALING_PATHWAY	-0.0345566	-0.00323165	-1.28356	0.201334	0.257651	-5.68065
KEGG_APOPTOSIS	-0.0343137	-0.0126612	-1.26601	0.20753	0.26211	-5.70241
KEGG_NOD_LIKE_RECEPTOR_SIGNALING_PATHWAY	0.0438501	-0.0149418	1.26558	0.207683	0.26211	-5.70294
KEGG_PRIMARY_BILE_ACID_BIOSYNTHESIS	0.0444924	0.00776034	1.25098	0.212948	0.266914	-5.72082
KEGG_CELL_CYCLE	0.0405949	-0.0116573	1.21741	0.225415	0.280619	-5.76115
KEGG_BIOSYNTHESIS_OF_UNSATURATED_FATTY_ACIDS	0.0409783	-0.00800216	1.16714	0.245062	0.303016	-5.81955
KEGG_GLYCOSAMINOGLYCAN_BIOSYNTHESIS_HEPARAN_SULFATE	0.0343033	0.0232933	1.11054	0.268595	0.329885	-5.8824
KEGG_O_GLYCAN_BIOSYNTHESIS	-0.0352024	0.0162411	-1.10109	0.272672	0.33266	-5.89259
KEGG_PENTOSE_AND_GLUCURONATE_INTERCONVERSIONS	0.036264	-0.00222156	1.09421	0.275667	0.332941	-5.89996
KEGG_ALANINE_ASPARTATE_AND_GLUTAMATE_METABOLISM	-0.028925	-0.00398445	-1.08942	0.277768	0.332941	-5.90507
KEGG_CIRCADIAN_RHYTHM_MAMMAL	-0.0598232	0.0059494	-1.07921	0.282277	0.332941	-5.91587
KEGG_STEROID_BIOSYNTHESIS	0.0467999	-0.00390288	1.0779	0.282859	0.332941	-5.91725
KEGG_TYROSINE_METABOLISM	-0.0379645	-0.00859183	-1.07734	0.283111	0.332941	-5.91784
KEGG_HEMATOPOIETIC_CELL_LINEAGE	-0.0237274	-0.00682851	-1.07575	0.283819	0.332941	-5.91951
KEGG_DRUG_METABOLISM_CYTOCHROME_P450	-0.0439824	-0.0105558	-1.05816	0.291734	0.340046	-5.93783
KEGG_N_GLYCAN_BIOSYNTHESIS	0.0343806	-0.00457188	1.01984	0.309496	0.358467	-5.97671
KEGG_GLYCOSPHINGOLIPID_BIOSYNTHESIS_GLOBO_SERIES	-0.0417792	0.00633097	-1.01244	0.313005	0.360251	-5.98405
KEGG_PPAR_SIGNALING_PATHWAY	0.0254429	0.00660365	0.997798	0.320032	0.366037	-5.99843
KEGG_FC_GAMMA_R_MEDIATED_PHAGOCYTOSIS	-0.0361861	-0.0133919	-0.89363	0.372994	0.423962	-6.09476
KEGG_RIG_I_LIKE_RECEPTOR_SIGNALING_PATHWAY	0.0258953	-0.000716093	0.808769	0.419967	0.474325	-6.16547
KEGG_OOCYTE_MEIOSIS	-0.0175482	-0.00644169	-0.804383	0.422487	0.474325	-6.16894
KEGG_LEISHMANIA_INFECTION	0.0284196	-0.0119456	0.707634	0.480303	0.535948	-6.24062
KEGG_PROXIMAL_TUBULE_BICARBONATE_RECLAMATION	0.0230417	-0.000483996	0.640747	0.522694	0.579715	-6.28485
KEGG_PRIMARY_IMMUNODEFICIENCY	-0.0254745	-0.0141227	-0.606497	0.545129	0.600956	-6.30581
KEGG_PRION_DISEASES	-0.0178277	-0.00577677	-0.599985	0.549448	0.60209	-6.30966
KEGG_HISTIDINE_METABOLISM	0.0144764	-0.0164582	0.503767	0.615186	0.670114	-6.3618
KEGG_VIBRIO_CHOLERAE_INFECTION	-0.0138758	-0.00441338	-0.482991	0.629827	0.682002	-6.37187
KEGG_DRUG_METABOLISM_OTHER_ENZYMES	0.0139515	-0.0147819	0.40378	0.686967	0.739061	-6.40638
KEGG_FOLATE_BIOSYNTHESIS	0.0172815	-0.0226004	0.398837	0.690598	0.739061	-6.40832
KEGG_GLYCEROLIPID_METABOLISM	0.00984391	0.0059747	0.351702	0.72557	0.771973	-6.42571
KEGG_VIRAL_MYOCARDITIS	0.00994156	0.0066722	0.3389	0.735173	0.777669	-6.43006
KEGG_PATHOGENIC_ESCHERICHIA_COLI_INFECTION	-0.0111761	-0.0186914	-0.317522	0.751303	0.786607	-6.43696
KEGG_TOLL_LIKE_RECEPTOR_SIGNALING_PATHWAY	-0.010406	-0.00550255	-0.31631	0.75222	0.786607	-6.43733
KEGG_SPHINGOLIPID_METABOLISM	0.00797701	-0.0139966	0.269147	0.788198	0.819546	-6.45091
KEGG_GLYCOSPHINGOLIPID_BIOSYNTHESIS_GANGLIO_SERIES	0.00664705	-0.00305106	0.186134	0.852598	0.8815	-6.4695
KEGG_SULFUR_METABOLISM	0.00664906	0.00338734	0.127521	0.898704	0.923949	-6.47854
KEGG_GLYCOSAMINOGLYCAN_BIOSYNTHESIS_CHONDROITIN_SULFATE	-0.00349847	-0.00373734	-0.0864999	0.931188	0.951826	-6.48286
KEGG_METABOLISM_OF_XENOBIOTICS_BY_CYTOCHROME_P450	-0.00316692	-0.00733488	-0.0801577	0.936222	0.951826	-6.48338
KEGG_RENIN_ANGIOTENSIN_SYSTEM	0.00249844	0.0235848	0.065787	0.947638	0.958109	-6.48441
KEGG_GALACTOSE_METABOLISM	0.00123096	-0.0147657	0.034768	0.972312	0.977655	-6.48595
KEGG_P53_SIGNALING_PATHWAY	7.26e-06	-0.0140449	0.000256672	0.999796	0.999796	-6.48654

## Sheet: HSPB1
Symbol	logFC	AveExpr	t	P.Value	adj.P.Val	B
KEGG_PORPHYRIN_AND_CHLOROPHYLL_METABOLISM	0.229424	-0.00749818	6.38895	2.11e-09	3.85e-07	11.1595
KEGG_PHENYLALANINE_METABOLISM	0.226654	-0.0193857	5.37478	2.97e-07	2.72e-05	6.48569
KEGG_REGULATION_OF_AUTOPHAGY	-0.172307	0.00279105	-5.1832	7.14e-07	3.39e-05	5.66062
KEGG_BASAL_CELL_CARCINOMA	0.12522	0.0177715	5.17496	7.41e-07	3.39e-05	5.62562
KEGG_NOD_LIKE_RECEPTOR_SIGNALING_PATHWAY	-0.16329	-0.0149418	-5.08272	1.12e-06	4.11e-05	5.23602
KEGG_TYROSINE_METABOLISM	0.161384	-0.00859183	4.92385	2.27e-06	6.91e-05	4.57646
KEGG_SPLICEOSOME	-0.221707	-0.00357952	-4.79489	3.97e-06	0.000103798	4.05196
KEGG_BASAL_TRANSCRIPTION_FACTORS	-0.206425	0.00127687	-4.59122	9.43e-06	0.000215716	3.2441
KEGG_LEISHMANIA_INFECTION	-0.169498	-0.0119456	-4.49526	1.41e-05	0.00028571	2.87249
KEGG_ARGININE_AND_PROLINE_METABOLISM	0.0961176	-0.0216517	4.40778	2.01e-05	0.000368049	2.53882
KEGG_PANTOTHENATE_AND_COA_BIOSYNTHESIS	-0.189599	0.00163544	-4.32877	2.77e-05	0.000441158	2.24176
KEGG_PROTEIN_EXPORT	-0.235424	-0.00315068	-4.31787	2.89e-05	0.000441158	2.20109
KEGG_MATURITY_ONSET_DIABETES_OF_THE_YOUNG	0.250518	-0.0102452	4.16833	5.23e-05	0.000736924	1.65124
KEGG_LINOLEIC_ACID_METABOLISM	0.170785	-0.0206576	4.08861	7.14e-05	0.000933208	1.36427
KEGG_RNA_DEGRADATION	-0.200714	-0.00140688	-4.05161	8.23e-05	0.00100446	1.23257
KEGG_HEDGEHOG_SIGNALING_PATHWAY	0.108417	-0.00158525	4.02249	9.21e-05	0.00105282	1.12957
KEGG_OTHER_GLYCAN_DEGRADATION	-0.203153	-0.00115508	-3.95164	0.000120466	0.00129678	0.881494
KEGG_NATURAL_KILLER_CELL_MEDIATED_CYTOTOXICITY	-0.124456	-0.00652267	-3.8649	0.000166691	0.00169469	0.582567
KEGG_ARACHIDONIC_ACID_METABOLISM	0.117298	-0.0145078	3.84845	0.000177177	0.00170649	0.526484
KEGG_ECM_RECEPTOR_INTERACTION	0.142564	-0.00419199	3.76442	0.000241267	0.00220759	0.243024
KEGG_TERPENOID_BACKBONE_BIOSYNTHESIS	-0.174156	-0.0253256	-3.74459	0.000259316	0.00225976	0.176882
KEGG_STEROID_HORMONE_BIOSYNTHESIS	0.144708	-0.00278939	3.69222	0.000313329	0.00260633	0.00358476
KEGG_RIG_I_LIKE_RECEPTOR_SIGNALING_PATHWAY	-0.112996	-0.000716093	-3.67807	0.000329661	0.00262296	-0.0429089
KEGG_ANTIGEN_PROCESSING_AND_PRESENTATION	-0.127636	-0.00587419	-3.64142	0.000375773	0.00286527	-0.162622
KEGG_LYSOSOME	-0.147306	-0.0102301	-3.58096	0.000465386	0.00340663	-0.357914
KEGG_TIGHT_JUNCTION	0.0666645	-0.0021842	3.55493	0.000509884	0.0035888	-0.441182
KEGG_METABOLISM_OF_XENOBIOTICS_BY_CYTOCHROME_P450	0.131521	-0.00733488	3.46267	0.000701949	0.00475765	-0.732142
KEGG_TASTE_TRANSDUCTION	0.155239	0.00446875	3.44856	0.000736714	0.00481495	-0.776061
KEGG_AXON_GUIDANCE	0.0856824	-0.000248607	3.32396	0.00112203	0.00689985	-1.15737
KEGG_DRUG_METABOLISM_CYTOCHROME_P450	0.133621	-0.0105558	3.32154	0.00113112	0.00689985	-1.16467
KEGG_PROTEASOME	-0.165919	-0.00140963	-3.21159	0.00162391	0.00958629	-1.49098
KEGG_SELENOAMINO_ACID_METABOLISM	-0.129349	-0.00128565	-3.18986	0.00174235	0.00996406	-1.55433
KEGG_MELANOMA	0.0847062	0.0023519	3.16384	0.00189475	0.0105073	-1.62972
KEGG_B_CELL_RECEPTOR_SIGNALING_PATHWAY	-0.12072	-0.00763812	-3.14492	0.0020132	0.0107216	-1.68419
KEGG_TOLL_LIKE_RECEPTOR_SIGNALING_PATHWAY	-0.100051	-0.00550255	-3.13917	0.00205059	0.0107216	-1.7007
KEGG_PHOSPHATIDYLINOSITOL_SIGNALING_SYSTEM	-0.0931112	-0.00489034	-3.09915	0.00232882	0.011525	-1.81481
KEGG_NEUROACTIVE_LIGAND_RECEPTOR_INTERACTION	0.135296	-0.00202534	3.09896	0.00233019	0.011525	-1.81534
KEGG_ALANINE_ASPARTATE_AND_GLUTAMATE_METABOLISM	0.0796458	-0.00398445	3.07806	0.00248916	0.0117221	-1.87444
KEGG_MISMATCH_REPAIR	-0.172092	0.00217164	-3.07691	0.00249815	0.0117221	-1.87767
KEGG_LONG_TERM_DEPRESSION	0.0884339	0.00023955	3.05927	0.00264052	0.0120804	-1.92727
KEGG_FC_EPSILON_RI_SIGNALING_PATHWAY	-0.0981302	-0.00621411	-3.04271	0.00278092	0.0124124	-1.97358
KEGG_APOPTOSIS	-0.080338	-0.0126612	-3.03497	0.00284889	0.012413	-1.99516
KEGG_GLYCOSAMINOGLYCAN_BIOSYNTHESIS_KERATAN_SULFATE	0.134514	-0.0213987	3.01445	0.00303649	0.0129227	-2.0521
KEGG_GRAFT_VERSUS_HOST_DISEASE	-0.127129	-0.00499205	-2.99204	0.00325443	0.0132738	-2.11394
KEGG_ALLOGRAFT_REJECTION	-0.12508	0.000566644	-2.99108	0.00326404	0.0132738	-2.11656
KEGG_DILATED_CARDIOMYOPATHY	0.0889381	-0.0011929	2.89781	0.00433726	0.0172548	-2.3694
KEGG_VASCULAR_SMOOTH_MUSCLE_CONTRACTION	0.0739944	-0.0128212	2.86619	0.00476874	0.0185676	-2.45348
KEGG_FC_GAMMA_R_MEDIATED_PHAGOCYTOSIS	-0.110979	-0.0133919	-2.80598	0.00570095	0.0217349	-2.61137
KEGG_GLYCOSAMINOGLYCAN_BIOSYNTHESIS_CHONDROITIN_SULFATE	-0.109382	-0.00373734	-2.77484	0.00624555	0.0233252	-2.69184
KEGG_TGF_BETA_SIGNALING_PATHWAY	0.0598928	-0.00794454	2.76571	0.00641397	0.0234752	-2.71528
KEGG_BETA_ALANINE_METABOLISM	-0.0931557	0.00569438	-2.7496	0.00672118	0.0241172	-2.75646
KEGG_MELANOGENESIS	0.0560741	0.0117574	2.72226	0.00727342	0.0255968	-2.82588
KEGG_COLORECTAL_CANCER	-0.0993076	-0.00389128	-2.7128	0.00747393	0.0258062	-2.84976
KEGG_PROPANOATE_METABOLISM	-0.103203	0.00347457	-2.69582	0.0078461	0.0265896	-2.8924
KEGG_ALPHA_LINOLENIC_ACID_METABOLISM	0.110811	-0.0254855	2.67699	0.00827875	0.0275457	-2.93944
KEGG_GLYCOSAMINOGLYCAN_DEGRADATION	-0.116871	0.000346004	-2.65226	0.00887936	0.0290165	-3.00073
KEGG_PEROXISOME	-0.0860158	-0.00750664	-2.59684	0.0103708	0.0332958	-3.13625
KEGG_AMINOACYL_TRNA_BIOSYNTHESIS	-0.144608	0.0120192	-2.57753	0.0109412	0.0343018	-3.18287
KEGG_BLADDER_CANCER	0.0859528	-0.00704517	2.57365	0.011059	0.0343018	-3.19218
KEGG_CALCIUM_SIGNALING_PATHWAY	0.0782488	-0.00388309	2.55612	0.0116065	0.0352359	-3.23418
KEGG_EPITHELIAL_CELL_SIGNALING_IN_HELICOBACTER_PYLORI_INFECTION	-0.0835701	-0.00739822	-2.55179	0.0117453	0.0352359	-3.24451
KEGG_GLUTATHIONE_METABOLISM	0.0699785	-0.0157287	2.54203	0.0120637	0.0356073	-3.26772
KEGG_NON_HOMOLOGOUS_END_JOINING	-0.104014	-0.0045945	-2.51792	0.0128836	0.0368821	-3.32474
KEGG_T_CELL_RECEPTOR_SIGNALING_PATHWAY	-0.0864388	-0.00818567	-2.51749	0.0128986	0.0368821	-3.32575
KEGG_COMPLEMENT_AND_COAGULATION_CASCADES	0.0924817	0.0010314	2.49706	0.0136329	0.0383819	-3.37367
KEGG_INOSITOL_PHOSPHATE_METABOLISM	-0.0839755	-0.000885648	-2.4845	0.0141027	0.0391031	-3.40296
KEGG_HYPERTROPHIC_CARDIOMYOPATHY_HCM	0.0709746	-0.00465146	2.47152	0.0146032	0.0394228	-3.43308
KEGG_THYROID_CANCER	0.0818466	-0.00494551	2.47035	0.0146489	0.0394228	-3.43578
KEGG_VALINE_LEUCINE_AND_ISOLEUCINE_DEGRADATION	-0.103718	-0.00289573	-2.42013	0.0167435	0.0444066	-3.5509
KEGG_HOMOLOGOUS_RECOMBINATION	-0.0882184	0.00227169	-2.39114	0.0180699	0.04724	-3.61636
KEGG_TYPE_I_DIABETES_MELLITUS	-0.0853522	0.000763708	-2.34175	0.0205448	0.0529536	-3.72621
KEGG_CIRCADIAN_RHYTHM_MAMMAL	-0.125004	0.0059494	-2.28737	0.0236106	0.0600103	-3.84469
KEGG_ONE_CARBON_POOL_BY_FOLATE	-0.101298	-0.0143561	-2.27295	0.0244881	0.0613881	-3.87568
KEGG_NICOTINATE_AND_NICOTINAMIDE_METABOLISM	-0.0770426	-0.0120168	-2.23728	0.0267823	0.0662319	-3.95155
KEGG_OLFACTORY_TRANSDUCTION	0.126654	-0.0180521	2.21281	0.028463	0.0694498	-4.00296
KEGG_STEROID_BIOSYNTHESIS	0.0946341	-0.00390288	2.20733	0.0288517	0.0694718	-4.0144
KEGG_ARRHYTHMOGENIC_RIGHT_VENTRICULAR_CARDIOMYOPATHY_ARVC	0.0630351	0.0087818	2.17115	0.0315348	0.0749464	-4.08924
KEGG_GLYCOSPHINGOLIPID_BIOSYNTHESIS_GLOBO_SERIES	0.0877302	0.00633097	2.15203	0.0330389	0.0775143	-4.12834
KEGG_AMYOTROPHIC_LATERAL_SCLEROSIS_ALS	0.059717	-0.00224525	2.12699	0.0351014	0.0813108	-4.17904
KEGG_PRIMARY_BILE_ACID_BIOSYNTHESIS	0.0732317	0.00776034	2.07741	0.0395148	0.09039	-4.27779
KEGG_VASOPRESSIN_REGULATED_WATER_REABSORPTION	0.0508051	-0.00963507	2.0715	0.0400712	0.0905312	-4.28941
KEGG_RETINOL_METABOLISM	0.0802983	-0.00276012	2.03514	0.0436461	0.0963985	-4.36026
KEGG_DNA_REPLICATION	-0.112041	0.00358702	-2.03439	0.0437217	0.0963985	-4.3617
KEGG_SULFUR_METABOLISM	-0.103603	0.00338734	-2.01535	0.0457025	0.0995662	-4.39831
KEGG_DORSO_VENTRAL_AXIS_FORMATION	-0.0861248	0.00919053	-2.00902	0.0463779	0.099849	-4.41041
KEGG_NOTCH_SIGNALING_PATHWAY	-0.071099	-0.00791231	-1.99967	0.0473909	0.100843	-4.42822
KEGG_LYSINE_DEGRADATION	-0.0795636	-0.00049412	-1.97838	0.049767	0.104682	-4.46846
KEGG_STARCH_AND_SUCROSE_METABOLISM	-0.0616382	-0.0102024	-1.95633	0.0523344	0.108832	-4.50972
KEGG_PENTOSE_AND_GLUCURONATE_INTERCONVERSIONS	0.0640933	-0.00222156	1.9498	0.0531152	0.109214	-4.52185
KEGG_CYTOSOLIC_DNA_SENSING_PATHWAY	-0.0545486	-0.00758655	-1.86945	0.0635634	0.129246	-4.66801
KEGG_GLYCOSYLPHOSPHATIDYLINOSITOL_GPI_ANCHOR_BIOSYNTHESIS	-0.0789491	-0.00791685	-1.85467	0.0656601	0.132042	-4.69425
KEGG_NUCLEOTIDE_EXCISION_REPAIR	-0.0816266	-0.00202185	-1.82189	0.0705176	0.140135	-4.75175
KEGG_PROGESTERONE_MEDIATED_OOCYTE_MATURATION	-0.0460218	-0.00437526	-1.81733	0.071216	0.140135	-4.75967
KEGG_NEUROTROPHIN_SIGNALING_PATHWAY	-0.0557498	-0.012001	-1.80643	0.0729109	0.141006	-4.77854
KEGG_CHEMOKINE_SIGNALING_PATHWAY	-0.0551584	0.00162218	-1.80459	0.0731999	0.141006	-4.78171
KEGG_PYRUVATE_METABOLISM	0.0508853	-0.00135135	1.77428	0.0781003	0.148513	-4.83352
KEGG_AUTOIMMUNE_THYROID_DISEASE	-0.0583273	0.00419052	-1.77056	0.0787199	0.148513	-4.83982
KEGG_CELL_ADHESION_MOLECULES_CAMS	0.0438297	-0.00125689	1.71873	0.0877833	0.163922	-4.92632
KEGG_VIRAL_MYOCARDITIS	-0.04954	0.0066722	-1.70291	0.0907122	0.16768	-4.95222
KEGG_CYSTEINE_AND_METHIONINE_METABOLISM	-0.0585593	0.00737086	-1.69009	0.0931442	0.168858	-4.97305
KEGG_FATTY_ACID_METABOLISM	-0.0595599	0.00367939	-1.68983	0.0931949	0.168858	-4.97348
KEGG_UBIQUITIN_MEDIATED_PROTEOLYSIS	-0.0546516	-0.00682782	-1.62577	0.106155	0.190455	-5.07526
KEGG_AMINO_SUGAR_AND_NUCLEOTIDE_SUGAR_METABOLISM	-0.0557133	-0.0050995	-1.5715	0.11823	0.209916	-5.15851
KEGG_MTOR_SIGNALING_PATHWAY	-0.0476913	-0.0150494	-1.56693	0.119297	0.209916	-5.16541
KEGG_GLYCINE_SERINE_AND_THREONINE_METABOLISM	0.0430162	-0.0139959	1.55439	0.122257	0.213076	-5.18421
KEGG_PENTOSE_PHOSPHATE_PATHWAY	0.0449182	-0.0108323	1.54521	0.124459	0.214868	-5.19787
KEGG_LEUKOCYTE_TRANSENDOTHELIAL_MIGRATION	-0.0491018	-0.00991136	-1.51754	0.131291	0.224444	-5.23859
KEGG_OOCYTE_MEIOSIS	-0.0329211	-0.00644169	-1.51293	0.132459	0.224444	-5.24531
KEGG_TYPE_II_DIABETES_MELLITUS	0.0529593	-0.0152727	1.49356	0.137448	0.230761	-5.27331
KEGG_CYTOKINE_CYTOKINE_RECEPTOR_INTERACTION	0.0331479	0.00809813	1.48565	0.139528	0.232124	-5.28465
KEGG_PRION_DISEASES	0.043299	-0.00577677	1.46454	0.145196	0.239377	-5.31461
KEGG_CELL_CYCLE	-0.0473792	-0.0116573	-1.42267	0.156963	0.254601	-5.3728
KEGG_PPAR_SIGNALING_PATHWAY	0.0361521	0.00660365	1.42005	0.157723	0.254601	-5.37639
KEGG_ENDOCYTOSIS	-0.0420826	-0.0110618	-1.41703	0.158604	0.254601	-5.38052
KEGG_RNA_POLYMERASE	0.0560531	-0.0139484	1.40249	0.16289	0.257565	-5.40027
KEGG_CARDIAC_MUSCLE_CONTRACTION	0.0512954	-0.0157834	1.40124	0.163265	0.257565	-5.40197
KEGG_PROXIMAL_TUBULE_BICARBONATE_RECLAMATION	0.0499111	-0.000483996	1.39475	0.165209	0.258403	-5.4107
KEGG_ADIPOCYTOKINE_SIGNALING_PATHWAY	-0.037304	-0.00323165	-1.38475	0.16824	0.260914	-5.4241
KEGG_ASCORBATE_AND_ALDARATE_METABOLISM	0.0509646	-0.00562597	1.36624	0.173965	0.267526	-5.44865
KEGG_GAP_JUNCTION	0.0375817	0.0131985	1.35875	0.176321	0.26889	-5.45849
KEGG_DRUG_METABOLISM_OTHER_ENZYMES	0.0447356	-0.0147819	1.3009	0.195343	0.29278	-5.53273
KEGG_FOCAL_ADHESION	0.0357627	-0.00797901	1.29735	0.196557	0.29278	-5.53718
KEGG_SNARE_INTERACTIONS_IN_VESICULAR_TRANSPORT	-0.0466722	-0.0155462	-1.29668	0.196786	0.29278	-5.53802
KEGG_VEGF_SIGNALING_PATHWAY	0.0377829	-0.0221682	1.26258	0.208752	0.308077	-5.58016
KEGG_GLYCEROLIPID_METABOLISM	-0.0334379	0.0059747	-1.19841	0.232698	0.33948	-5.65649
KEGG_MAPK_SIGNALING_PATHWAY	0.0290947	-0.0129458	1.19573	0.23374	0.33948	-5.6596
KEGG_WNT_SIGNALING_PATHWAY	0.0236526	0.00686519	1.18839	0.236609	0.34094	-5.66806
KEGG_HEMATOPOIETIC_CELL_LINEAGE	0.0243025	-0.00682851	1.09882	0.273655	0.391242	-5.76722
KEGG_SMALL_CELL_LUNG_CANCER	0.0228646	-0.0105556	1.05801	0.2918	0.413949	-5.80988
KEGG_ABC_TRANSPORTERS	-0.0260608	0.013834	-1.02755	0.305859	0.430556	-5.84067
KEGG_ETHER_LIPID_METABOLISM	0.0289617	-0.0162956	0.964613	0.336334	0.467717	-5.90149
KEGG_PATHOGENIC_ESCHERICHIA_COLI_INFECTION	-0.0337969	-0.0186914	-0.96254	0.33737	0.467717	-5.90343
KEGG_PARKINSONS_DISEASE	0.0431765	-0.00396318	0.945179	0.346129	0.4732	-5.91951
KEGG_RENIN_ANGIOTENSIN_SYSTEM	0.0357653	0.0235848	0.944458	0.346496	0.4732	-5.92017
KEGG_CHRONIC_MYELOID_LEUKEMIA	-0.0359398	-0.00823385	-0.936091	0.350772	0.47549	-5.92781
KEGG_INSULIN_SIGNALING_PATHWAY	-0.0257041	-0.00806769	-0.900664	0.36925	0.496858	-5.95941
KEGG_PURINE_METABOLISM	0.0194515	-0.0013965	0.883345	0.378502	0.50559	-5.97441
KEGG_PYRIMIDINE_METABOLISM	-0.0255881	-0.00316494	-0.869685	0.3859	0.511737	-5.98605
KEGG_GLYCOSPHINGOLIPID_BIOSYNTHESIS_LACTO_AND_NEOLACTO_SERIES	0.0290809	0.00768614	0.859201	0.391638	0.515609	-5.99486
KEGG_GALACTOSE_METABOLISM	-0.0300868	-0.0147657	-0.851587	0.395838	0.517417	-6.00119
KEGG_GLYOXYLATE_AND_DICARBOXYLATE_METABOLISM	0.0386167	0.00420113	0.839575	0.402519	0.522419	-6.01106
KEGG_ALDOSTERONE_REGULATED_SODIUM_REABSORPTION	0.026571	-0.0187063	0.814097	0.416915	0.537292	-6.03154
KEGG_REGULATION_OF_ACTIN_CYTOSKELETON	0.0215356	-0.00201898	0.808174	0.420305	0.537873	-6.03622
KEGG_NITROGEN_METABOLISM	0.0244393	0.00490454	0.791249	0.430082	0.546563	-6.04938
KEGG_HUNTINGTONS_DISEASE	0.023739	-0.00596214	0.781532	0.435755	0.548951	-6.05682
KEGG_ERBB_SIGNALING_PATHWAY	-0.0246662	-0.00555521	-0.77712	0.438345	0.548951	-6.06016
KEGG_BASE_EXCISION_REPAIR	-0.0349045	0.00249916	-0.77268	0.440961	0.548951	-6.06351
KEGG_BUTANOATE_METABOLISM	-0.0260468	-0.000499587	-0.760987	0.447892	0.553521	-6.07223
KEGG_PANCREATIC_CANCER	-0.0285568	-0.0079004	-0.756311	0.450681	0.553521	-6.07568
KEGG_FRUCTOSE_AND_MANNOSE_METABOLISM	0.0244556	-0.00544375	0.732446	0.46507	0.567386	-6.09297
KEGG_INTESTINAL_IMMUNE_NETWORK_FOR_IGA_PRODUCTION	-0.0254609	-0.00261816	-0.690745	0.490822	0.593911	-6.12186
KEGG_CITRATE_CYCLE_TCA_CYCLE	-0.0310283	-0.00342091	-0.686791	0.493303	0.593911	-6.12451
KEGG_ENDOMETRIAL_CANCER	-0.0245019	-0.00498621	-0.587305	0.557906	0.667299	-6.18626
KEGG_PROSTATE_CANCER	-0.0168179	-0.0112518	-0.573736	0.567029	0.673807	-6.19393
KEGG_ALZHEIMERS_DISEASE	0.0170217	-0.0106323	0.56361	0.573884	0.675879	-6.19955
KEGG_PRIMARY_IMMUNODEFICIENCY	0.0235344	-0.0141227	0.560262	0.576159	0.675879	-6.20138
KEGG_SPHINGOLIPID_METABOLISM	-0.016331	-0.0139966	-0.550866	0.582567	0.679043	-6.20647
KEGG_OXIDATIVE_PHOSPHORYLATION	0.0246784	-0.00276582	0.53786	0.591493	0.685083	-6.21337
KEGG_HISTIDINE_METABOLISM	-0.0148823	-0.0164582	-0.517292	0.605735	0.697166	-6.22395
KEGG_VIBRIO_CHOLERAE_INFECTION	-0.0145035	-0.00441338	-0.504269	0.614832	0.703215	-6.23044
KEGG_TRYPTOPHAN_METABOLISM	-0.0140771	0.00138275	-0.482304	0.630312	0.716442	-6.24101
KEGG_O_GLYCAN_BIOSYNTHESIS	-0.0149067	0.0162411	-0.464346	0.643091	0.725761	-6.2493
KEGG_GLYCOLYSIS_GLUCONEOGENESIS	0.0112144	-0.00228939	0.450817	0.65279	0.725761	-6.25534
KEGG_PATHWAYS_IN_CANCER	0.00863864	-0.00205802	0.444426	0.657393	0.725761	-6.25813
KEGG_GLYCOSPHINGOLIPID_BIOSYNTHESIS_GANGLIO_SERIES	0.0158634	-0.00305106	0.444314	0.657474	0.725761	-6.25818
KEGG_LONG_TERM_POTENTIATION	0.0117196	-0.00184605	0.443112	0.658341	0.725761	-6.2587
KEGG_RENAL_CELL_CARCINOMA	-0.0155814	-0.00894255	-0.40506	0.686026	0.751753	-6.27445
KEGG_NON_SMALL_CELL_LUNG_CANCER	-0.0153716	-0.00559468	-0.397521	0.691564	0.753311	-6.2774
KEGG_GLYCOSAMINOGLYCAN_BIOSYNTHESIS_HEPARAN_SULFATE	0.0115245	0.0232933	0.371384	0.71089	0.76978	-6.28721
KEGG_SYSTEMIC_LUPUS_ERYTHEMATOSUS	-0.0104815	-0.00720353	-0.330041	0.741842	0.798571	-6.30136
KEGG_FOLATE_BIOSYNTHESIS	0.0137999	-0.0226004	0.31848	0.750576	0.803248	-6.30502
KEGG_RIBOSOME	-0.0210174	-0.00544393	-0.280192	0.779726	0.829593	-6.31621
KEGG_P53_SIGNALING_PATHWAY	-0.0073733	-0.0140449	-0.260265	0.795026	0.837493	-6.32147
KEGG_N_GLYCAN_BIOSYNTHESIS	-0.00875162	-0.00457188	-0.258604	0.796305	0.837493	-6.32189
KEGG_ASTHMA	-0.0105842	0.00910419	-0.229575	0.818743	0.856172	-6.32881
KEGG_ADHERENS_JUNCTION	0.00558485	0.000255181	0.176636	0.860039	0.894245	-6.33931
KEGG_JAK_STAT_SIGNALING_PATHWAY	-0.00423871	0.00798965	-0.164541	0.869533	0.899008	-6.34133
KEGG_GNRH_SIGNALING_PATHWAY	0.00196662	-0.00618027	0.0733073	0.941662	0.958857	-6.35192
KEGG_ACUTE_MYELOID_LEUKEMIA	-0.00288685	-0.0134464	-0.0729575	0.94194	0.958857	-6.35195
KEGG_GLYCEROPHOSPHOLIPID_METABOLISM	0.00178524	-0.0146903	0.0714495	0.943138	0.958857	-6.35206
KEGG_BIOSYNTHESIS_OF_UNSATURATED_FATTY_ACIDS	0.00188636	-0.00800216	0.0534579	0.95744	0.96802	-6.35315
KEGG_RIBOFLAVIN_METABOLISM	0.00188852	-0.00984156	0.0464134	0.963044	0.968336	-6.3535
KEGG_GLIOMA	-0.000579472	-0.00722659	-0.0182211	0.985487	0.985487	-6.35439

## Sheet: SLC1A4
Symbol	logFC	AveExpr	t	P.Value	adj.P.Val	B
KEGG_VASOPRESSIN_REGULATED_WATER_REABSORPTION	0.0880736	-0.00963507	3.70135	0.000303477	0.0555363	0.165316
KEGG_CELL_CYCLE	0.10835	-0.0116573	3.35094	0.00102597	0.0776456	-0.861983
KEGG_CITRATE_CYCLE_TCA_CYCLE	0.143624	-0.00342091	3.28611	0.00127288	0.0776456	-1.04267
KEGG_P53_SIGNALING_PATHWAY	0.086855	-0.0140449	3.1674	0.00187418	0.0857436	-1.36578
KEGG_PATHOGENIC_ESCHERICHIA_COLI_INFECTION	0.0966705	-0.0186914	2.81597	0.0055374	0.202669	-2.26162
KEGG_OOCYTE_MEIOSIS	0.0559322	-0.00644169	2.60975	0.0100073	0.289246	-2.74385
KEGG_CYTOSOLIC_DNA_SENSING_PATHWAY	0.073664	-0.00758655	2.54848	0.0118552	0.289246	-2.88076
KEGG_PRION_DISEASES	0.0725127	-0.00577677	2.48449	0.0141061	0.289246	-3.0206
KEGG_GLYCOLYSIS_GLUCONEOGENESIS	0.0605169	-0.00228939	2.48137	0.0142252	0.289246	-3.02735
KEGG_PROGESTERONE_MEDIATED_OOCYTE_MATURATION	0.0578368	-0.00437526	2.29843	0.0229607	0.366916	-3.40873
KEGG_ARGININE_AND_PROLINE_METABOLISM	0.0519762	-0.0216517	2.27867	0.0241411	0.366916	-3.44832
KEGG_RIBOSOME	-0.16481	-0.00544393	-2.23101	0.027209	0.366916	-3.54249
KEGG_BLADDER_CANCER	0.0743125	-0.00704517	2.21084	0.0286065	0.366916	-3.58179
KEGG_LYSOSOME	0.0920311	-0.0102301	2.17755	0.0310499	0.366916	-3.64593
KEGG_GLUTATHIONE_METABOLISM	0.0597501	-0.0157287	2.15661	0.0326772	0.366916	-3.6858
KEGG_THYROID_CANCER	0.070816	-0.00494551	2.12472	0.0352981	0.366916	-3.74584
KEGG_STEROID_BIOSYNTHESIS	0.0910299	-0.00390288	2.11853	0.0358275	0.366916	-3.75741
KEGG_MELANOMA	0.0574403	0.0023519	2.10591	0.0369281	0.366916	-3.78088
KEGG_GLYCEROLIPID_METABOLISM	0.0576268	0.0059747	2.08472	0.0388405	0.366916	-3.81998
KEGG_HEMATOPOIETIC_CELL_LINEAGE	0.0452875	-0.00682851	2.06912	0.0403026	0.366916	-3.84854
KEGG_PYRUVATE_METABOLISM	0.0579801	-0.00135135	2.02718	0.0444688	0.366916	-3.92432
KEGG_AMINO_SUGAR_AND_NUCLEOTIDE_SUGAR_METABOLISM	0.0710135	-0.0050995	2.01213	0.0460502	0.366916	-3.95114
KEGG_REGULATION_OF_ACTIN_CYTOSKELETON	0.05301	-0.00201898	2.01152	0.0461152	0.366916	-3.95222
KEGG_SNARE_INTERACTIONS_IN_VESICULAR_TRANSPORT	0.0691229	-0.0155462	1.93218	0.0552789	0.399661	-4.09053
KEGG_GLYCOSAMINOGLYCAN_DEGRADATION	0.0858468	0.000346004	1.92499	0.0561795	0.399661	-4.1028
KEGG_FRUCTOSE_AND_MANNOSE_METABOLISM	0.0634812	-0.00544375	1.92024	0.0567825	0.399661	-4.11089
KEGG_AXON_GUIDANCE	0.0501634	-0.000248607	1.89871	0.0595804	0.403823	-4.1473
KEGG_GAP_JUNCTION	0.0507792	0.0131985	1.84475	0.0671054	0.425135	-4.23684
KEGG_SYSTEMIC_LUPUS_ERYTHEMATOSUS	0.0579176	-0.00720353	1.84294	0.0673711	0.425135	-4.2398
KEGG_LYSINE_DEGRADATION	0.0727355	-0.00049412	1.80295	0.0734641	0.448131	-4.30452
KEGG_GLYOXYLATE_AND_DICARBOXYLATE_METABOLISM	0.0810522	0.00420113	1.77501	0.0779852	0.460364	-4.34893
KEGG_PATHWAYS_IN_CANCER	0.0327929	-0.00205802	1.70351	0.0906066	0.497826	-4.45958
KEGG_REGULATION_OF_AUTOPHAGY	-0.0602934	0.00279105	-1.68154	0.0948008	0.497826	-4.49269
KEGG_SMALL_CELL_LUNG_CANCER	0.0360904	-0.0105556	1.6799	0.0951208	0.497826	-4.49515
KEGG_ACUTE_MYELOID_LEUKEMIA	0.065532	-0.0134464	1.67038	0.0969929	0.497826	-4.50937
KEGG_ENDOCYTOSIS	0.0493657	-0.0110618	1.66565	0.0979331	0.497826	-4.51639
KEGG_PANTOTHENATE_AND_COA_BIOSYNTHESIS	0.0744401	0.00163544	1.61254	0.109009	0.528721	-4.59403
KEGG_ENDOMETRIAL_CANCER	0.0666788	-0.00498621	1.60897	0.109789	0.528721	-4.59917
KEGG_STARCH_AND_SUCROSE_METABOLISM	-0.0497495	-0.0102024	-1.57079	0.118401	0.554743	-4.65337
KEGG_TGF_BETA_SIGNALING_PATHWAY	0.0341107	-0.00794454	1.54813	0.12376	0.554743	-4.68494
KEGG_PROSTATE_CANCER	0.0450243	-0.0112518	1.54595	0.124287	0.554743	-4.68796
KEGG_GLYCOSPHINGOLIPID_BIOSYNTHESIS_GLOBO_SERIES	0.0620504	0.00633097	1.50875	0.13353	0.581808	-4.73878
KEGG_ADHERENS_JUNCTION	0.0468327	0.000255181	1.49133	0.138037	0.583918	-4.76215
KEGG_INSULIN_SIGNALING_PATHWAY	0.0421283	-0.00806769	1.4824	0.140396	0.583918	-4.77405
KEGG_ARRHYTHMOGENIC_RIGHT_VENTRICULAR_CARDIOMYOPATHY_ARVC	0.0423307	0.0087818	1.44448	0.150751	0.6	-4.82373
KEGG_COMPLEMENT_AND_COAGULATION_CASCADES	0.0542025	0.0010314	1.44216	0.151405	0.6	-4.82674
KEGG_CHRONIC_MYELOID_LEUKEMIA	0.0541013	-0.00823385	1.41326	0.159713	0.6	-4.86372
KEGG_NICOTINATE_AND_NICOTINAMIDE_METABOLISM	0.048968	-0.0120168	1.4066	0.161677	0.6	-4.87214
KEGG_ADIPOCYTOKINE_SIGNALING_PATHWAY	0.0377591	-0.00323165	1.40132	0.163246	0.6	-4.87878
KEGG_PPAR_SIGNALING_PATHWAY	0.0356334	0.00660365	1.39902	0.163934	0.6	-4.88168
KEGG_PORPHYRIN_AND_CHLOROPHYLL_METABOLISM	0.0555262	-0.00749818	1.37453	0.171389	0.605974	-4.91214
KEGG_NITROGEN_METABOLISM	-0.0419638	0.00490454	-1.36349	0.174834	0.605974	-4.9257
KEGG_CHEMOKINE_SIGNALING_PATHWAY	0.0416376	0.00162218	1.35491	0.177545	0.605974	-4.93617
KEGG_DORSO_VENTRAL_AXIS_FORMATION	0.0584018	0.00919053	1.35093	0.178812	0.605974	-4.94099
KEGG_GLYCOSPHINGOLIPID_BIOSYNTHESIS_GANGLIO_SERIES	0.0473112	-0.00305106	1.33118	0.18521	0.611333	-4.96478
KEGG_GLYCOSPHINGOLIPID_BIOSYNTHESIS_LACTO_AND_NEOLACTO_SERIES	-0.0447422	0.00768614	-1.32552	0.187075	0.611333	-4.97153
KEGG_PENTOSE_PHOSPHATE_PATHWAY	0.0381534	-0.0108323	1.30882	0.192657	0.612318	-4.99129
KEGG_TIGHT_JUNCTION	0.0253425	-0.0021842	1.30466	0.194068	0.612318	-4.99617
KEGG_INTESTINAL_IMMUNE_NETWORK_FOR_IGA_PRODUCTION	0.0467192	-0.00261816	1.27133	0.205637	0.622321	-5.03475
KEGG_PROPANOATE_METABOLISM	0.049098	0.00347457	1.25738	0.210627	0.622321	-5.05061
KEGG_PANCREATIC_CANCER	0.0472432	-0.0079004	1.2544	0.211708	0.622321	-5.05398
KEGG_VALINE_LEUCINE_AND_ISOLEUCINE_DEGRADATION	0.0545013	-0.00289573	1.2524	0.212432	0.622321	-5.05623
KEGG_NEUROTROPHIN_SIGNALING_PATHWAY	0.0385443	-0.012001	1.24092	0.216632	0.622321	-5.06911
KEGG_APOPTOSIS	0.0334224	-0.0126612	1.23042	0.220525	0.622321	-5.08078
KEGG_HOMOLOGOUS_RECOMBINATION	0.0458865	0.00227169	1.2253	0.222441	0.622321	-5.08644
KEGG_HISTIDINE_METABOLISM	-0.0349703	-0.0164582	-1.21998	0.224443	0.622321	-5.09228
KEGG_ASTHMA	0.0555875	0.00910419	1.21028	0.228131	0.623105	-5.10289
KEGG_CIRCADIAN_RHYTHM_MAMMAL	-0.065011	0.0059494	-1.17302	0.242704	0.653158	-5.14287
KEGG_GLYCOSAMINOGLYCAN_BIOSYNTHESIS_CHONDROITIN_SULFATE	-0.0465447	-0.00373734	-1.15499	0.249988	0.657106	-5.16178
KEGG_VIBRIO_CHOLERAE_INFECTION	0.033019	-0.00441338	1.15165	0.251352	0.657106	-5.16525
KEGG_VIRAL_MYOCARDITIS	0.0328365	0.0066722	1.1219	0.263753	0.667556	-5.19573
KEGG_MELANOGENESIS	0.0234366	0.0117574	1.11494	0.266712	0.667556	-5.20274
KEGG_RENAL_CELL_CARCINOMA	0.0421807	-0.00894255	1.09949	0.27337	0.667556	-5.21817
KEGG_ERBB_SIGNALING_PATHWAY	0.0346478	-0.00555521	1.09307	0.276167	0.667556	-5.22451
KEGG_GLIOMA	0.0345987	-0.00722659	1.09164	0.276794	0.667556	-5.22592
KEGG_PROXIMAL_TUBULE_BICARBONATE_RECLAMATION	0.0390418	-0.000483996	1.08731	0.278696	0.667556	-5.23018
KEGG_RETINOL_METABOLISM	-0.0425646	-0.00276012	-1.06697	0.287752	0.667556	-5.24995
KEGG_RIBOFLAVIN_METABOLISM	0.043273	-0.00984156	1.06663	0.287902	0.667556	-5.25027
KEGG_LONG_TERM_POTENTIATION	-0.0278266	-0.00184605	-1.05503	0.293157	0.667556	-5.26137
KEGG_NON_SMALL_CELL_LUNG_CANCER	0.0404285	-0.00559468	1.04794	0.296404	0.667556	-5.26811
KEGG_TOLL_LIKE_RECEPTOR_SIGNALING_PATHWAY	0.0342607	-0.00550255	1.04355	0.298422	0.667556	-5.27224
KEGG_PROTEASOME	0.0555588	-0.00140963	1.04203	0.299123	0.667556	-5.27367
KEGG_ONE_CARBON_POOL_BY_FOLATE	0.0465845	-0.0143561	1.02994	0.304747	0.671912	-5.28499
KEGG_FC_GAMMA_R_MEDIATED_PHAGOCYTOSIS	0.0411766	-0.0133919	1.01676	0.310955	0.677437	-5.29716
KEGG_GLYCINE_SERINE_AND_THREONINE_METABOLISM	0.0276026	-0.0139959	0.99215	0.32277	0.680427	-5.31949
KEGG_FOCAL_ADHESION	0.0273718	-0.00797901	0.990157	0.32374	0.680427	-5.32127
KEGG_BIOSYNTHESIS_OF_UNSATURATED_FATTY_ACIDS	0.0347395	-0.00800216	0.986977	0.325291	0.680427	-5.32411
KEGG_PEROXISOME	0.0330733	-0.00750664	0.978676	0.329363	0.680427	-5.33148
KEGG_SPHINGOLIPID_METABOLISM	0.0288727	-0.0139966	0.975524	0.330918	0.680427	-5.33426
KEGG_N_GLYCAN_BIOSYNTHESIS	0.0322379	-0.00457188	0.954648	0.341337	0.694053	-5.35247
KEGG_UBIQUITIN_MEDIATED_PROTEOLYSIS	0.0317034	-0.00682782	0.936791	0.350417	0.704684	-5.36773
KEGG_DILATED_CARDIOMYOPATHY	0.0291487	-0.0011929	0.925653	0.356158	0.708445	-5.37711
KEGG_NOTCH_SIGNALING_PATHWAY	0.0315499	-0.00791231	0.877027	0.381917	0.750219	-5.41675
KEGG_BASAL_CELL_CARCINOMA	0.0228673	0.0177715	0.870687	0.385358	0.750219	-5.42176
KEGG_ABC_TRANSPORTERS	0.0215798	0.013834	0.849674	0.396901	0.759592	-5.43812
KEGG_BUTANOATE_METABOLISM	0.0289107	-0.000499587	0.844403	0.399829	0.759592	-5.44216
KEGG_MAPK_SIGNALING_PATHWAY	0.0204783	-0.0129458	0.839392	0.402625	0.759592	-5.44598
KEGG_ECM_RECEPTOR_INTERACTION	0.0329263	-0.00419199	0.83128	0.407176	0.76034	-5.45212
KEGG_CARDIAC_MUSCLE_CONTRACTION	-0.0299942	-0.0157834	-0.815062	0.416368	0.765758	-5.4642
KEGG_PHOSPHATIDYLINOSITOL_SIGNALING_SYSTEM	-0.0251266	-0.00489034	-0.811423	0.418447	0.765758	-5.46688
KEGG_JAK_STAT_SIGNALING_PATHWAY	0.0202808	0.00798965	0.788641	0.431604	0.774041	-5.48339
KEGG_OLFACTORY_TRANSDUCTION	-0.0455803	-0.0180521	-0.784063	0.434277	0.774041	-5.48665
KEGG_PRIMARY_IMMUNODEFICIENCY	0.0327851	-0.0141227	0.780522	0.43635	0.774041	-5.48916
KEGG_OTHER_GLYCAN_DEGRADATION	0.0418527	-0.00115508	0.774498	0.439892	0.774041	-5.4934
KEGG_DRUG_METABOLISM_OTHER_ENZYMES	0.0261545	-0.0147819	0.757092	0.450218	0.784666	-5.50548
KEGG_DNA_REPLICATION	0.0409572	0.00358702	0.733882	0.464201	0.797079	-5.52116
KEGG_RIG_I_LIKE_RECEPTOR_SIGNALING_PATHWAY	0.0233655	-0.000716093	0.728427	0.467522	0.797079	-5.52477
KEGG_TERPENOID_BACKBONE_BIOSYNTHESIS	-0.0349202	-0.0253256	-0.717685	0.474101	0.797079	-5.53181
KEGG_HYPERTROPHIC_CARDIOMYOPATHY_HCM	0.0209794	-0.00465146	0.71661	0.474763	0.797079	-5.53251
KEGG_EPITHELIAL_CELL_SIGNALING_IN_HELICOBACTER_PYLORI_INFECTION	0.0234859	-0.00739822	0.70233	0.483595	0.804526	-5.5417
KEGG_PURINE_METABOLISM	0.0153059	-0.0013965	0.694436	0.488515	0.805108	-5.54669
KEGG_TRYPTOPHAN_METABOLISM	0.0198233	0.00138275	0.679345	0.497998	0.805108	-5.55609
KEGG_LEISHMANIA_INFECTION	0.0271805	-0.0119456	0.676051	0.50008	0.805108	-5.55812
KEGG_PARKINSONS_DISEASE	0.0308549	-0.00396318	0.673743	0.501542	0.805108	-5.55953
KEGG_SULFUR_METABOLISM	0.034286	0.00338734	0.658111	0.511506	0.813961	-5.56897
KEGG_VASCULAR_SMOOTH_MUSCLE_CONTRACTION	0.0171076	-0.0128212	0.645467	0.51964	0.819777	-5.57645
KEGG_SPLICEOSOME	-0.0310656	-0.00357952	-0.624656	0.533174	0.833939	-5.58844
KEGG_RNA_POLYMERASE	-0.0241112	-0.0139484	-0.59944	0.549811	0.851089	-5.60244
KEGG_CELL_ADHESION_MOLECULES_CAMS	0.0150056	-0.00125689	0.583066	0.560751	0.851089	-5.61123
KEGG_NATURAL_KILLER_CELL_MEDIATED_CYTOTOXICITY	-0.0192863	-0.00652267	-0.570664	0.569107	0.851089	-5.61772
KEGG_BETA_ALANINE_METABOLISM	0.0194332	0.00569438	0.55946	0.576707	0.851089	-5.62347
KEGG_GALACTOSE_METABOLISM	0.0196215	-0.0147657	0.554137	0.580335	0.851089	-5.62616
KEGG_PYRIMIDINE_METABOLISM	0.0162107	-0.00316494	0.549811	0.583291	0.851089	-5.62833
KEGG_CYTOKINE_CYTOKINE_RECEPTOR_INTERACTION	0.0123409	0.00809813	0.549554	0.583467	0.851089	-5.62846
KEGG_GLYCOSAMINOGLYCAN_BIOSYNTHESIS_KERATAN_SULFATE	0.0246629	-0.0213987	0.536235	0.592614	0.851089	-5.63502
KEGG_GLYCOSYLPHOSPHATIDYLINOSITOL_GPI_ANCHOR_BIOSYNTHESIS	0.0230238	-0.00791685	0.534611	0.593734	0.851089	-5.63581
KEGG_GLYCOSAMINOGLYCAN_BIOSYNTHESIS_HEPARAN_SULFATE	0.0165532	0.0232933	0.533367	0.594592	0.851089	-5.63642
KEGG_TYPE_II_DIABETES_MELLITUS	0.0186332	-0.0152727	0.521589	0.602749	0.851089	-5.64206
KEGG_TASTE_TRANSDUCTION	-0.0239897	0.00446875	-0.512386	0.609157	0.851089	-5.64638
KEGG_HUNTINGTONS_DISEASE	0.0154174	-0.00596214	0.506652	0.613165	0.851089	-5.64903
KEGG_ASCORBATE_AND_ALDARATE_METABOLISM	-0.0188638	-0.00562597	-0.502492	0.616081	0.851089	-5.65094
KEGG_FATTY_ACID_METABOLISM	0.01779	0.00367939	0.499895	0.617904	0.851089	-5.65212
KEGG_T_CELL_RECEPTOR_SIGNALING_PATHWAY	0.0174992	-0.00818567	0.498974	0.618551	0.851089	-5.65254
KEGG_METABOLISM_OF_XENOBIOTICS_BY_CYTOCHROME_P450	0.0187504	-0.00733488	0.474492	0.63586	0.863895	-5.66336
KEGG_NUCLEOTIDE_EXCISION_REPAIR	0.0214129	-0.00202185	0.472468	0.6373	0.863895	-5.66423
KEGG_NEUROACTIVE_LIGAND_RECEPTOR_INTERACTION	-0.0205337	-0.00202534	-0.455445	0.649468	0.873916	-5.67141
KEGG_LONG_TERM_DEPRESSION	0.0133294	0.00023955	0.447063	0.655494	0.875587	-5.67484
KEGG_AMYOTROPHIC_LATERAL_SCLEROSIS_ALS	-0.0124826	-0.00224525	-0.437941	0.662078	0.876867	-5.67851
KEGG_LEUKOCYTE_TRANSENDOTHELIAL_MIGRATION	0.014104	-0.00991136	0.432476	0.666035	0.876867	-5.68067
KEGG_BASE_EXCISION_REPAIR	0.0180713	0.00249916	0.399038	0.69045	0.899668	-5.69331
KEGG_O_GLYCAN_BIOSYNTHESIS	0.0126004	0.0162411	0.392155	0.695517	0.899668	-5.69578
KEGG_B_CELL_RECEPTOR_SIGNALING_PATHWAY	0.0154217	-0.00763812	0.38865	0.698103	0.899668	-5.69703
KEGG_COLORECTAL_CANCER	0.0139369	-0.00389128	0.371325	0.710935	0.909799	-5.70301
KEGG_RENIN_ANGIOTENSIN_SYSTEM	0.0136318	0.0235848	0.358725	0.720321	0.912476	-5.70719
KEGG_FC_EPSILON_RI_SIGNALING_PATHWAY	0.0118145	-0.00621411	0.355138	0.723	0.912476	-5.70836
KEGG_GLYCEROPHOSPHOLIPID_METABOLISM	0.00842853	-0.0146903	0.337375	0.73632	0.914384	-5.71395
KEGG_PHENYLALANINE_METABOLISM	0.0149855	-0.0193857	0.324473	0.746045	0.914384	-5.71783
KEGG_ARACHIDONIC_ACID_METABOLISM	-0.0103571	-0.0145078	-0.323682	0.746643	0.914384	-5.71806
KEGG_ALANINE_ASPARTATE_AND_GLUTAMATE_METABOLISM	0.00842347	-0.00398445	0.315456	0.752867	0.914384	-5.72045
KEGG_AUTOIMMUNE_THYROID_DISEASE	-0.0103718	0.00419052	-0.311393	0.755947	0.914384	-5.72161
KEGG_CALCIUM_SIGNALING_PATHWAY	-0.00956117	-0.00388309	-0.30547	0.760445	0.914384	-5.72327
KEGG_TYROSINE_METABOLISM	0.0106593	-0.00859183	0.301026	0.763824	0.914384	-5.7245
KEGG_ALZHEIMERS_DISEASE	0.0090776	-0.0106323	0.300158	0.764485	0.914384	-5.72474
KEGG_ANTIGEN_PROCESSING_AND_PRESENTATION	0.0106055	-0.00587419	0.289544	0.772577	0.918063	-5.72758
KEGG_PENTOSE_AND_GLUCURONATE_INTERCONVERSIONS	-0.00891149	-0.00222156	-0.267508	0.789456	0.923147	-5.73316
KEGG_SELENOAMINO_ACID_METABOLISM	-0.0112185	-0.00128565	-0.267301	0.789616	0.923147	-5.73321
KEGG_INOSITOL_PHOSPHATE_METABOLISM	-0.00912202	-0.000885648	-0.264213	0.791989	0.923147	-5.73396
KEGG_WNT_SIGNALING_PATHWAY	0.00507309	0.00686519	0.253824	0.799989	0.92657	-5.73641
KEGG_ALPHA_LINOLENIC_ACID_METABOLISM	-0.00876664	-0.0254855	-0.206601	0.83661	0.958105	-5.7463
KEGG_FOLATE_BIOSYNTHESIS	0.00827004	-0.0226004	0.190628	0.849083	0.958105	-5.74918
KEGG_OXIDATIVE_PHOSPHORYLATION	0.00848594	-0.00276582	0.184597	0.853802	0.958105	-5.75021
KEGG_HEDGEHOG_SIGNALING_PATHWAY	0.00522772	-0.00158525	0.183962	0.854299	0.958105	-5.75032
KEGG_CYSTEINE_AND_METHIONINE_METABOLISM	0.00600929	0.00737086	0.171645	0.863955	0.958105	-5.75231
KEGG_GRAFT_VERSUS_HOST_DISEASE	-0.00662989	-0.00499205	-0.151324	0.87993	0.958105	-5.7553
KEGG_GNRH_SIGNALING_PATHWAY	0.0040451	-0.00618027	0.150735	0.880393	0.958105	-5.75538
KEGG_VEGF_SIGNALING_PATHWAY	0.00414951	-0.0221682	0.137841	0.890557	0.958105	-5.75707
KEGG_RNA_DEGRADATION	0.00716329	-0.00140688	0.136954	0.891256	0.958105	-5.75718
KEGG_LINOLEIC_ACID_METABOLISM	0.0058717	-0.0206576	0.133028	0.894355	0.958105	-5.75766
KEGG_STEROID_HORMONE_BIOSYNTHESIS	0.00511223	-0.00278939	0.124634	0.900985	0.958105	-5.75865
KEGG_ETHER_LIPID_METABOLISM	0.00353983	-0.0162956	0.117462	0.906656	0.958105	-5.75944
KEGG_PRIMARY_BILE_ACID_BIOSYNTHESIS	-0.00407033	0.00776034	-0.113709	0.909625	0.958105	-5.75983
KEGG_ALLOGRAFT_REJECTION	0.00480496	0.000566644	0.111432	0.911428	0.958105	-5.76007
KEGG_TYPE_I_DIABETES_MELLITUS	0.00388148	0.000763708	0.104463	0.916946	0.958105	-5.76075
KEGG_NON_HOMOLOGOUS_END_JOINING	0.00435644	-0.0045945	0.103144	0.91799	0.958105	-5.76087
KEGG_MISMATCH_REPAIR	-0.00594455	0.00217164	-0.102884	0.918197	0.958105	-5.7609
KEGG_DRUG_METABOLISM_CYTOCHROME_P450	0.0039061	-0.0105558	0.0935378	0.925605	0.958105	-5.76173
KEGG_ALDOSTERONE_REGULATED_SODIUM_REABSORPTION	-0.00285873	-0.0187063	-0.0873296	0.93053	0.958105	-5.76224
KEGG_PROTEIN_EXPORT	0.00495994	-0.00315068	0.0855679	0.931927	0.958105	-5.76238
KEGG_BASAL_TRANSCRIPTION_FACTORS	-0.00342421	0.00127687	-0.0711202	0.9434	0.964481	-5.76341
KEGG_AMINOACYL_TRNA_BIOSYNTHESIS	0.00318449	0.0120192	0.055449	0.955857	0.971788	-5.76432
KEGG_MTOR_SIGNALING_PATHWAY	-0.00146563	-0.0150494	-0.0477251	0.962001	0.972631	-5.76468
KEGG_MATURITY_ONSET_DIABETES_OF_THE_YOUNG	-0.00230061	-0.0102452	-0.0361442	0.971217	0.976553	-5.76512
KEGG_NOD_LIKE_RECEPTOR_SIGNALING_PATHWAY	-0.000538854	-0.0149418	-0.0154488	0.987695	0.987695	-5.76561

## Sheet: STMN1
Symbol	logFC	AveExpr	t	P.Value	adj.P.Val	B
KEGG_INOSITOL_PHOSPHATE_METABOLISM	-0.194288	-0.000885648	-6.36646	2.37e-09	3.06e-07	11.046
KEGG_PHOSPHATIDYLINOSITOL_SIGNALING_SYSTEM	-0.171604	-0.00489034	-6.22887	4.76e-09	3.06e-07	10.386
KEGG_RENAL_CELL_CARCINOMA	-0.212806	-0.00894255	-6.21885	5.01e-09	3.06e-07	10.3382
KEGG_INSULIN_SIGNALING_PATHWAY	-0.151858	-0.00806769	-5.91361	2.28e-08	9.43e-07	8.90514
KEGG_FC_GAMMA_R_MEDIATED_PHAGOCYTOSIS	-0.214951	-0.0133919	-5.88881	2.58e-08	9.43e-07	8.79059
KEGG_NEUROTROPHIN_SIGNALING_PATHWAY	-0.159718	-0.012001	-5.65479	7.98e-08	2.43e-06	7.72405
KEGG_LYSOSOME	-0.218506	-0.0102301	-5.61489	9.64e-08	2.52e-06	7.54485
KEGG_TOLL_LIKE_RECEPTOR_SIGNALING_PATHWAY	-0.161787	-0.00550255	-5.38064	2.9e-07	6.62e-06	6.50949
KEGG_B_CELL_RECEPTOR_SIGNALING_PATHWAY	-0.191355	-0.00763812	-5.26167	5.01e-07	1.02e-05	5.99472
KEGG_LEISHMANIA_INFECTION	-0.190287	-0.0119456	-5.13963	8.71e-07	1.59e-05	5.47466
KEGG_NON_SMALL_CELL_LUNG_CANCER	-0.181053	-0.00559468	-5.07575	1.16e-06	1.93e-05	5.20578
KEGG_ERBB_SIGNALING_PATHWAY	-0.1468	-0.00555521	-4.99735	1.64e-06	2.48e-05	4.87896
KEGG_VIBRIO_CHOLERAE_INFECTION	-0.132453	-0.00441338	-4.98145	1.76e-06	2.48e-05	4.81312
KEGG_SULFUR_METABOLISM	-0.23459	0.00338734	-4.84738	3.17e-06	4.14e-05	4.26375
KEGG_GLIOMA	-0.142375	-0.00722659	-4.82289	3.52e-06	4.3e-05	4.16455
KEGG_ENDOCYTOSIS	-0.133025	-0.0110618	-4.78913	4.08e-06	4.66e-05	4.02839
KEGG_PANCREATIC_CANCER	-0.166074	-0.0079004	-4.71191	5.67e-06	6.11e-05	3.71955
KEGG_EPITHELIAL_CELL_SIGNALING_IN_HELICOBACTER_PYLORI_INFECTION	-0.144254	-0.00739822	-4.61502	8.55e-06	8.69e-05	3.33723
KEGG_CHRONIC_MYELOID_LEUKEMIA	-0.165472	-0.00823385	-4.59751	9.2e-06	8.86e-05	3.26876
KEGG_APOPTOSIS	-0.116698	-0.0126612	-4.57743	1e-05	9.15e-05	3.19048
KEGG_MTOR_SIGNALING_PATHWAY	-0.12996	-0.0150494	-4.52452	1.25e-05	0.000108647	2.98539
KEGG_REGULATION_OF_AUTOPHAGY	-0.151049	0.00279105	-4.45068	1.69e-05	0.00014059	2.70218
KEGG_ACUTE_MYELOID_LEUKEMIA	-0.164673	-0.0134464	-4.43242	1.82e-05	0.000144911	2.63268
KEGG_GLYCEROLIPID_METABOLISM	-0.114025	0.0059747	-4.32349	2.83e-05	0.000215923	2.22261
KEGG_GLYCINE_SERINE_AND_THREONINE_METABOLISM	0.112592	-0.0139959	4.28594	3.29e-05	0.000240927	2.08306
KEGG_ENDOMETRIAL_CANCER	-0.166762	-0.00498621	-4.22918	4.12e-05	0.000290294	1.87389
KEGG_NOD_LIKE_RECEPTOR_SIGNALING_PATHWAY	-0.136854	-0.0149418	-4.15302	5.56e-05	0.000377129	1.59665
KEGG_FC_EPSILON_RI_SIGNALING_PATHWAY	-0.12992	-0.00621411	-4.12983	6.09e-05	0.000398079	1.513
KEGG_ADIPOCYTOKINE_SIGNALING_PATHWAY	-0.105156	-0.00323165	-4.09992	6.84e-05	0.000431658	1.40569
KEGG_COLORECTAL_CANCER	-0.145087	-0.00389128	-4.08192	7.33e-05	0.000446661	1.3414
KEGG_GLYCOSAMINOGLYCAN_DEGRADATION	-0.174213	0.000346004	-4.07382	7.57e-05	0.000446661	1.31251
KEGG_AMINO_SUGAR_AND_NUCLEOTIDE_SUGAR_METABOLISM	-0.137202	-0.0050995	-4.04798	8.36e-05	0.00047067	1.22075
KEGG_CHEMOKINE_SIGNALING_PATHWAY	-0.118444	0.00162218	-4.04394	8.49e-05	0.00047067	1.20643
KEGG_PANTOTHENATE_AND_COA_BIOSYNTHESIS	-0.172365	0.00163544	-3.89051	0.000151658	0.000796639	0.671556
KEGG_OLFACTORY_TRANSDUCTION	0.215575	-0.0180521	3.88926	0.000152363	0.000796639	0.667296
KEGG_ADHERENS_JUNCTION	-0.116314	0.000255181	-3.86382	0.000167497	0.000836844	0.580219
KEGG_JAK_STAT_SIGNALING_PATHWAY	-0.0946237	0.00798965	-3.8611	0.000169198	0.000836844	0.570931
KEGG_TYROSINE_METABOLISM	0.129772	-0.00859183	3.84884	0.000177063	0.0008527	0.529172
KEGG_ECM_RECEPTOR_INTERACTION	0.144782	-0.00419199	3.82837	0.000190979	0.000896133	0.459672
KEGG_OTHER_GLYCAN_DEGRADATION	-0.192287	-0.00115508	-3.71714	0.000286626	0.00131131	0.0873378
KEGG_FATTY_ACID_METABOLISM	-0.125987	0.00367939	-3.70311	0.000301506	0.00134574	0.041004
KEGG_FRUCTOSE_AND_MANNOSE_METABOLISM	-0.118114	-0.00544375	-3.69349	0.000312127	0.00135998	0.00931788
KEGG_PYRUVATE_METABOLISM	0.101921	-0.00135135	3.67848	0.0003294	0.00140187	-0.03996
KEGG_PROSTATE_CANCER	-0.101287	-0.0112518	-3.6046	0.000428467	0.00178203	-0.280208
KEGG_UBIQUITIN_MEDIATED_PROTEOLYSIS	-0.11648	-0.00682782	-3.58288	0.000462547	0.00188103	-0.350038
KEGG_CIRCADIAN_RHYTHM_MAMMAL	-0.19049	0.0059494	-3.56877	0.000486043	0.00193361	-0.395221
KEGG_PROXIMAL_TUBULE_BICARBONATE_RECLAMATION	0.120286	-0.000483996	3.47489	0.000673448	0.00262215	-0.692098
KEGG_LYSINE_DEGRADATION	-0.135463	-0.00049412	-3.45681	0.000716584	0.00273198	-0.748513
KEGG_NON_HOMOLOGOUS_END_JOINING	-0.139348	-0.0045945	-3.4321	0.000779746	0.00291211	-0.825216
KEGG_REGULATION_OF_ACTIN_CYTOSKELETON	-0.0872487	-0.00201898	-3.39762	0.000876634	0.00320848	-0.931456
KEGG_SNARE_INTERACTIONS_IN_VESICULAR_TRANSPORT	-0.117299	-0.0155462	-3.3638	0.000982534	0.00352556	-1.03478
KEGG_NATURAL_KILLER_CELL_MEDIATED_CYTOTOXICITY	-0.109339	-0.00652267	-3.35753	0.00100343	0.00353131	-1.05384
KEGG_TASTE_TRANSDUCTION	0.1508	0.00446875	3.34074	0.00106147	0.00366507	-1.10472
KEGG_DRUG_METABOLISM_CYTOCHROME_P450	0.129797	-0.0105558	3.21881	0.0015869	0.00537782	-1.46768
KEGG_TGF_BETA_SIGNALING_PATHWAY	-0.0684139	-0.00794454	-3.19237	0.00172898	0.00575278	-1.54485
KEGG_ALPHA_LINOLENIC_ACID_METABOLISM	0.129161	-0.0254855	3.14719	0.00199942	0.00653382	-1.67544
KEGG_LINOLEIC_ACID_METABOLISM	0.132478	-0.0206576	3.10048	0.0023199	0.0074481	-1.80876
KEGG_PRIMARY_IMMUNODEFICIENCY	0.125549	-0.0141227	3.08031	0.00247247	0.00780106	-1.8658
KEGG_ALDOSTERONE_REGULATED_SODIUM_REABSORPTION	-0.0960905	-0.0187063	-3.02943	0.00289941	0.00886505	-2.00821
KEGG_RIG_I_LIKE_RECEPTOR_SIGNALING_PATHWAY	-0.0941642	-0.000716093	-3.024	0.00294885	0.00886505	-2.02331
KEGG_NEUROACTIVE_LIGAND_RECEPTOR_INTERACTION	0.132241	-0.00202534	3.02332	0.00295502	0.00886505	-2.02517
KEGG_RIBOSOME	0.218118	-0.00544393	2.99208	0.00325505	0.00960765	-2.11143
KEGG_DORSO_VENTRAL_AXIS_FORMATION	-0.125248	0.00919053	-2.9667	0.00351921	0.0102225	-2.18094
KEGG_OOCYTE_MEIOSIS	0.0625055	-0.00644169	2.94025	0.00381528	0.0109093	-2.2528
KEGG_ARGININE_AND_PROLINE_METABOLISM	0.0645712	-0.0216517	2.86448	0.00479463	0.0134987	-2.45553
KEGG_PEROXISOME	-0.0923784	-0.00750664	-2.79961	0.00581014	0.0161099	-2.62533
KEGG_PATHOGENIC_ESCHERICHIA_COLI_INFECTION	-0.0957844	-0.0186914	-2.79134	0.00595284	0.0162592	-2.64673
KEGG_BETA_ALANINE_METABOLISM	-0.0940345	0.00569438	-2.77743	0.00620009	0.0166855	-2.68261
KEGG_GLYCOSAMINOGLYCAN_BIOSYNTHESIS_CHONDROITIN_SULFATE	-0.107619	-0.00373734	-2.72727	0.007171	0.0190187	-2.8106
KEGG_PHENYLALANINE_METABOLISM	0.12119	-0.0193857	2.68889	0.00800472	0.0209266	-2.9071
KEGG_BIOSYNTHESIS_OF_UNSATURATED_FATTY_ACIDS	-0.0922567	-0.00800216	-2.67825	0.00825092	0.0212664	-2.93364
KEGG_CELL_ADHESION_MOLECULES_CAMS	0.066336	-0.00125689	2.63961	0.00920367	0.0233141	-3.02922
KEGG_PATHWAYS_IN_CANCER	-0.0499288	-0.00205802	-2.6359	0.00930015	0.0233141	-3.03833
KEGG_T_CELL_RECEPTOR_SIGNALING_PATHWAY	-0.086537	-0.00818567	-2.52086	0.0127835	0.0316132	-3.31505
KEGG_ARACHIDONIC_ACID_METABOLISM	0.0783428	-0.0145078	2.50218	0.0134478	0.0328126	-3.35891
KEGG_ALANINE_ASPARTATE_AND_GLUTAMATE_METABOLISM	0.0641534	-0.00398445	2.45449	0.0152866	0.0368085	-3.46957
KEGG_CARDIAC_MUSCLE_CONTRACTION	0.0882406	-0.0157834	2.44289	0.0157661	0.0374702	-3.49618
KEGG_MATURITY_ONSET_DIABETES_OF_THE_YOUNG	0.15103	-0.0102452	2.42083	0.0167154	0.0392169	-3.54648
KEGG_GAP_JUNCTION	-0.0642884	0.0131985	-2.35548	0.0198316	0.0455233	-3.69302
KEGG_MELANOMA	-0.0638873	0.0023519	-2.35413	0.0199009	0.0455233	-3.696
KEGG_METABOLISM_OF_XENOBIOTICS_BY_CYTOCHROME_P450	0.0903473	-0.00733488	2.32832	0.0212704	0.0480553	-3.75281
KEGG_PPAR_SIGNALING_PATHWAY	-0.0582026	0.00660365	-2.31498	0.0220103	0.0491205	-3.78196
KEGG_WNT_SIGNALING_PATHWAY	-0.0445966	0.00686519	-2.27602	0.0243026	0.0535829	-3.86619
KEGG_GLYCOSAMINOGLYCAN_BIOSYNTHESIS_KERATAN_SULFATE	0.102438	-0.0213987	2.26516	0.0249776	0.0544155	-3.88943
KEGG_SPHINGOLIPID_METABOLISM	-0.0654686	-0.0139966	-2.24535	0.0262511	0.056517	-3.93155
KEGG_STEROID_HORMONE_BIOSYNTHESIS	0.0897995	-0.00278939	2.22763	0.0274383	0.0583861	-3.96894
KEGG_GLYCEROPHOSPHOLIPID_METABOLISM	-0.0540404	-0.0146903	-2.20164	0.0292632	0.0615536	-4.02327
KEGG_PORPHYRIN_AND_CHLOROPHYLL_METABOLISM	0.0864882	-0.00749818	2.16258	0.0322051	0.0669719	-4.10381
KEGG_CITRATE_CYCLE_TCA_CYCLE	-0.0959913	-0.00342091	-2.15381	0.0329	0.0674574	-4.12172
KEGG_HEDGEHOG_SIGNALING_PATHWAY	0.0600885	-0.00158525	2.15037	0.0331758	0.0674574	-4.12872
KEGG_BASAL_TRANSCRIPTION_FACTORS	-0.101264	0.00127687	-2.13701	0.0342667	0.06891	-4.15581
KEGG_ARRHYTHMOGENIC_RIGHT_VENTRICULAR_CARDIOMYOPATHY_ARVC	0.0611071	0.0087818	2.10423	0.0370753	0.0737052	-4.22162
KEGG_CALCIUM_SIGNALING_PATHWAY	0.064705	-0.00388309	2.09995	0.0374567	0.0737052	-4.23015
KEGG_RETINOL_METABOLISM	0.0812636	-0.00276012	2.0599	0.0411872	0.0799884	-4.30909
KEGG_BASAL_CELL_CARCINOMA	0.0532995	0.0177715	2.05644	0.041524	0.0799884	-4.31585
KEGG_PENTOSE_AND_GLUCURONATE_INTERCONVERSIONS	0.065963	-0.00222156	2.00881	0.0464045	0.0884586	-4.40773
KEGG_HOMOLOGOUS_RECOMBINATION	0.0734617	0.00227169	1.97921	0.0496764	0.0937194	-4.4638
KEGG_ANTIGEN_PROCESSING_AND_PRESENTATION	-0.0694191	-0.00587419	-1.92009	0.0568001	0.106065	-4.57345
KEGG_DILATED_CARDIOMYOPATHY	0.0589776	-0.0011929	1.89227	0.0604381	0.111719	-4.62395
KEGG_DRUG_METABOLISM_OTHER_ENZYMES	0.0644155	-0.0147819	1.88526	0.061386	0.112336	-4.63658
KEGG_MELANOGENESIS	-0.0380522	0.0117574	-1.82736	0.0696923	0.126274	-4.73907
KEGG_THYROID_CANCER	-0.0607028	-0.00494551	-1.81561	0.0714855	0.128195	-4.75948
KEGG_LEUKOCYTE_TRANSENDOTHELIAL_MIGRATION	-0.0583946	-0.00991136	-1.8113	0.0721533	0.128195	-4.76694
KEGG_STEROID_BIOSYNTHESIS	0.07787	-0.00390288	1.80593	0.0729936	0.128441	-4.77622
KEGG_O_GLYCAN_BIOSYNTHESIS	-0.0564598	0.0162411	-1.77703	0.0776495	0.135332	-4.82567
KEGG_RNA_POLYMERASE	0.0683091	-0.0139484	1.71439	0.0885832	0.152931	-4.93023
KEGG_VASOPRESSIN_REGULATED_WATER_REABSORPTION	-0.0419262	-0.00963507	-1.70411	0.0904915	0.154766	-4.94705
KEGG_RIBOFLAVIN_METABOLISM	-0.067075	-0.00984156	-1.66362	0.0983381	0.166628	-5.01234
KEGG_BLADDER_CANCER	-0.0560298	-0.00704517	-1.65655	0.0997624	0.167491	-5.02359
KEGG_VALINE_LEUCINE_AND_ISOLEUCINE_DEGRADATION	-0.0709314	-0.00289573	-1.63708	0.103773	0.17264	-5.05432
KEGG_HEMATOPOIETIC_CELL_LINEAGE	-0.0355266	-0.00682851	-1.61752	0.107929	0.177671	-5.08483
KEGG_PARKINSONS_DISEASE	0.0733266	-0.00396318	1.61378	0.108739	0.177671	-5.09063
KEGG_BASE_EXCISION_REPAIR	0.0711696	0.00249916	1.58504	0.115125	0.185962	-5.13473
KEGG_BUTANOATE_METABOLISM	0.0537826	-0.000499587	1.58188	0.115845	0.185962	-5.13954
KEGG_ABC_TRANSPORTERS	-0.0391964	0.013834	-1.55473	0.122179	0.194424	-5.18042
KEGG_PROGESTERONE_MEDIATED_OOCYTE_MATURATION	-0.0392875	-0.00437526	-1.54877	0.123607	0.195	-5.1893
KEGG_N_GLYCAN_BIOSYNTHESIS	0.0508548	-0.00457188	1.51446	0.132075	0.206579	-5.23979
KEGG_HYPERTROPHIC_CARDIOMYOPATHY_HCM	0.0429602	-0.00465146	1.47762	0.141669	0.218212	-5.2928
KEGG_TYPE_II_DIABETES_MELLITUS	-0.052369	-0.0152727	-1.47676	0.141898	0.218212	-5.29401
KEGG_PROTEIN_EXPORT	-0.0842709	-0.00315068	-1.46501	0.145071	0.221234	-5.31064
KEGG_NITROGEN_METABOLISM	0.0445868	0.00490454	1.45155	0.148776	0.225008	-5.32953
KEGG_P53_SIGNALING_PATHWAY	-0.0397175	-0.0140449	-1.41238	0.159971	0.239396	-5.38354
KEGG_HISTIDINE_METABOLISM	0.0402745	-0.0164582	1.4092	0.160906	0.239396	-5.38786
KEGG_CELL_CYCLE	0.0457478	-0.0116573	1.37338	0.171743	0.253459	-5.43588
KEGG_AMYOTROPHIC_LATERAL_SCLEROSIS_ALS	0.0377302	-0.00224525	1.33265	0.184727	0.269437	-5.48903
KEGG_TERPENOID_BACKBONE_BIOSYNTHESIS	0.0644173	-0.0253256	1.33025	0.185514	0.269437	-5.49211
KEGG_PROPANOATE_METABOLISM	-0.0494458	0.00347457	-1.26732	0.207061	0.29811	-5.571
KEGG_DNA_REPLICATION	0.0700068	0.00358702	1.25939	0.209903	0.29811	-5.58068
KEGG_NOTCH_SIGNALING_PATHWAY	-0.0451172	-0.00791231	-1.25872	0.210143	0.29811	-5.58149
KEGG_ETHER_LIPID_METABOLISM	0.0374812	-0.0162956	1.25182	0.212639	0.299331	-5.58986
KEGG_ONE_CARBON_POOL_BY_FOLATE	-0.0525678	-0.0143561	-1.16404	0.246308	0.34408	-5.69237
KEGG_GLYCOSYLPHOSPHATIDYLINOSITOL_GPI_ANCHOR_BIOSYNTHESIS	-0.0494082	-0.00791685	-1.15205	0.251186	0.345737	-5.70581
KEGG_COMPLEMENT_AND_COAGULATION_CASCADES	0.0433674	0.0010314	1.15182	0.251282	0.345737	-5.70607
KEGG_ASTHMA	-0.0526898	0.00910419	-1.14724	0.253162	0.345737	-5.71117
KEGG_GLYCOSPHINGOLIPID_BIOSYNTHESIS_LACTO_AND_NEOLACTO_SERIES	0.0372491	0.00768614	1.10254	0.272043	0.368769	-5.75984
KEGG_ALLOGRAFT_REJECTION	-0.0457066	0.000566644	-1.06471	0.288769	0.388564	-5.79956
KEGG_GNRH_SIGNALING_PATHWAY	-0.0272611	-0.00618027	-1.02089	0.308996	0.412747	-5.84385
KEGG_GRAFT_VERSUS_HOST_DISEASE	-0.043819	-0.00499205	-1.00413	0.316983	0.415411	-5.86032
KEGG_SELENOAMINO_ACID_METABOLISM	-0.0418107	-0.00128565	-1.00003	0.318951	0.415411	-5.86429
KEGG_PURINE_METABOLISM	0.0219471	-0.0013965	0.99964	0.319142	0.415411	-5.86468
KEGG_RNA_DEGRADATION	-0.0519877	-0.00140688	-0.997716	0.320071	0.415411	-5.86654
KEGG_LONG_TERM_POTENTIATION	-0.0260537	-0.00184605	-0.988849	0.324376	0.418034	-5.87508
KEGG_INTESTINAL_IMMUNE_NETWORK_FOR_IGA_PRODUCTION	0.0338281	-0.00261816	0.918868	0.359683	0.460294	-5.93987
KEGG_AMINOACYL_TRNA_BIOSYNTHESIS	-0.0481428	0.0120192	-0.840619	0.401939	0.510797	-6.00675
KEGG_MISMATCH_REPAIR	0.045853	0.00217164	0.795584	0.427568	0.53962	-6.04257
KEGG_NUCLEOTIDE_EXCISION_REPAIR	0.0356379	-0.00202185	0.787858	0.43206	0.541554	-6.04852
KEGG_ASCORBATE_AND_ALDARATE_METABOLISM	0.0274384	-0.00562597	0.732188	0.46523	0.579164	-6.08968
KEGG_GALACTOSE_METABOLISM	-0.0253196	-0.0147657	-0.716192	0.475019	0.587355	-6.10095
KEGG_VIRAL_MYOCARDITIS	-0.0204903	0.0066722	-0.699101	0.485603	0.595707	-6.11272
KEGG_AUTOIMMUNE_THYROID_DISEASE	-0.0230538	0.00419052	-0.693737	0.488951	0.595707	-6.11636
KEGG_TIGHT_JUNCTION	-0.0134152	-0.0021842	-0.689605	0.49154	0.595707	-6.11914
KEGG_CYTOSOLIC_DNA_SENSING_PATHWAY	-0.0201236	-0.00758655	-0.683101	0.495628	0.59671	-6.12349
KEGG_PRION_DISEASES	0.0186922	-0.00577677	0.628902	0.530398	0.634397	-6.15811
KEGG_SYSTEMIC_LUPUS_ERYTHEMATOSUS	0.0191651	-0.00720353	0.604247	0.546619	0.649554	-6.17292
KEGG_FOCAL_ADHESION	-0.0164159	-0.00797901	-0.593381	0.553846	0.652556	-6.17926
KEGG_PYRIMIDINE_METABOLISM	0.017318	-0.00316494	0.588174	0.557326	0.652556	-6.18226
KEGG_MAPK_SIGNALING_PATHWAY	-0.0142505	-0.0129458	-0.584417	0.559843	0.652556	-6.18441
KEGG_PENTOSE_PHOSPHATE_PATHWAY	-0.0168526	-0.0108323	-0.576113	0.565428	0.654713	-6.1891
KEGG_VEGF_SIGNALING_PATHWAY	-0.0171521	-0.0221682	-0.571044	0.568849	0.654713	-6.19193
KEGG_SPLICEOSOME	-0.0261242	-0.00357952	-0.525347	0.600141	0.681135	-6.21635
KEGG_SMALL_CELL_LUNG_CANCER	-0.0112951	-0.0105556	-0.522369	0.602207	0.681135	-6.21787
KEGG_FOLATE_BIOSYNTHESIS	-0.0225821	-0.0226004	-0.521267	0.602972	0.681135	-6.21843
KEGG_GLYOXYLATE_AND_DICARBOXYLATE_METABOLISM	-0.0227825	0.00420113	-0.494302	0.621837	0.698136	-6.23178
KEGG_GLUTATHIONE_METABOLISM	0.0127117	-0.0157287	0.452585	0.651521	0.723765	-6.25105
KEGG_PRIMARY_BILE_ACID_BIOSYNTHESIS	0.0161238	0.00776034	0.451118	0.652575	0.723765	-6.25169
KEGG_GLYCOSPHINGOLIPID_BIOSYNTHESIS_GANGLIO_SERIES	-0.0144578	-0.00305106	-0.404919	0.686131	0.756397	-6.27098
KEGG_GLYCOSPHINGOLIPID_BIOSYNTHESIS_GLOBO_SERIES	0.0162963	0.00633097	0.393653	0.694413	0.760943	-6.27537
KEGG_HUNTINGTONS_DISEASE	0.0113579	-0.00596214	0.373528	0.709298	0.768665	-6.28291
KEGG_OXIDATIVE_PHOSPHORYLATION	0.0171207	-0.00276582	0.372772	0.70986	0.768665	-6.28318
KEGG_VASCULAR_SMOOTH_MUSCLE_CONTRACTION	0.00864665	-0.0128212	0.326379	0.744606	0.801546	-6.29901
KEGG_LONG_TERM_DEPRESSION	-0.00948641	0.00023955	-0.318447	0.750602	0.803276	-6.30151
KEGG_STARCH_AND_SUCROSE_METABOLISM	-0.00903525	-0.0102024	-0.283271	0.777371	0.826086	-6.31184
KEGG_AXON_GUIDANCE	-0.00743817	-0.000248607	-0.278603	0.780944	0.826086	-6.31312
KEGG_TRYPTOPHAN_METABOLISM	0.00765337	0.00138275	0.262257	0.793494	0.834537	-6.31743
KEGG_RENIN_ANGIOTENSIN_SYSTEM	-0.00756467	0.0235848	-0.19916	0.842415	0.880926	-6.33165
KEGG_GLYCOLYSIS_GLUCONEOGENESIS	-0.00430486	-0.00228939	-0.173206	0.86273	0.897043	-6.33637
KEGG_NICOTINATE_AND_NICOTINAMIDE_METABOLISM	-0.00551935	-0.0120168	-0.157631	0.874966	0.904626	-6.33888
KEGG_ALZHEIMERS_DISEASE	0.00444605	-0.0106323	0.14715	0.883217	0.908026	-6.34044
KEGG_GLYCOSAMINOGLYCAN_BIOSYNTHESIS_HEPARAN_SULFATE	0.0036026	0.0232933	0.116102	0.907731	0.928016	-6.34443
KEGG_CYTOKINE_CYTOKINE_RECEPTOR_INTERACTION	-0.00169987	0.00809813	-0.0757766	0.939701	0.955362	-6.34821
KEGG_CYSTEINE_AND_METHIONINE_METABOLISM	0.000775091	0.00737086	0.0221568	0.982353	0.993208	-6.35078
KEGG_PROTEASOME	-0.000391878	-0.00140963	-0.00732579	0.994165	0.998133	-6.35099
KEGG_TYPE_I_DIABETES_MELLITUS	8.7e-05	0.000763708	0.00234339	0.998133	0.998133	-6.35101

## Sheet: TRIB3
	Symbol	logFC	AveExpr	t	P.Value	adj.P.Val	B
	KEGG_CITRATE_CYCLE_TCA_CYCLE	0.160341	-0.00342091	3.70361	0.000300899	0.0354159	0.17265
	KEGG_AMINO_SUGAR_AND_NUCLEOTIDE_SUGAR_METABOLISM	0.124468	-0.0050995	3.63323	0.000387059	0.0354159	-0.040569
	KEGG_BASE_EXCISION_REPAIR	0.144886	0.00249916	3.31699	0.00114875	0.0606811	-0.956762
	KEGG_GLYOXYLATE_AND_DICARBOXYLATE_METABOLISM	0.145778	0.00420113	3.27356	0.00132636	0.0606811	-1.07714
	KEGG_GLYCOSAMINOGLYCAN_DEGRADATION	0.137321	0.000346004	3.14307	0.00202577	0.074143	-1.43061
	KEGG_N_GLYCAN_BIOSYNTHESIS	0.0922737	-0.00457188	2.79624	0.00586755	0.115105	-2.30921
	KEGG_PYRUVATE_METABOLISM	0.0783137	-0.00135135	2.77008	0.00633401	0.115105	-2.37181
	KEGG_VALINE_LEUCINE_AND_ISOLEUCINE_DEGRADATION	0.117855	-0.00289573	2.76422	0.00644294	0.115105	-2.38575
	KEGG_BUTANOATE_METABOLISM	0.0919604	-0.000499587	2.74811	0.00675151	0.115105	-2.42397
	KEGG_O_GLYCAN_BIOSYNTHESIS	-0.0861175	0.0162411	-2.74726	0.00676802	0.115105	-2.42597
	KEGG_RIBOFLAVIN_METABOLISM	0.108056	-0.00984156	2.72027	0.00731635	0.115105	-2.48954
	KEGG_STARCH_AND_SUCROSE_METABOLISM	-0.0844357	-0.0102024	-2.70942	0.00754788	0.115105	-2.51493
	KEGG_SNARE_INTERACTIONS_IN_VESICULAR_TRANSPORT	0.093263	-0.0155462	2.63513	0.00931986	0.119851	-2.68637
	KEGG_LYSINE_DEGRADATION	0.104693	-0.00049412	2.62728	0.00952739	0.119851	-2.70423
	KEGG_LEUKOCYTE_TRANSENDOTHELIAL_MIGRATION	-0.0829821	-0.00991136	-2.60129	0.0102447	0.119851	-2.76302
	KEGG_OXIDATIVE_PHOSPHORYLATION	0.115045	-0.00276582	2.55868	0.0115266	0.119851	-2.85829
	KEGG_GLYCOSAMINOGLYCAN_BIOSYNTHESIS_HEPARAN_SULFATE	0.0775559	0.0232933	2.55158	0.0117536	0.119851	-2.87403
	KEGG_HUNTINGTONS_DISEASE	0.0759762	-0.00596214	2.54941	0.0118238	0.119851	-2.87883
	KEGG_PEROXISOME	0.0839736	-0.00750664	2.53073	0.0124435	0.119851	-2.91999
	KEGG_PARKINSONS_DISEASE	0.111393	-0.00396318	2.48005	0.0142741	0.130608	-3.03032
	KEGG_GLYCOSPHINGOLIPID_BIOSYNTHESIS_GANGLIO_SERIES	0.0814064	-0.00305106	2.31858	0.0218078	0.190039	-3.36822
	KEGG_PYRIMIDINE_METABOLISM	0.0666133	-0.00316494	2.2972	0.0230306	0.191573	-3.41138
	KEGG_GLYCOSAMINOGLYCAN_BIOSYNTHESIS_CHONDROITIN_SULFATE	0.0905755	-0.00373734	2.27734	0.0242205	0.192711	-3.45116
	KEGG_LONG_TERM_POTENTIATION	-0.0581269	-0.00184605	-2.23208	0.0271347	0.206902	-3.54061
	KEGG_NUCLEOTIDE_EXCISION_REPAIR	0.0975249	-0.00202185	2.18583	0.0304236	0.222701	-3.63028
	KEGG_HOMOLOGOUS_RECOMBINATION	0.0801149	0.00227169	2.16259	0.0322036	0.226664	-3.67469
	KEGG_DILATED_CARDIOMYOPATHY	-0.0663949	-0.0011929	-2.13486	0.0344441	0.233454	-3.72708
	KEGG_DNA_REPLICATION	0.115995	0.00358702	2.10681	0.0368465	0.240818	-3.77945
	KEGG_LYSOSOME	0.087196	-0.0102301	2.06026	0.0411513	0.258065	-3.86492
	KEGG_ADHERENS_JUNCTION	-0.0638516	0.000255181	-2.0467	0.0424837	0.258065	-3.88948
	KEGG_HYPERTROPHIC_CARDIOMYOPATHY_HCM	-0.0586034	-0.00465146	-2.02596	0.0445927	0.258065	-3.92675
	KEGG_CHEMOKINE_SIGNALING_PATHWAY	-0.0616269	0.00162218	-2.02049	0.045164	0.258065	-3.93653
	KEGG_CELL_ADHESION_MOLECULES_CAMS	-0.0510422	-0.00125689	-2.00757	0.0465362	0.258065	-3.95949
	KEGG_GLUTATHIONE_METABOLISM	0.0547442	-0.0157287	1.97052	0.0506733	0.272742	-4.02463
	KEGG_PROTEASOME	0.103363	-0.00140963	1.95741	0.0522089	0.272978	-4.04739
	KEGG_GLYCOSYLPHOSPHATIDYLINOSITOL_GPI_ANCHOR_BIOSYNTHESIS	0.0823263	-0.00791685	1.93463	0.0549723	0.279443	-4.08663
	KEGG_GLYCEROLIPID_METABOLISM	0.0528973	0.0059747	1.90878	0.0582554	0.281973	-4.13061
	KEGG_ARRHYTHMOGENIC_RIGHT_VENTRICULAR_CARDIOMYOPATHY_ARVC	-0.055586	0.0087818	-1.90651	0.0585518	0.281973	-4.13445
	KEGG_FOCAL_ADHESION	-0.0515891	-0.00797901	-1.88205	0.0618217	0.290087	-4.17549
	KEGG_ALDOSTERONE_REGULATED_SODIUM_REABSORPTION	-0.0603971	-0.0187063	-1.86697	0.0639135	0.292404	-4.20056
	KEGG_GLYCEROPHOSPHOLIPID_METABOLISM	0.0449454	-0.0146903	1.81795	0.0711245	0.310175	-4.28071
	KEGG_VIRAL_MYOCARDITIS	-0.0528368	0.0066722	-1.81754	0.0711877	0.310175	-4.28137
	KEGG_OOCYTE_MEIOSIS	-0.0391774	-0.00644169	-1.80534	0.0730852	0.311037	-4.301
	KEGG_MATURITY_ONSET_DIABETES_OF_THE_YOUNG	-0.111556	-0.0102452	-1.7722	0.0784503	0.321938	-4.35368
	KEGG_ASCORBATE_AND_ALDARATE_METABOLISM	-0.0657144	-0.00562597	-1.76792	0.0791651	0.321938	-4.3604
	KEGG_NOD_LIKE_RECEPTOR_SIGNALING_PATHWAY	-0.060292	-0.0149418	-1.74672	0.0827912	0.329365	-4.39354
	KEGG_OLFACTORY_TRANSDUCTION	-0.0981451	-0.0180521	-1.7021	0.0908678	0.344155	-4.46203
	KEGG_VASCULAR_SMOOTH_MUSCLE_CONTRACTION	-0.0444586	-0.0128212	-1.69092	0.0929892	0.344155	-4.47893
	KEGG_PROTEIN_EXPORT	0.0969798	-0.00315068	1.69006	0.0931535	0.344155	-4.48023
	KEGG_GLYCOLYSIS_GLUCONEOGENESIS	0.0410711	-0.00228939	1.66449	0.0981625	0.344155	-4.51845
	KEGG_PROPANOATE_METABOLISM	0.064679	0.00347457	1.6634	0.098381	0.344155	-4.52007
	KEGG_NITROGEN_METABOLISM	-0.0508708	0.00490454	-1.65779	0.099509	0.344155	-4.52836
	KEGG_NEUROACTIVE_LIGAND_RECEPTOR_INTERACTION	-0.0738247	-0.00202534	-1.65204	0.100679	0.344155	-4.53686
	KEGG_B_CELL_RECEPTOR_SIGNALING_PATHWAY	-0.0648028	-0.00763812	-1.64777	0.101554	0.344155	-4.54314
	KEGG_SELENOAMINO_ACID_METABOLISM	0.0674742	-0.00128565	1.62216	0.106929	0.348779	-4.58049
	KEGG_CALCIUM_SIGNALING_PATHWAY	-0.0501598	-0.00388309	-1.6163	0.108192	0.348779	-4.58896
	KEGG_FRUCTOSE_AND_MANNOSE_METABOLISM	0.0535571	-0.00544375	1.61425	0.108636	0.348779	-4.59192
	KEGG_MISMATCH_REPAIR	0.0905115	0.00217164	1.58047	0.116166	0.366523	-4.64009
	KEGG_CYTOKINE_CYTOKINE_RECEPTOR_INTERACTION	-0.0350499	0.00809813	-1.5714	0.118258	0.366799	-4.65287
	KEGG_RNA_POLYMERASE	0.0618119	-0.0139484	1.54775	0.12385	0.372905	-4.68583
	KEGG_GNRH_SIGNALING_PATHWAY	-0.0410379	-0.00618027	-1.54113	0.125452	0.372905	-4.69497
	KEGG_TYROSINE_METABOLISM	0.0540167	-0.00859183	1.5375	0.126339	0.372905	-4.69997
	KEGG_STEROID_BIOSYNTHESIS	0.0650438	-0.00390288	1.50289	0.13503	0.388405	-4.74703
	KEGG_CYSTEINE_AND_METHIONINE_METABOLISM	0.0521063	0.00737086	1.49977	0.135835	0.388405	-4.75122
	KEGG_HISTIDINE_METABOLISM	-0.0412856	-0.0164582	-1.443	0.151166	0.42559	-4.82602
	KEGG_LEISHMANIA_INFECTION	-0.0573255	-0.0119456	-1.43394	0.153731	0.426255	-4.8377
	KEGG_AXON_GUIDANCE	-0.0378124	-0.000248607	-1.42326	0.156797	0.428268	-4.85138
	KEGG_REGULATION_OF_ACTIN_CYTOSKELETON	-0.0372087	-0.00201898	-1.40171	0.163128	0.439005	-4.87867
	KEGG_BIOSYNTHESIS_OF_UNSATURATED_FATTY_ACIDS	0.0480137	-0.00800216	1.36843	0.173284	0.457598	-4.92002
	KEGG_ALZHEIMERS_DISEASE	0.0409709	-0.0106323	1.36283	0.175038	0.457598	-4.92688
	KEGG_AMINOACYL_TRNA_BIOSYNTHESIS	0.0772657	0.0120192	1.35436	0.177716	0.458058	-4.93721
	KEGG_HEDGEHOG_SIGNALING_PATHWAY	-0.037651	-0.00158525	-1.33261	0.184738	0.469542	-4.96345
	KEGG_RNA_DEGRADATION	0.0678802	-0.00140688	1.30577	0.193686	0.473699	-4.99525
	KEGG_RETINOL_METABOLISM	-0.0517908	-0.00276012	-1.30097	0.195321	0.473699	-5.00088
	KEGG_TGF_BETA_SIGNALING_PATHWAY	-0.0286677	-0.00794454	-1.29713	0.196636	0.473699	-5.00536
	KEGG_TYPE_I_DIABETES_MELLITUS	-0.0478312	0.000763708	-1.29483	0.197425	0.473699	-5.00804
	KEGG_TASTE_TRANSDUCTION	-0.0598087	0.00446875	-1.28389	0.201215	0.473699	-5.02071
	KEGG_GLYCOSPHINGOLIPID_BIOSYNTHESIS_LACTO_AND_NEOLACTO_SERIES	-0.0432844	0.00768614	-1.28192	0.201904	0.473699	-5.02299
	KEGG_ECM_RECEPTOR_INTERACTION	-0.0494517	-0.00419199	-1.2525	0.212394	0.492002	-5.05652
	KEGG_CIRCADIAN_RHYTHM_MAMMAL	0.0683739	0.0059494	1.23482	0.218884	0.500698	-5.0763
	KEGG_COMPLEMENT_AND_COAGULATION_CASCADES	-0.0455685	0.0010314	-1.21012	0.228193	0.513936	-5.10347
	KEGG_PURINE_METABOLISM	0.0264813	-0.0013965	1.20466	0.230288	0.513936	-5.10941
	KEGG_TIGHT_JUNCTION	-0.0227793	-0.0021842	-1.1702	0.243829	0.537599	-5.14625
	KEGG_CYTOSOLIC_DNA_SENSING_PATHWAY	0.0337733	-0.00758655	1.14825	0.252744	0.54594	-5.16917
	KEGG_OTHER_GLYCAN_DEGRADATION	0.0617656	-0.00115508	1.14623	0.253579	0.54594	-5.17127
	KEGG_TOLL_LIKE_RECEPTOR_SIGNALING_PATHWAY	-0.0372293	-0.00550255	-1.13479	0.258327	0.548517	-5.18303
	KEGG_FC_EPSILON_RI_SIGNALING_PATHWAY	-0.0374086	-0.00621411	-1.12896	0.26077	0.548517	-5.18897
	KEGG_BLADDER_CANCER	0.0377794	-0.00704517	1.11031	0.268692	0.558757	-5.20779
	KEGG_NATURAL_KILLER_CELL_MEDIATED_CYTOTOXICITY	-0.0367525	-0.00652267	-1.09076	0.277177	0.569926	-5.2272
	KEGG_JAK_STAT_SIGNALING_PATHWAY	-0.0276033	0.00798965	-1.075	0.284152	0.577775	-5.2426
	KEGG_PRIMARY_IMMUNODEFICIENCY	0.0447421	-0.0141227	1.06739	0.287561	0.578282	-5.24995
	KEGG_DORSO_VENTRAL_AXIS_FORMATION	-0.0455808	0.00919053	-1.05208	0.294501	0.585802	-5.26459
	KEGG_CELL_CYCLE	0.0347327	-0.0116573	1.0389	0.30057	0.589088	-5.27703
	KEGG_INSULIN_SIGNALING_PATHWAY	0.0293956	-0.00806769	1.03023	0.304608	0.589088	-5.28513
	KEGG_VEGF_SIGNALING_PATHWAY	-0.0307452	-0.0221682	-1.02485	0.307133	0.589088	-5.29012
	KEGG_TRYPTOPHAN_METABOLISM	0.029732	0.00138275	1.02082	0.30903	0.589088	-5.29384
	KEGG_SULFUR_METABOLISM	0.0524692	0.00338734	1.00953	0.314391	0.59313	-5.30419
	KEGG_MAPK_SIGNALING_PATHWAY	-0.0236874	-0.0129458	-0.971314	0.333001	0.621828	-5.33839
	KEGG_CHRONIC_MYELOID_LEUKEMIA	0.0364171	-0.00823385	0.94794	0.344729	0.637226	-5.35866
	KEGG_CARDIAC_MUSCLE_CONTRACTION	-0.0342305	-0.0157834	-0.930963	0.353411	0.646743	-5.37308
	KEGG_GAP_JUNCTION	-0.0250351	0.0131985	-0.901388	0.368869	0.663835	-5.39758
	KEGG_AMYOTROPHIC_LATERAL_SCLEROSIS_ALS	-0.0255808	-0.00224525	-0.899242	0.370006	0.663835	-5.39933
	KEGG_P53_SIGNALING_PATHWAY	0.0249717	-0.0140449	0.883037	0.37867	0.663878	-5.41239
	KEGG_FATTY_ACID_METABOLISM	0.0312371	0.00367939	0.879437	0.380612	0.663878	-5.41527
	KEGG_NON_HOMOLOGOUS_END_JOINING	-0.0369439	-0.0045945	-0.877198	0.381822	0.663878	-5.41704
	KEGG_PATHOGENIC_ESCHERICHIA_COLI_INFECTION	-0.0302095	-0.0186914	-0.859234	0.391622	0.663878	-5.43116
	KEGG_REGULATION_OF_AUTOPHAGY	-0.0309	0.00279105	-0.855793	0.393516	0.663878	-5.43383
	KEGG_MELANOGENESIS	0.0180292	0.0117574	0.855544	0.393654	0.663878	-5.43402
	KEGG_SPHINGOLIPID_METABOLISM	0.0252484	-0.0139966	0.852337	0.395425	0.663878	-5.4365
	KEGG_GRAFT_VERSUS_HOST_DISEASE	-0.0366848	-0.00499205	-0.839508	0.402559	0.669711	-5.44632
	KEGG_VIBRIO_CHOLERAE_INFECTION	0.0233959	-0.00441338	0.814057	0.41694	0.687387	-5.46538
	KEGG_GLYCOSPHINGOLIPID_BIOSYNTHESIS_GLOBO_SERIES	-0.0315947	0.00633097	-0.764001	0.446101	0.715221	-5.50115
	KEGG_TERPENOID_BACKBONE_BIOSYNTHESIS	0.0370717	-0.0253256	0.762339	0.447089	0.715221	-5.5023
	KEGG_NON_SMALL_CELL_LUNG_CANCER	0.029315	-0.00559468	0.758659	0.449281	0.715221	-5.50484
	KEGG_ARGININE_AND_PROLINE_METABOLISM	0.0175786	-0.0216517	0.758366	0.449456	0.715221	-5.50504
	KEGG_HEMATOPOIETIC_CELL_LINEAGE	-0.0164568	-0.00682851	-0.741997	0.459283	0.722409	-5.51617
	KEGG_SMALL_CELL_LUNG_CANCER	-0.0159832	-0.0105556	-0.737724	0.461868	0.722409	-5.51903
	KEGG_ADIPOCYTOKINE_SIGNALING_PATHWAY	0.0191896	-0.00323165	0.708468	0.479786	0.73673	-5.53821
	KEGG_UBIQUITIN_MEDIATED_PROTEOLYSIS	0.023851	-0.00682782	0.703897	0.48262	0.73673	-5.54114
	KEGG_BASAL_TRANSCRIPTION_FACTORS	-0.0337848	0.00127687	-0.703121	0.483102	0.73673	-5.54163
	KEGG_GLYCOSAMINOGLYCAN_BIOSYNTHESIS_KERATAN_SULFATE	-0.0319053	-0.0213987	-0.694385	0.488545	0.738875	-5.54717
	KEGG_DRUG_METABOLISM_CYTOCHROME_P450	-0.0279677	-0.0105558	-0.670916	0.503336	0.755004	-5.5617
	KEGG_ALANINE_ASPARTATE_AND_GLUTAMATE_METABOLISM	0.0177114	-0.00398445	0.663894	0.507807	0.755517	-5.56595
	KEGG_PENTOSE_PHOSPHATE_PATHWAY	0.0188741	-0.0108323	0.644534	0.520242	0.765692	-5.57744
	KEGG_LINOLEIC_ACID_METABOLISM	-0.0282138	-0.0206576	-0.640252	0.523014	0.765692	-5.57993
	KEGG_EPITHELIAL_CELL_SIGNALING_IN_HELICOBACTER_PYLORI_INFECTION	-0.0208627	-0.00739822	-0.623698	0.5338	0.769622	-5.58943
	KEGG_ENDOCYTOSIS	0.0186227	-0.0110618	0.623227	0.534109	0.769622	-5.58969
	KEGG_PATHWAYS_IN_CANCER	-0.0119383	-0.00205802	-0.614245	0.54001	0.772046	-5.59473
	KEGG_TYPE_II_DIABETES_MELLITUS	-0.0216055	-0.0152727	-0.60506	0.54608	0.774671	-5.59982
	KEGG_SPLICEOSOME	0.0291919	-0.00357952	0.587099	0.558045	0.782287	-5.60953
	KEGG_PHOSPHATIDYLINOSITOL_SIGNALING_SYSTEM	-0.0180148	-0.00489034	-0.581101	0.562069	0.782287	-5.61271
	KEGG_PROGESTERONE_MEDIATED_OOCYTE_MATURATION	-0.0147895	-0.00437526	-0.577827	0.564272	0.782287	-5.61444
	KEGG_VASOPRESSIN_REGULATED_WATER_REABSORPTION	0.0140147	-0.00963507	0.563484	0.573971	0.78975	-5.62187
	KEGG_PORPHYRIN_AND_CHLOROPHYLL_METABOLISM	0.0209398	-0.00749818	0.515617	0.606903	0.817093	-5.64532
	KEGG_PANCREATIC_CANCER	0.019474	-0.0079004	0.514859	0.607431	0.817093	-5.64567
	KEGG_ENDOMETRIAL_CANCER	0.021318	-0.00498621	0.51048	0.610487	0.817093	-5.64771
	KEGG_DRUG_METABOLISM_OTHER_ENZYMES	-0.0175651	-0.0147819	-0.507956	0.612252	0.817093	-5.64888
	KEGG_PPAR_SIGNALING_PATHWAY	-0.0127227	0.00660365	-0.496443	0.620329	0.817093	-5.65413
	KEGG_ACUTE_MYELOID_LEUKEMIA	0.0193873	-0.0134464	0.490012	0.624862	0.817093	-5.65701
	KEGG_FOLATE_BIOSYNTHESIS	-0.021223	-0.0226004	-0.489677	0.625098	0.817093	-5.65716
	KEGG_COLORECTAL_CANCER	-0.0178299	-0.00389128	-0.475272	0.635305	0.824544	-5.66348
	KEGG_APOPTOSIS	-0.0123569	-0.0126612	-0.452781	0.651379	0.839454	-5.67296
	KEGG_ALPHA_LINOLENIC_ACID_METABOLISM	-0.0176365	-0.0254855	-0.415931	0.678072	0.867742	-5.68751
	KEGG_ANTIGEN_PROCESSING_AND_PRESENTATION	-0.0147184	-0.00587419	-0.401998	0.688274	0.874681	-5.69269
	KEGG_THYROID_CANCER	-0.0129576	-0.00494551	-0.383104	0.702201	0.875791	-5.69943
	KEGG_PENTOSE_AND_GLUCURONATE_INTERCONVERSIONS	-0.012439	-0.00222156	-0.373504	0.709316	0.875791	-5.70273
	KEGG_STEROID_HORMONE_BIOSYNTHESIS	-0.0152792	-0.00278939	-0.372747	0.709878	0.875791	-5.70299
	KEGG_LONG_TERM_DEPRESSION	-0.0106292	0.00023955	-0.356382	0.72207	0.875791	-5.70841
	KEGG_GALACTOSE_METABOLISM	-0.0125919	-0.0147657	-0.355433	0.722779	0.875791	-5.70872
	KEGG_PHENYLALANINE_METABOLISM	0.0161128	-0.0193857	0.349012	0.727584	0.875791	-5.71077
	KEGG_MELANOMA	0.00943946	0.0023519	0.340993	0.7336	0.875791	-5.71329
	KEGG_BASAL_CELL_CARCINOMA	0.00892146	0.0177715	0.338849	0.735211	0.875791	-5.71395
	KEGG_ALLOGRAFT_REJECTION	-0.0145307	0.000566644	-0.337191	0.736458	0.875791	-5.71446
	KEGG_MTOR_SIGNALING_PATHWAY	0.0101707	-0.0150494	0.331297	0.740896	0.875791	-5.71625
	KEGG_RENAL_CELL_CARCINOMA	-0.0127096	-0.00894255	-0.33011	0.74179	0.875791	-5.71661
	KEGG_ARACHIDONIC_ACID_METABOLISM	-0.0100585	-0.0145078	-0.314348	0.753706	0.884156	-5.72123
	KEGG_FC_GAMMA_R_MEDIATED_PHAGOCYTOSIS	-0.0116037	-0.0133919	-0.285662	0.775542	0.903976	-5.72906
	KEGG_PANTOTHENATE_AND_COA_BIOSYNTHESIS	0.0122405	0.00163544	0.262969	0.792946	0.918412	-5.73472
	KEGG_WNT_SIGNALING_PATHWAY	-0.00472444	0.00686519	-0.236155	0.813644	0.936458	-5.7408
	KEGG_NICOTINATE_AND_NICOTINAMIDE_METABOLISM	-0.00793247	-0.0120168	-0.226391	0.821215	0.937302	-5.74286
	KEGG_PROXIMAL_TUBULE_BICARBONATE_RECLAMATION	-0.00777956	-0.000483996	-0.21585	0.829406	0.937302	-5.74498
	KEGG_INTESTINAL_IMMUNE_NETWORK_FOR_IGA_PRODUCTION	-0.00781668	-0.00261816	-0.211605	0.832711	0.937302	-5.7458
	KEGG_NOTCH_SIGNALING_PATHWAY	0.00753043	-0.00791231	0.20884	0.834864	0.937302	-5.74633
	KEGG_RIG_I_LIKE_RECEPTOR_SIGNALING_PATHWAY	-0.00621078	-0.000716093	-0.193299	0.846994	0.945121	-5.74918
	KEGG_ONE_CARBON_POOL_BY_FOLATE	0.00809607	-0.0143561	0.178423	0.858639	0.952309	-5.75169
	KEGG_SYSTEMIC_LUPUS_ERYTHEMATOSUS	0.00536017	-0.00720353	0.168622	0.866327	0.954464	-5.75324
	KEGG_GLIOMA	0.00476386	-0.00722659	0.149708	0.881202	0.954464	-5.75598
	KEGG_PROSTATE_CANCER	0.00434329	-0.0112518	0.147918	0.882612	0.954464	-5.75622
	KEGG_PRION_DISEASES	-0.00440583	-0.00577677	-0.147854	0.882662	0.954464	-5.75623
	KEGG_METABOLISM_OF_XENOBIOTICS_BY_CYTOCHROME_P450	-0.00554774	-0.00733488	-0.140321	0.8886	0.954464	-5.75722
	KEGG_RIBOSOME	-0.00956283	-0.00544393	-0.127364	0.898828	0.954464	-5.7588
	KEGG_RENIN_ANGIOTENSIN_SYSTEM	0.00474065	0.0235848	0.124726	0.900912	0.954464	-5.7591
	KEGG_BETA_ALANINE_METABOLISM	0.00427506	0.00569438	0.122961	0.902307	0.954464	-5.7593
	KEGG_ABC_TRANSPORTERS	0.00244032	0.013834	0.0958176	0.923797	0.960379	-5.762
	KEGG_INOSITOL_PHOSPHATE_METABOLISM	-0.00306233	-0.000885648	-0.0886876	0.929452	0.960379	-5.7626
	KEGG_ASTHMA	0.0040631	0.00910419	0.0880529	0.929955	0.960379	-5.76265
	KEGG_NEUROTROPHIN_SIGNALING_PATHWAY	-0.00245622	-0.012001	-0.0786623	0.937409	0.960379	-5.76336
	KEGG_GLYCINE_SERINE_AND_THREONINE_METABOLISM	-0.00210017	-0.0139959	-0.0752225	0.940141	0.960379	-5.7636
	KEGG_AUTOIMMUNE_THYROID_DISEASE	0.00244291	0.00419052	0.0733244	0.941648	0.960379	-5.76373
	KEGG_ERBB_SIGNALING_PATHWAY	-0.00221403	-0.00555521	-0.069565	0.944635	0.960379	-5.76397
	KEGG_T_CELL_RECEPTOR_SIGNALING_PATHWAY	-0.00159859	-0.00818567	-0.0455487	0.963732	0.974381	-5.76523
	KEGG_PRIMARY_BILE_ACID_BIOSYNTHESIS	-0.000807234	0.00776034	-0.0225528	0.982038	0.987434	-5.76594
	KEGG_ETHER_LIPID_METABOLISM	-0.000284679	-0.0162956	-0.0094454	0.992477	0.992477	-5.76614
