# Supplementary material for: Genetic analysis of potential biomarkers and therapeutic targets in ferroptosis from coronary artery disease
Source: J Cell Mol Med. 2022 Feb 13;26(8):2177–90. doi: 10.1111/jcmm.17239 (PMC8995456; doi:10.1111/jcmm.17239)
Supplement: Supplementary file 8 — Table S6 [file JCMM-26-2177-s007.xlsx]

## Sheet: CIBERSORT-Results
Mixture	B cells naive	B cells memory	Plasma cells	T cells CD8	T cells CD4 naive	T cells CD4 memory resting	T cells CD4 memory activated	T cells follicular helper	T cells regulatory (Tregs)	T cells gamma delta	NK cells resting	NK cells activated	Monocytes	Macrophages M0	Macrophages M1	Macrophages M2	Dendritic cells resting	Dendritic cells activated	Mast cells resting	Mast cells activated	Eosinophils	Neutrophils	P-value	Correlation	RMSE
GSM518638	0.0663011	0	0.0287996	0.157153	0.0421838	0	0.0590953	0.0302569	0.0332243	0	0.041036	0	0.228359	0.0763818	1.6858e-05	0	0	0	0.0246358	0	0	0.212557	0	0.507655	0.860861
GSM518639	0.0849833	0	0.0169513	0.122121	0	0.00869089	0.0608806	0.00696876	0.0376476	0	0.102095	0.00332363	0.41166	0.0246858	0.00268189	0	0.0104287	0	0.0106362	0	0	0.096245	0	0.470791	0.881802
GSM518640	0.0940403	0	0.0180429	0.0780116	0	0	0.0153423	0.0333208	0.0564955	0	0.0558254	0	0.235737	0.0877265	0	0.00488556	0	0.00370925	0.00295689	0	0	0.313906	0	0.540823	0.841763
GSM518641	0.112594	0	0.0274601	0.125328	0	0	0.049331	0.0344709	0.0498747	0	0.0674208	0	0.214865	0.0821669	0	0.0163079	0	0	0	0	0	0.220181	0	0.477198	0.878393
GSM518642	0.0282794	0	0.0159362	0.14111	0	0	0.0575158	0.0264317	0.0399034	0	0.0477954	0.0099939	0.220686	0.073647	0	0.016221	0	0	0.0429828	0	0	0.279498	0	0.591068	0.807512
GSM518643	0.00143102	0	0.0231676	0.138249	0.0102344	0	0.0129954	0.00348033	0.038042	0	0.0257591	0	0.455946	0.0476288	0	0	0	0	0.0131572	0	0	0.229909	0	0.602453	0.797397
GSM518644	0.0775158	0	0.0270713	0.137491	0.00654618	0	0.0460708	0.0249973	0.0370987	0	0.0816652	0.0204232	0.237315	0.0834544	0.00414729	0	0	0	0.0268501	0	0	0.189354	0	0.44273	0.896995
GSM518645	0.0674621	0	0.00914683	0.236609	0.00457468	0	0.0457374	0.0327187	0.0320634	0	0.0623191	0.0687541	0.201003	0.0437784	0.00373695	0.00684731	0	0	0.0420352	0	0	0.143214	0	0.500654	0.865009
GSM518646	0.0805425	0	0.0196793	0.17147	0.00126234	0	0.0673766	0.0341547	0.0351865	0	0.0458459	0.0183832	0.186493	0.0940519	0	0.0122146	0	0	0.03442	0	0	0.19892	0	0.511294	0.859334
GSM518647	0.122176	0	0.00284417	0.124851	0	0	0.00800047	0.0423987	0.0973643	0	0.00411464	0.0174863	0.337504	0.080461	0.000176428	0	0	0.00569655	0.0126645	0	0	0.144262	0	0.44424	0.896488
GSM518648	0.106732	0	0.0111917	0.122916	0	0	0.0534391	0.0318895	0.0358547	0	0.0425049	0	0.151081	0.105473	0.00542955	0.00997046	0	0	0.017606	0	0	0.305913	0	0.583912	0.812136
GSM518649	0.00810539	0	0.00731747	0.213238	0.00666563	0	0.0135221	0.00833058	0.0346345	0	0.0458152	0.0265833	0.39111	0.0308236	0	0	0	0.00113868	0.00431701	0	0.0112691	0.19713	0	0.583692	0.811433
GSM518650	0.0948426	0	0.0185057	0.230501	0.00673262	0	0.0578338	0.0323237	0.0465528	0	0.00795977	0.0288097	0.150182	0.0611399	0	0.0191183	0	0	0.0521641	0	0	0.193334	0	0.535067	0.846741
GSM518651	0.0984039	0	0.0426651	0.110937	0	0	0.0556256	0.0114302	0.0300874	0	0.051444	0.0223325	0.256329	0.0903376	0	0.0129693	0	0	0.0227573	0	0	0.194681	0	0.584218	0.815738
GSM518652	0.0850969	0	0.016974	0.168115	0	0	0.0819447	0.0255175	0.00926165	0	0.0587738	0.0458575	0.192012	0.0571454	0	0	0	0	0.0440179	0	0	0.215283	0	0.525602	0.850498
GSM518653	0.0788107	0	0.019629	0.183795	0.00622283	0	0.0597253	0.0303642	0.0331393	0	0.0713978	0.0167171	0.217487	0.0806084	0	0.015191	0	0	0.0236185	0	0	0.163294	0	0.485806	0.873376
GSM518654	0.0301983	0	0	0.161944	0.0522402	0	0.0546873	0	0.0400596	0.0010211	0.0572262	0	0.311237	0.0315056	0	0	0	0	0	0	0	0.259881	0	0.457829	0.895159
GSM518655	0.0785068	0	0.0134633	0.105284	0	0	0.0443687	0.0239251	0.0310589	0	0.0224115	0.0173321	0.250342	0.0928792	0.00214899	0	0	0	0.0398126	0	0	0.278466	0	0.636634	0.77507
GSM518656	0.147101	0	0.0191127	0.129269	0	0	0.0528452	0.0359896	0.0463468	0	0.0647781	0	0.21422	0.0732664	0	0.00962403	0	0	0.0173244	0	0	0.190122	0	0.486194	0.87306
GSM518657	0.109253	0	0.0235536	0.0780266	0.0218413	0	0.0601709	0.035218	0.0381491	0	0.0575445	0.00145648	0.212623	0.0709511	0	0.0202254	0	0	0.0293521	0	0	0.241635	0	0.573959	0.820907
GSM518658	0.0415469	0	0.0120685	0.12239	0.0396485	0	0.0474242	0.0315797	0.0333279	0	0.0852742	0.0371194	0.269635	0.0416779	0.000888855	0.00696045	0	0	0.0339778	0	0	0.19648	0	0.577465	0.818694
GSM518659	0.0429858	0	0.0189266	0.109204	0.00926055	0	0.0869978	0	0.0338254	0	0.0463368	0.00660762	0.262274	0.069579	0	0	0	0	0.014148	0	8.70025e-05	0.299768	0	0.662303	0.753865
GSM518660	0.0482693	0	0.0171088	0.103613	0.0627427	0	0.029237	0.0273008	0.0436915	0	0.0274922	0.0246682	0.348692	0.0187668	0	0.0202211	0	0.00643282	0.00140267	0	0	0.220361	0	0.465189	0.887971
GSM518661	0.00297989	0	0.0219411	0.0750847	0.0104344	0.00187509	0.0491814	0	0.03159	0	0.0357115	0.0847085	0.153735	0.095436	0	0	0	0	0.0278209	0	0	0.409501	0	0.66238	0.749299
GSM518662	0.011989	0	0.0194128	0.0314192	0.0108932	0	0.00874275	0.0100313	0.0282108	0	0.030022	0.00777982	0.327081	0.105443	0	0	0	0	0.00434393	0	0	0.404631	0	0.628065	0.782958
GSM518663	0.0849725	0	0.00963609	0.142804	0.027988	0	0.06389	0.0278691	0.0405023	0	0.0766585	0	0.165842	0.0641078	0.000108163	0.00942951	0	0.00939145	0.0154862	0	0	0.261315	0	0.558191	0.830215
GSM518664	0.0714452	0	0.012092	0.248475	0.0237107	0	0.00343337	0.030041	0.070609	0	0.0397867	0.0471431	0.176771	0.0607995	0	0.0153178	0	0	0.0426197	0	0	0.157756	0	0.468319	0.882807
GSM518665	0.0981935	0	0.0228241	0.108405	0	0	0.0579668	0.027571	0.0354478	0	0.0682569	0	0.15243	0.0938163	0	0.0132168	0	0	0.00398854	0	0	0.317884	0	0.59172	0.806372
GSM518666	0.0989725	0	0.0274313	0.0860522	0	0	0.0565779	0.0335649	0.0364966	0	0.0695034	0	0.306934	0.0870194	0	0	0	0	0.0206132	0	0	0.176835	0	0.582106	0.816825
GSM518667	0.0846439	0	0.010383	0.258359	0	0	0.0805356	0.0288598	0.0365202	0	0.0582596	0.0504669	0.0991444	0.0185818	0	0	0.00899862	0.00677445	0.0521702	0	0	0.206303	0	0.549666	0.836572
GSM518668	0.0505949	0	0.0197888	0.20387	0	0	0.0768896	0.0270607	0.0305072	0	0.0507642	0.0584593	0.161199	0.0330141	0	0	0.00879306	0	0	0	0	0.27906	0	0.53127	0.846905
GSM518669	0.061309	0	0.0191281	0.163867	0	0	0.0119569	0.0289352	0.0363616	0	0	0.0477755	0.243085	0.0768479	0	0	0	0	0.0541584	0	0	0.256576	0	0.567746	0.823191
GSM518670	0.0652168	0	0.0254668	0.0644789	0.0354456	0	0.0321718	0.0350923	0.0445053	0	0	0.0255254	0.209835	0.0608815	0	0.0115909	0	0.0050216	0.0486053	0	0	0.336163	0	0.577782	0.81563
GSM518671	0.0861599	0	0.0191405	0.120274	0	0	0.040561	0.0307012	0.0454329	0	0.0315917	0	0.334555	0.0613062	0.00544437	0.0172318	0	0	0.0177894	0	0	0.189812	0	0.515112	0.856295
GSM518672	0.0992451	0	0.0201918	0.0964361	0.0174746	0	0.040735	0.0301875	0.0478708	0	0.0366655	0	0.283937	0.0601388	0	0.0185185	0	0	0.0250793	0	0	0.22352	0	0.56291	0.826927
GSM518673	0.0766602	0	0.0137273	0.253645	0	0	0.0149182	0.0288749	0.073533	0	0.0213488	0.00496414	0.257712	0.058452	0	0.0116503	0	0	0	0.00243412	0	0.18208	0	0.473278	0.880558
GSM518674	0.0687376	0	0.0260311	0.218357	0.0114956	0	0.0505665	0.0325823	0.0356874	0	0.091415	0.0186039	0.316146	0.023523	0.00448936	0	0.0120736	0	0.0187139	0	0	0.0715778	0	0.487203	0.872683
GSM518675	0.0482041	0	0.0126624	0.0528574	0.0255686	0	0.0385012	0.0267117	0.0294054	0	0	0.0292367	0.237132	0.0444895	0	0.0179969	0	0.00411799	0.0513731	0	0	0.381743	0	0.667314	0.745088
GSM518676	0.0139991	0	0.0147696	0.0714189	0	0	0.0425663	0.0212797	0.0235904	0	0.0455893	0.0121859	0.379607	0.0823778	0.000464782	0	0	0.00818593	0.0295389	0	0	0.254426	0	0.594839	0.803094
GSM518677	0.0782734	0	0.0254455	0.134255	0.00209407	0	0.0591073	0.0390843	0.0417261	0	0.0360442	0.026656	0.191135	0.0796822	0	0	0	0.00957185	0.0493778	0	0	0.227547	0	0.553858	0.834422
GSM518678	0.0738303	0	0.0222275	0.130624	0.0327078	0	0.0768932	0.0288883	0.03239	0	0.0445544	0.00697603	0.265846	0.0482646	0.00438034	0	0	0	0.0434215	0	0	0.188996	0	0.513572	0.857822
GSM518679	0.070604	0	0.00393924	0.0889971	0.0676202	0	0.0414382	0.0255279	0.0362231	0	0.0669219	0.016933	0.368786	0.0555276	0.00368105	0.00122381	0	0.000906258	0.0542426	0	0.035821	0.0616067	0	0.394276	0.920065
GSM518680	0.0816684	0	0.0159091	0.197721	0.00795848	0	0.0367332	0.0330318	0.0357019	0	0.022996	0.0350152	0.235071	0.0623342	0	0.0179056	0	0	0.0270524	0	0	0.190902	0	0.585318	0.815653
GSM518681	0.0141969	0	0	0.122377	0.0641648	0	0.0185345	0.0042022	0.025395	0	0.0745616	0	0.330351	0.0118047	0	0	0	0	0.018682	0	0	0.315731	0	0.658608	0.752785
GSM518682	0.0719617	0	0.00147538	0.32836	0	0	0.0996971	0.0210904	0.0413981	0	0.100589	0.031439	0.13568	0.0491718	0.00263815	0	0.000509652	0	0.0146852	0	0	0.101304	0	0.501088	0.864586
GSM518683	0.0968999	0	0.00761011	0.183486	0.0471227	0	0.0424288	0.0275034	0.0485972	0	0.0803475	0	0.24945	0.0523745	0	0.0116501	0	0	0	0.00241609	0	0.150114	0	0.532384	0.847345
GSM518684	0.0617943	0	0.0160156	0.21045	0.0145051	0	0.0443086	0.0333013	0.0374127	0	0.0641847	0.0431245	0.18211	0.049099	0	0	0	0.00608814	0.0569349	0	0	0.180671	0	0.528946	0.849308
GSM518685	0.0613255	0	0.0265947	0.107989	0.00288342	0	0.0511743	0.028848	0.0527956	0	0.0583146	0.0362961	0.225201	0.00677488	0	0.0278482	0.00764317	0.00273689	0.00353338	0	0	0.300041	0	0.543226	0.839342
GSM518686	0.0823056	0	0.0180251	0.14129	0.00123271	0	0.105009	0.0412957	0.0386895	0	0.0957912	0	0.229724	0.0826464	0.00707588	0	0	0	0	0.00105018	0	0.155865	0	0.486389	0.873143
GSM518687	0.0670048	0	0.0152478	0.270573	0	0	0.00336443	0.0262651	0.0633603	0	0.0456108	0.0463634	0.279907	0.023932	0.00348892	0.0148257	0	0	0.0181371	0	0	0.12192	0	0.576879	0.820466
GSM518688	0.0944826	0	0.0133421	0.141008	0	0	0.0786069	0.0326289	0.0363139	0	0.05703	0.0193852	0.195452	0.0772701	0.00246978	0.0165025	0	0	0.0529224	0	0	0.182586	0	0.525819	0.852171
GSM518689	0.000541913	0	0.0170381	0.0731545	0.0274631	0	0.0193163	0.0105154	0.0292622	0	0.00924794	0.014442	0.326119	0.0835341	0.00286224	0	0	0	0.0327849	0	0	0.353718	0	0.623755	0.781758
GSM518746	0.0747727	0	0.0216857	0.0796541	0.0101065	0	0.0418795	0.0229923	0.0307055	0	0.0514768	0	0.47897	0.0185095	0.00231046	0	0	0	0.0030252	0	0	0.163912	0	0.632059	0.777129
GSM518747	0.0327034	0	0	0.219938	0.020083	0	0.0145436	0.00878652	0.041818	0	0.0710614	0	0.354442	0.0171857	0	0	0	0.00185125	0.012076	0	0	0.205511	0	0.611738	0.7925
GSM518748	0.0113604	0	0.00197336	0.161857	0.0533545	0	0.0153707	0.00768512	0.0546883	0	0.0723004	0	0.366517	0.05959	0	0	0	0	0.0235203	0	0.00408577	0.167697	0	0.579466	0.815959
GSM518749	0.087325	0	0.0228569	0.124744	0	0	0.0934116	0.036253	0.0398433	0	0.0592475	0	0.199607	0.0901515	0	0	0	0	0.0234263	0	0	0.223134	0	0.516795	0.855739
GSM518750	0.0207468	0	0.0193483	0.120401	0.00613937	0	0	0.0353057	0.0407227	0	0.0260009	0.0572452	0.317793	0.109246	0.00407749	0.0131018	0	0	0.0251359	0	0	0.204735	0	0.470798	0.883641
GSM518751	0.0354078	0	0.000621224	0.29583	0	0	0.0504805	0.00208593	0.0107225	0	0.0402453	0.0402667	0.144947	0.0478501	0	0	0	0	0.0317823	0	0	0.299761	0	0.597739	0.801966
GSM518752	0.025166	0	0.0163415	0.175472	0.0154049	0	0.0524839	0.0355022	0.0241189	0	0.0211546	0.0566589	0.26466	0.0701486	0.000820946	0.0115718	0	0	0.0322331	0	0	0.198263	0	0.519124	0.853998
GSM518753	0.0744317	0	0.0269757	0.0721656	0.0188283	0	0.039314	0.0263834	0.0279297	0	0.0403836	0	0.42477	0.0821289	0	0	0	0.00217956	0.0253162	0	0	0.139194	0	0.565453	0.825339
GSM518754	0.0561835	0	0	0.248076	0.034353	0	0.067198	0.00631285	0.0702556	0	0.0981635	0	0.263744	0.0648596	0	0.015685	0	0.00696812	0	0	0	0.0682017	0	0.438561	0.898231
GSM518755	0.0814272	0	0.0165955	0.095889	0.00130649	0	0.0164242	0.028268	0.0297776	0	0.0356669	0	0.333285	0.0584925	0	0.0150682	0	0	0.0198207	0	0	0.267979	0	0.590376	0.806517
GSM518756	0.0188418	0	8.14557e-05	0.166444	0.0372854	0	0.0177697	0.00676068	0.0643705	0	0.0515823	0	0.337622	0.0278074	0	0	0	0.00118317	0.0164276	0	0	0.253824	0	0.56062	0.827445
GSM518757	0.0262303	0	0	0.141532	0.0618537	0	0.00440226	0.00285041	0.0745304	0	0.136405	0	0.252036	0	0	0	0	0	0.00459818	0	0	0.295562	0	0.670374	0.745837
GSM518758	0.0534754	0	0.0131454	0.0990216	0.0236411	0	0.0445907	0.0277187	0.0385746	0	0.0486129	0	0.33108	0.0767216	0	0	0	0	0.0204572	0	0	0.222961	0	0.532578	0.845584
GSM518759	0.0201603	0	0.0160178	0.0596288	0.0452867	0	0.03158	0.0130563	0.0279729	0	0	0.0375008	0.315779	0.0769397	0	0	0	0	0.0357449	0	0	0.320333	0	0.650641	0.759426
GSM518760	0	0	0.0173553	0.253245	0.0126319	0	0.0581942	0.0267628	0.0650954	0.0139063	0.0420494	0	0.187329	0.106392	0.00273352	0.00814884	0	0.00384807	0	0	0.018725	0.183584	0	0.51457	0.856949
GSM518761	0.0868556	0	0.0232387	0.104717	0	0	0.0567417	0.0330226	0.0358764	0	0.0295469	0.010287	0.246658	0.0680689	0	0.0190457	0	0	0.025941	0	0	0.260001	0	0.571711	0.820679
GSM518762	0.0564718	0	0.00690695	0.218688	0.0175423	0	0.0436524	0.033449	0.0382666	0	0.0217014	0.0388353	0.274953	0.0646505	0	0.0208361	0	0.00204631	0.00365152	0	0	0.158348	0	0.478104	0.877547
GSM518763	0.101243	0	0.0238885	0.111441	0.0125548	0	0.0560158	0.0351768	0.0415833	0	0.0639161	0	0.276145	0.0709077	0	0.0116611	0	0	0.0277867	0	0	0.16768	0	0.519634	0.854628
GSM518764	0.0389068	0	0.0244629	0.139209	0	0	0.0895935	0.0131889	0.035539	0	0.0617377	0.0111992	0.302591	0.0326486	0.00396117	0.0117516	0	0	0.0332886	0	0.00834664	0.193575	0	0.50884	0.860062
GSM518765	0.0128019	0	0.0220532	0.104542	0.0403279	0	0.05487	0.0147883	0.035977	0	0.0655582	0.0266853	0.300579	0.0737695	0	0	0	0	0.0391903	0	0.00491711	0.20394	0	0.568409	0.823677
GSM518766	0.103062	0	0.0201878	0.183747	0	0	0.0452615	0.0327927	0.0514987	0	0.0387993	0.0060215	0.166846	0.065285	0	0.0179038	0	0	0	0	0	0.268594	0	0.567326	0.823946
GSM518767	0.0449965	0	0.0156545	0.0795415	0.0267442	0	0.0550417	0.030133	0.0340841	0	0.0311145	0.0165615	0.317508	0.0633562	0	0	0	0.00369463	0.0294422	0	0	0.252127	0	0.592925	0.805524
GSM518768	0	0	0.00597986	0.0746135	0.0902845	0	0.0320807	0.00282143	0.0288086	0	0.108345	0	0.295673	0.0243628	0	0	0	0	0.0235329	0	0	0.313498	0	0.651917	0.759021
GSM518769	0.116654	0	0.0214398	0.148579	0	0	0.0398434	0.0316109	0.054371	0	0.0423588	0.00541122	0.210966	0.074496	0	0.0193151	0	0	0.00189891	0	0	0.233056	0	0.533198	0.845567
GSM518770	0.0155248	0	0.000620081	0.269166	0.0072324	0	0.0155283	0.00705584	0.0570158	0	0.0502274	0	0.301675	0.0345585	0	0	0	0	0.0181166	0	0	0.223279	0	0.603058	0.798772
GSM518771	0.0953432	0	0.0217959	0.107964	0	0	0.0491641	0.0314248	0.0346183	0	0.0252657	0.00726919	0.29462	0.0802027	0.00215467	0	0	0	0.0347628	0	0	0.215415	0	0.55186	0.833892
GSM518772	0.0591245	0	0.0124174	0.288901	0	0	0.0405159	0.032222	0.0429759	0	0.0234441	0.0683554	0.243386	0.0664763	0.00428815	0	0	0	0.0295758	0	0	0.0883175	0	0.553467	0.836011
GSM518773	0.00349795	0	0.0137245	0.160576	0.0537073	0	0.0412387	0.0250755	0.0279656	0	0	0.0397424	0.300562	0.0681268	0.000912082	0	0	0.00158634	0.0569145	0	0	0.20637	0	0.548038	0.836256
GSM518774	0.018614	0	0	0.257862	0.00444489	0	0.0105518	0.00596195	0.0367172	0	0.0661207	0.0195539	0.134626	0.0651186	0	0	0	0	0.0194498	0	0	0.360979	0	0.652426	0.75896
GSM518775	0.0278597	0	0.0173415	0.210368	0	0	0.0176204	0.00114391	0.0334658	0	0.0349526	0	0.384027	0.0513996	0	0	0	0	0.0169772	0	0	0.204844	0	0.631332	0.778403
GSM518776	0.0434649	0	0	0.158449	0.0415086	0	0.0117462	0	0.0625854	0	0.101427	0	0.328853	0.0434791	0	0	0	0	0.00521276	0	0	0.203274	0	0.547123	0.836304
GSM518777	0.0884407	0	0.0162951	0.0851796	0.000728982	0	0.0218452	0.0371433	0.0679146	0	0.0453708	0	0.287285	0.111079	0	0.00965612	0	0	0	0	0	0.229061	0	0.458066	0.891437
GSM518778	0.0186512	0	0.000478177	0.132305	0.0489014	0	0.0218179	0.00281563	0.0412333	0	0.0739823	0	0.396946	0.0353952	0	0	0	0	0.0227451	0	0	0.204729	0	0.592231	0.805579
GSM518779	0.102523	0	0.00940448	0.132621	0	0.0357301	0.0313752	0.0224468	0.0523744	0	0.0677414	0.00083851	0.263087	0.0449368	0	0.0256984	0	0	0.00836632	0	0	0.202857	0	0.520781	0.853061
GSM518780	0.0160456	0	0.00499435	0.202063	0.0383351	0	0.0156358	0.00656096	0.0763564	0	0.0254653	0.000284903	0.306796	0.0335528	0	0	0	0	0.016741	0	0	0.257168	0	0.60896	0.793671
GSM518781	0.0961884	0	0.0217987	0.101301	0.00962354	0	0.049479	0.0308247	0.039967	0	0.0209028	0.0331365	0.226215	0.0583657	0	0.0189205	0	0	0.0506897	0	0	0.242587	0	0.635145	0.781691
GSM518782	0.0823151	0	0.0196359	0.132461	0.0434384	0	0.0792406	0.0154319	0.0399724	0	0.0987736	0	0.175044	0.0686767	0	0	0	0	0.00202264	0	0	0.242988	0	0.57034	0.822909
GSM518783	0.0427739	0	0.0207966	0.102972	0.00704735	0	0.0436633	0.0313721	0.0469332	0	0.0304812	0	0.32983	0.111415	0	0	0	0	0.00183723	0	0	0.230878	0	0.540374	0.840671
GSM518784	0.0812114	0	0.0172743	0.127088	0	0	0.0919938	0.0379585	0.0415698	0	0.0585446	0	0.199514	0.0707573	0	0.022408	0	0	0	0	0	0.251681	0	0.523581	0.851284
GSM518785	0.110481	0	0	0.324389	0	0	0.0583535	0.0168786	0.0282013	0	0.0288762	0.0345909	0.183509	0.0465798	0	0.0144993	0	0.00690977	0.0429785	0	0	0.103753	0	0.52324	0.85342
GSM518786	0.0931143	0	0.0134066	0.190295	0	0	0.0452847	0.029083	0.0318056	0	0.0246459	0.0245243	0.357579	0.0540221	0	0	0	0.00729249	0.0237486	0	0	0.105199	0	0.571689	0.825089
GSM518787	0.0605406	0	0.029076	0.137333	0	0	0.0348921	0.0423323	0.0448032	0.0364564	0.0255261	0.021506	0.184642	0.093169	0	0.0216786	0	0	0.01084	0	0	0.257205	0	0.507452	0.861135
GSM518788	0.0187158	0	0	0.168686	0.033802	0	0.0415066	0.00304682	0.0477248	0	0.0703234	0	0.399892	0.0294104	0	0	0	0	0.0197056	0	0	0.167187	0	0.540684	0.840426
GSM518789	0.0255003	0	0.0310043	0.144311	0.00422957	0	0.0306597	0.0318695	0.03414	0.00665405	0.0277613	0.00410706	0.308441	0.0750353	0	0.0119986	0	0	0	0	0	0.264288	0	0.519813	0.854837
GSM518790	0.0400025	0	0	0.205135	0.00901482	0	0.0113082	0.00395519	0.0362664	0	0.0593419	0	0.373294	0.0213936	0	0	0	8.76288e-06	0.0145085	0	0	0.225771	0	0.633012	0.775872
GSM518791	0.079534	0	0.0212076	0.102753	0.0146975	0	0.0454208	0.0365718	0.0334004	0	0.0277328	0.0199247	0.344018	0.0528472	0	0	0	0.00528639	0.0406131	0	0	0.175993	0	0.477513	0.878168
GSM518792	0.0215536	0	0.0107327	0.154951	0.0516666	0	0.0566226	0.0373386	0.0436088	0	0.110896	0	0.270469	0.0790714	0	0.0117323	0	0.00688976	0.000990206	0	0.0190991	0.124379	0	0.453067	0.89082
GSM518793	0.0773341	0	0.0302014	0.0968311	0.022576	0	0.0593617	0.00603284	0.0312392	0	0.0522874	0.0534858	0.0549887	0.0579536	0	0.0195854	0	0	0.0245911	0	0	0.413532	0	0.644127	0.765721
GSM518794	0.0747443	0	0.0233452	0.0877194	0	0.0583866	0.0533248	0.0355868	0.0383254	0	0.00261854	0.0209078	0.214534	0.0620102	0	0	0	0.00980215	0.00845875	0	0	0.310236	0	0.51155	0.860137
GSM518795	0.0853041	0	0.029696	0.167494	0	0	0.0381471	0.0259898	0.0315037	0	0.0698284	0	0.250116	0.0685034	0.00445415	0	0	0	0.026473	0	0.00572074	0.19677	0	0.502451	0.863855
GSM518796	0.0169219	0	0.00390349	0.11458	0.0723552	0	0.0247703	0.0021158	0.0601149	0	0.107165	0	0.418273	0.0279656	0	0	0	0	0.0162817	0	0	0.135554	0	0.539885	0.841052
GSM518797	0.0940889	0	0.0181049	0.147192	0	0	0.0736224	0.0291535	0.0387183	0	0.0378963	0.0187409	0.251333	0.0666638	0.00294294	0.00771322	0	0	0.0351584	0	0	0.178671	0	0.532051	0.84777
GSM518798	0.0895352	0	0.0197603	0.197724	0	0	0.0116934	0.0290702	0.0302144	0	0.0209833	0.0434996	0.148233	0.0754381	0	0.0142016	0	0	0.0253704	0	0	0.294277	0	0.529384	0.848183
GSM518799	0.108329	0	0.0197812	0.139815	0	0	0.0574874	0.0443603	0.0463918	0	0.0686499	0	0.1699	0.0880789	0	0	0	0.0101232	0.0209553	0	0	0.226128	0	0.516203	0.85615
GSM518800	0.0917701	0	0.0281991	0.102036	0.0138206	0	0.0457158	0.0271745	0.0297718	0	0.0618756	0	0.393053	0.0881396	0.00371771	0	0	0	0	0	0	0.114726	0	0.578759	0.818932
GSM518801	0.0717982	0	0.0183763	0.0869079	0.0183396	0	0.0418551	0.00947365	0.0295268	0	0.0245273	0.0248059	0.354496	0.0738224	0	0	0	0	0.0408131	0	0	0.205257	0	0.624037	0.785711
GSM518802	0.00403002	0	0.0209398	0.0774282	0.0364816	0	0.0581346	0.0376981	0.0405206	0.0115617	0.020599	0.0348406	0.22502	0.073591	0	0.0133829	0	0	0.0514403	0	0	0.294331	0	0.614853	0.790298
GSM518803	0.038385	0	0.0170859	0.0883932	0	0.0226848	0.0501938	0.0210006	0.0290695	0	0.0522454	0	0.426889	0.084593	0.00367518	0	0	0	0	0	0.011562	0.154222	0	0.431693	0.907155
GSM518804	0.0109703	0	0.00218461	0.0695094	0.0830888	0	0.0153219	0.0101781	0.0603922	0	0.123119	0	0.335769	0.0331709	0	0.00106011	0	0	0.0242234	0	0	0.231012	0	0.601135	0.799562
GSM518805	0.000413404	0	0.0189899	0.11473	0.0286292	0	0.0391102	0.0339061	0.0357104	0	0.0456726	0	0.238971	0.073884	0	0	0	0.00783076	0.00833551	0	0	0.353816	0	0.686857	0.729685
GSM518806	0.0948333	0	0.0219438	0.115953	0	0	0.0336744	0.0305874	0.0473841	0	0.0577054	0	0.36506	0.0739839	0	0.0115225	0	0	0	0	0	0.147353	0	0.498705	0.86596
GSM518807	0.0593351	0	0.0194144	0.127126	0.0089152	0	0.0563025	0.0270692	0.0333887	0	0.0490915	0.0345343	0.227012	0.0544573	0	0.0133565	0	0	0.0399991	0	0	0.249998	0	0.598383	0.804262
GSM518808	0.0258821	0	0.0212452	0.125075	0.0276561	0	0.0568556	0.0134747	0.0373041	0	0.00646162	0.058507	0.226107	0.0497309	0	0.00622444	0	0.0124176	0.0386939	0	0	0.294364	0	0.606023	0.796462
GSM518809	0.0830593	0	0.023018	0.201592	0	0	0.0422403	0.0318193	0.0347282	0	0.0273899	0.026161	0.24235	0.0766348	0	0.00976348	0	0	0.00952885	0	0	0.191715	0	0.556476	0.832359
GSM518810	0.02011	0	0.0149366	0.149163	0.00854233	0	0.0164985	0.0107672	0.0298865	0	0.0374114	0	0.357522	0.0470689	0	0	0	0	0.0202809	0	0	0.287813	0	0.613483	0.789068
GSM518811	0.0727721	0	0.0162879	0.100466	0.0487156	0	0.0442161	0.0228703	0.0326571	0	0.0288582	0.0104091	0.282939	0.0772068	0	0	0	0	0.0261502	0	0	0.236452	0	0.547219	0.836382
GSM518812	0.077508	0	0.0215359	0.105287	0.0391817	0	0.060417	0.0168679	0.0342424	0	0.0436131	0	0.244161	0.0663198	0	0	0	0	0.0158124	0	0	0.275054	0	0.646079	0.769246
GSM518813	0.0768358	0	0.0080845	0.124634	0.00169209	0	0.0534322	0.0346167	0.0380687	0	0.139463	0	0.223151	0.0892416	0.00550146	0	0	0	0.0151683	0	0.00937468	0.180736	0	0.497416	0.866763
GSM518814	0.0570722	0	0.0209056	0.158645	0.00337246	0	0.048754	0.0282719	0.0308612	0	0.0699208	0.0251038	0.267809	0.0169737	0.000872026	0.0086878	0.0104944	0	0.0437961	0	0.00308478	0.205375	0	0.490757	0.870614
GSM518815	0	0	0.0186255	0.101084	0.0273935	0	0.0508457	0.0268912	0.0463658	0	0.0554995	0	0.282522	0.0574639	0.00463382	0	0	0	0.00863592	0	0	0.320039	0	0.615365	0.787747
GSM518816	0.0959049	0	0.00739679	0.085874	0	0	0.051532	0.0229036	0.0290169	0	0.0263886	0.00766502	0.222177	0.0625637	0	0	0	0	0.0290707	0	0	0.359507	0	0.692041	0.725875
GSM518817	0.0742278	0	0.00666446	0.0973689	0	0	0.0422308	0.0189178	0.0250894	0	0.0241312	0.0138081	0.370332	0.0592653	0.00284631	0	0	0	0.0455013	0	0	0.219616	0	0.614572	0.790602
GSM518818	0.0745214	0	0.0194113	0.10819	0.0167634	0	0.0668209	0.0309239	0.0186066	0	0.0396019	0.0220612	0.259343	0.070103	0	0.0046371	0	0	0.0408694	0	0	0.228147	0	0.534038	0.844968
GSM518819	0.0422827	0	0	0.104194	0.0284071	0	0.020938	0.00483879	0.0644321	0	0.0662623	0	0.405231	0.0900205	0	0	0	0	0.00133346	0	0	0.17206	0	0.587471	0.809603
GSM518820	0.109729	0	0.0212024	0.140926	0	0	0.0513733	0.0334934	0.0431005	0	0.00740128	0.0109621	0.245006	0.0437031	0	0.0181904	0.00513755	0.00510677	0.00417373	0	0	0.260495	0	0.548436	0.835599
GSM518821	0.00375925	0	0.00747551	0.0864951	0.0355582	0	0.0161496	0.00396559	0.026286	0	0.0478902	0	0.405435	0.0774211	0	0	0	0.016648	0.00162783	0	0	0.271289	0	0.663137	0.748878
GSM518822	0.0456865	0	0.0286012	0.228378	0	0	0.0476419	0.0330427	0.0363806	0	0.0279005	0.043676	0.207309	0.0320533	0.00439169	0	0.0102791	0	0.000925718	0	0	0.253734	0	0.579014	0.816019
GSM518823	0.0780234	0	0.0144913	0.100989	0.0317593	0	0.0501539	0.0229981	0.0351004	0	0.0462123	0	0.350801	0.0838783	0.00546345	0	0	0	0.0247269	0	0	0.155403	0	0.590958	0.811444
GSM518824	0.0146305	0	0.00196417	0.0955052	0.027236	0	0.0113536	0.0068345	0.02617	0.0117792	0.0529389	0	0.412521	0.0120609	0	0	0	0	0.0179458	0	0	0.30906	0	0.641515	0.766639
GSM518825	0.0211874	0	0.0205356	0.0815632	0.00424085	0	0.0305176	0.00458952	0.0146579	0	0.00455988	0.0289368	0.285805	0.0811847	0	0	0	0	0.050769	0	0	0.371452	0	0.638609	0.769246
GSM518826	0.0343994	0	0	0.259001	0.0215432	0	0.0117097	0.00687147	0.0394274	0	0.0982515	0.00467327	0.276353	0.0403043	0	0	0	0	0.0163178	0	0	0.191148	0	0.623344	0.786722
GSM518827	0.0957547	0	0.0213777	0.167311	0	0	0.0390028	0.033078	0.0431151	0	0.000894011	0	0.216916	0.0744519	0	0.0137385	0	0	0.0039627	0	0	0.290398	0	0.621225	0.785809
GSM518828	0.0215249	0	0.000990452	0.253138	0	0	0.00911112	0.00676945	0.0421364	0	0.0659524	0.00211911	0.3383	0.0332655	0	0	0	0	0.0216074	0	0	0.205086	0	0.583805	0.811867
GSM518829	0.102417	0	0.0248797	0.138861	0.00344852	0	0.0177874	0.0326093	0.0379462	0	0	0.0278359	0.175254	0.0988616	0	0.0136465	0	0	0.0297449	0	0	0.296708	0	0.548225	0.835791
GSM518830	0.100682	0	0.0212748	0.113014	0.0064347	0	0.0529944	0.034115	0.0373429	0	0.0879673	0.0296105	0.181908	0.0637583	0	0.0204129	0	0	0.0302685	0	0	0.220217	0	0.531214	0.847335
GSM518831	0.0245893	0	0	0.228349	0.0346085	0	0.0145789	0.00939079	0.0964301	0	0.0446243	0.00807511	0.347756	0.0321478	0	0	0	0	0.0255739	0	0	0.133876	0	0.485611	0.873531
GSM518832	0.000323239	0	0.0189175	0.087195	0.0286722	0	0.0464209	0.00901398	0.0322714	0	0.0340664	0.0309646	0.194253	0.0703478	0	0.0162978	0	0	0.0545021	0	0	0.376754	0	0.692759	0.724439
