# Supplementary material for: Genetic analysis of potential biomarkers and therapeutic targets in ferroptosis from coronary artery disease
Source: J Cell Mol Med. 2022 Feb 13;26(8):2177–90. doi: 10.1111/jcmm.17239 (PMC8995456; doi:10.1111/jcmm.17239)
Supplement: Supplementary file 9 — Table S7 [file JCMM-26-2177-s001.xlsx]

## Sheet: hub.immuno.correlation
gene	immune_cells	cor	p.value
CA9	B cells naive	-0.109467	0.199561
CA9	Plasma cells	0.0221056	0.796176
CA9	T cells CD8	-0.104554	0.220614
CA9	T cells CD4 naive	0.0265429	0.756436
CA9	T cells CD4 memory resting	0.0346199	0.685773
CA9	T cells CD4 memory activated	-0.0413983	0.628472
CA9	T cells follicular helper	-0.0497594	0.560757
CA9	T cells regulatory (Tregs)	-0.164434	0.0530733
CA9	T cells gamma delta	-0.0227026	0.790796
CA9	NK cells resting	-0.248886	0.00313209
CA9	NK cells activated	0.2289	0.00672008
CA9	Monocytes	-0.055445	0.516802
CA9	Macrophages M0	0.0831317	0.330582
CA9	Macrophages M1	0.0635108	0.457621
CA9	Macrophages M2	0.0190965	0.823433
CA9	Dendritic cells resting	0.0236702	0.782098
CA9	Dendritic cells activated	-0.00352644	0.967136
CA9	Mast cells resting	0.168442	0.0474616
CA9	Mast cells activated	0.161222	0.0579552
CA9	Eosinophils	-0.0134389	0.87523
CA9	Neutrophils	0.0976364	0.252849
CBS	B cells naive	-0.189422	0.0255262
CBS	Plasma cells	-0.0625395	0.464542
CBS	T cells CD8	-0.208466	0.0137895
CBS	T cells CD4 naive	0.0582654	0.495672
CBS	T cells CD4 memory resting	-0.0222442	0.794926
CBS	T cells CD4 memory activated	-0.207188	0.0143945
CBS	T cells follicular helper	-0.098368	0.249294
CBS	T cells regulatory (Tregs)	-0.0747175	0.382024
CBS	T cells gamma delta	0.0591358	0.489245
CBS	NK cells resting	-0.222662	0.00842367
CBS	NK cells activated	-0.0885355	0.300002
CBS	Monocytes	-0.0348564	0.683741
CBS	Macrophages M0	0.157315	0.0643853
CBS	Macrophages M1	-0.208586	0.0137337
CBS	Macrophages M2	-0.123812	0.146464
CBS	Dendritic cells resting	-0.216887	0.0103304
CBS	Dendritic cells activated	-0.168051	0.0479863
CBS	Mast cells resting	0.0459178	0.591435
CBS	Mast cells activated	0.0196779	0.818149
CBS	Eosinophils	-0.129646	0.128228
CBS	Neutrophils	0.487659	1.13885e-09
CEBPG	B cells naive	-0.124091	0.145548
CEBPG	Plasma cells	-0.066959	0.433518
CEBPG	T cells CD8	0.00268111	0.975011
CEBPG	T cells CD4 naive	0.0964367	0.258755
CEBPG	T cells CD4 memory resting	-0.167737	0.048411
CEBPG	T cells CD4 memory activated	-0.0374887	0.661279
CEBPG	T cells follicular helper	-0.0209442	0.806669
CEBPG	T cells regulatory (Tregs)	-0.0782349	0.359955
CEBPG	T cells gamma delta	-0.0053172	0.950465
CEBPG	NK cells resting	-0.128968	0.130253
CEBPG	NK cells activated	-0.0682428	0.424734
CEBPG	Monocytes	0.35092	2.28126e-05
CEBPG	Macrophages M0	0.0556711	0.515091
CEBPG	Macrophages M1	0.113827	0.182132
CEBPG	Macrophages M2	-0.142263	0.0947981
CEBPG	Dendritic cells resting	-0.0621356	0.467438
CEBPG	Dendritic cells activated	0.162927	0.0553196
CEBPG	Mast cells resting	0.0596139	0.485733
CEBPG	Mast cells activated	-0.033995	0.691153
CEBPG	Eosinophils	0.116139	0.173352
CEBPG	Neutrophils	-0.267933	0.00142831
HSPB1	B cells naive	0.113038	0.1852
HSPB1	Plasma cells	0.00442114	0.958804
HSPB1	T cells CD8	0.1561	0.0664997
HSPB1	T cells CD4 naive	-0.187338	0.0272213
HSPB1	T cells CD4 memory resting	0.161174	0.0580302
HSPB1	T cells CD4 memory activated	0.0140378	0.869718
HSPB1	T cells follicular helper	0.136148	0.110018
HSPB1	T cells regulatory (Tregs)	0.20804	0.0139887
HSPB1	T cells gamma delta	0.0420424	0.623134
HSPB1	NK cells resting	0.249374	0.00307194
HSPB1	NK cells activated	-0.0298636	0.727101
HSPB1	Monocytes	0.0230619	0.787563
HSPB1	Macrophages M0	-0.0254972	0.765748
HSPB1	Macrophages M1	0.216524	0.0104619
HSPB1	Macrophages M2	0.147973	0.0821391
HSPB1	Dendritic cells resting	0.0911848	0.285714
HSPB1	Dendritic cells activated	-0.107181	0.209168
HSPB1	Mast cells resting	-0.212109	0.012185
HSPB1	Mast cells activated	0.0527052	0.537761
HSPB1	Eosinophils	0.0452474	0.596866
HSPB1	Neutrophils	-0.316839	0.000144624
SLC1A4	B cells naive	-0.0605553	0.478859
SLC1A4	Plasma cells	-0.0457136	0.593087
SLC1A4	T cells CD8	0.0163614	0.848393
SLC1A4	T cells CD4 naive	-0.0765834	0.370216
SLC1A4	T cells CD4 memory resting	-0.0817474	0.338725
SLC1A4	T cells CD4 memory activated	-0.156206	0.0663138
SLC1A4	T cells follicular helper	-0.115208	0.176848
SLC1A4	T cells regulatory (Tregs)	-0.140094	0.0999911
SLC1A4	T cells gamma delta	-0.0770927	0.367033
SLC1A4	NK cells resting	0.0388563	0.649725
SLC1A4	NK cells activated	0.0620304	0.468193
SLC1A4	Monocytes	0.145222	0.0880571
SLC1A4	Macrophages M0	-0.114602	0.179155
SLC1A4	Macrophages M1	0.205509	0.0152241
SLC1A4	Macrophages M2	-0.0476373	0.577609
SLC1A4	Dendritic cells resting	-0.0276119	0.746951
SLC1A4	Dendritic cells activated	-0.0200045	0.815184
SLC1A4	Mast cells resting	0.105655	0.215764
SLC1A4	Mast cells activated	0.043865	0.608135
SLC1A4	Eosinophils	0.00841196	0.921709
SLC1A4	Neutrophils	-0.123831	0.146401
STMN1	B cells naive	0.125666	0.140467
STMN1	Plasma cells	0.208254	0.013888
STMN1	T cells CD8	0.298541	0.000357361
STMN1	T cells CD4 naive	-0.153991	0.0703038
STMN1	T cells CD4 memory resting	-0.0423245	0.620801
STMN1	T cells CD4 memory activated	0.294729	0.000428315
STMN1	T cells follicular helper	0.119643	0.160652
STMN1	T cells regulatory (Tregs)	0.0252292	0.76814
STMN1	T cells gamma delta	0.0370933	0.664634
STMN1	NK cells resting	0.146063	0.0862126
STMN1	NK cells activated	0.104531	0.220715
STMN1	Monocytes	-0.221204	0.00887292
STMN1	Macrophages M0	0.00934141	0.91309
STMN1	Macrophages M1	0.179617	0.0343647
STMN1	Macrophages M2	0.0957454	0.2622
STMN1	Dendritic cells resting	0.200957	0.0176871
STMN1	Dendritic cells activated	0.0042475	0.960421
STMN1	Mast cells resting	-0.0450171	0.598737
STMN1	Mast cells activated	0.132447	0.120118
STMN1	Eosinophils	0.153571	0.0710833
STMN1	Neutrophils	-0.261995	0.00183575
TRIB3	B cells naive	0.00403954	0.962357
TRIB3	Plasma cells	0.0969276	0.256327
TRIB3	T cells CD8	0.0766258	0.369951
TRIB3	T cells CD4 naive	-0.177527	0.0365504
TRIB3	T cells CD4 memory resting	-0.111145	0.192714
TRIB3	T cells CD4 memory activated	-0.0887689	0.298725
TRIB3	T cells follicular helper	0.202255	0.0169517
TRIB3	T cells regulatory (Tregs)	0.114078	0.181161
TRIB3	T cells gamma delta	-0.0492504	0.564778
TRIB3	NK cells resting	-0.0526577	0.538128
TRIB3	NK cells activated	0.177489	0.0365917
TRIB3	Monocytes	0.0968368	0.256775
TRIB3	Macrophages M0	0.0388335	0.649918
TRIB3	Macrophages M1	0.143744	0.0913738
TRIB3	Macrophages M2	0.0291022	0.733794
TRIB3	Dendritic cells resting	0.0478748	0.575711
TRIB3	Dendritic cells activated	-0.0465104	0.586653
TRIB3	Mast cells resting	0.144459	0.0897586
TRIB3	Mast cells activated	-0.0147074	0.863562
TRIB3	Eosinophils	-0.0346981	0.685101
TRIB3	Neutrophils	-0.23595	0.00516942
