# Supplementary material for: Genetic analysis of potential biomarkers and therapeutic targets in ferroptosis from coronary artery disease
Source: J Cell Mol Med. 2022 Feb 13;26(8):2177–90. doi: 10.1111/jcmm.17239 (PMC8995456; doi:10.1111/jcmm.17239)
Supplement: Supplementary file 10 — Table S8 [file JCMM-26-2177-s003.xlsx]

## Sheet: drug_predict
gene	drug	Type	interaction	Retrieve the structure or not
CA9	BENZTHIAZIDE	down	inhibitor	√
CA9	CELECOXIB	down		√
CA9	CG250_111IN	down
CA9	CG250_177LU	down
CA9	CURCUMIN	down		√
CA9	ELLAGIC_ACID	down	inhibitor	√
CA9	ETHOXZOLAMIDE	down	inhibitor	√
CA9	GIRENTUXIMAB	down
CA9	HYDROFLUMETHIAZIDE	down	inhibitor	√
CA9	INDISULAM	down		√
CA9	IODINE_I_124_GIRENTUXIMAB	down
CA9	PARABEN	down
CA9	PHENOL	down		√
CA9	SODIUM CARBONATE	down	inhibitor	√
CA9	SULFAMIDE	down
CA9	SUNITINIB	down		√
CA9	ZONISAMIDE	down	inhibitor	√
CBS	ADEMETIONINE	up	activator	√
CBS	CYSTEINE	up		√
CBS	METHIONINE	up		√
CBS	PYRIDOXAL_PHOSPHATE	up	cofactor	√
CBS	SERINE	up		√
HSPB1	ALBENDAZOLE	down		√
HSPB1	ALPHA-TERTHIENYL	down
HSPB1	APATORSEN	down	inhibitor	√
HSPB1	ARTENIMOL	down	ligand	√
HSPB1	BENZENETHIOL	down
HSPB1	BENZO(K)FLUORANTHENE	down
HSPB1	BUFOTENINE	down		√
HSPB1	CHEMBL1935538	down
HSPB1	CHEMBL2094499	down
HSPB1	CHEMBL2332783	down
HSPB1	CHEMBL333177	down
HSPB1	CLOXYQUIN	down		√
HSPB1	CRIDANIMOD	down		√
HSPB1	CYCLOFENIL	down		√
HSPB1	CYROMAZINE	down
HSPB1	DICARBONODITHIOIMIDIC_DIAMIDE	down
HSPB1	E-GUGGULSTERONE	down
HSPB1	FEPRAZONE	down		√
HSPB1	HYDRASTININE_HYDROCHLORIDE	down
HSPB1	HYMECROMONE	down		√
HSPB1	MOMETASONE_FUROATE	down		√
HSPB1	NOCODAZOLE	down		√
HSPB1	OMEPRAZOLE	down		√
HSPB1	PHENANTHROLINE	down
HSPB1	PHENETHYLISOTHIOCYANATE	down
HSPB1	QUERCETIN	down		√
HSPB1	RHAMNETIN	down
HSPB1	ROFECOXIB	down		√
HSPB1	TEROXIRONE	down
HSPB1	TRIAMTERENE	down		√
HSPB1	UREA	down		√
HSPB1	VASOPRESSIN	down		√
HSPB1	ZEARALENONE	down
SLC1A4	ALANINE	down		√
STMN1	PACLITAXEL	down		√
TRIB3	METHYLPHENIDATE	down		√
