# Supplementary material for: Genetic analysis of potential biomarkers and therapeutic targets in ferroptosis from coronary artery disease
Source: J Cell Mol Med. 2022 Feb 13;26(8):2177–90. doi: 10.1111/jcmm.17239 (PMC8995456; doi:10.1111/jcmm.17239)
Supplement: Supplementary file 11 — Table S9 [file JCMM-26-2177-s011.xlsx]

## Sheet: ceRNA
miRNA	gene	Type
hsa-miR-103a-3p	AL645608.1	lncRNA
hsa-miR-103a-3p	LINC01134	lncRNA
hsa-miR-103a-3p	LINC01343	lncRNA
hsa-miR-103a-3p	AL139220.2	lncRNA
hsa-miR-103a-3p	AL691459.1	lncRNA
hsa-miR-103a-3p	MIR181A1HG	lncRNA
hsa-miR-103a-3p	MIR29B2CHG	lncRNA
hsa-miR-103a-3p	AC108488.1	lncRNA
hsa-miR-103a-3p	AC010969.2	lncRNA
hsa-miR-103a-3p	CYTOR	lncRNA
hsa-miR-103a-3p	TEX41	lncRNA
hsa-miR-103a-3p	LINC00960	lncRNA
hsa-miR-103a-3p	DUBR	lncRNA
hsa-miR-103a-3p	LINC02035	lncRNA
hsa-miR-103a-3p	AC107068.1	lncRNA
hsa-miR-103a-3p	LINC02434	lncRNA
hsa-miR-103a-3p	AC093297.2	lncRNA
hsa-miR-103a-3p	LINC01848	lncRNA
hsa-miR-103a-3p	AL357054.4	lncRNA
hsa-miR-103a-3p	AC004947.1	lncRNA
hsa-miR-103a-3p	AC003092.1	lncRNA
hsa-miR-103a-3p	RNF139-AS1	lncRNA
hsa-miR-103a-3p	LINC00707	lncRNA
hsa-miR-103a-3p	LINC00294	lncRNA
hsa-miR-103a-3p	NEAT1	lncRNA
hsa-miR-103a-3p	AC019209.3	lncRNA
hsa-miR-103a-3p	AC024884.2	lncRNA
hsa-miR-103a-3p	AC084018.2	lncRNA
hsa-miR-103a-3p	AC055713.1	lncRNA
hsa-miR-103a-3p	AL139327.2	lncRNA
hsa-miR-103a-3p	AL161431.1	lncRNA
hsa-miR-103a-3p	AL049775.1	lncRNA
hsa-miR-103a-3p	MEG8	lncRNA
hsa-miR-103a-3p	LINC00638	lncRNA
hsa-miR-103a-3p	FAM30A	lncRNA
hsa-miR-103a-3p	LINC01569	lncRNA
hsa-miR-103a-3p	AC024267.1	lncRNA
hsa-miR-103a-3p	AC005972.1	lncRNA
hsa-miR-103a-3p	AC090772.3	lncRNA
hsa-miR-103a-3p	PCAT18	lncRNA
hsa-miR-103a-3p	AC123912.4	lncRNA
hsa-miR-103a-3p	LINC00662	lncRNA
hsa-miR-103a-3p	AC007228.2	lncRNA
hsa-miR-103a-3p	AP001476.1	lncRNA
hsa-miR-103a-3p	AL022322.1	lncRNA
hsa-miR-103a-3p	XIST	lncRNA
hsa-miR-103a-3p	LINC00630	lncRNA
hsa-miR-103a-3p	MIR503HG	lncRNA
hsa-miR-107	AL645608.1	lncRNA
hsa-miR-107	LINC01134	lncRNA
hsa-miR-107	LINC01343	lncRNA
hsa-miR-107	AL139220.2	lncRNA
hsa-miR-107	AL691459.1	lncRNA
hsa-miR-107	MIR181A1HG	lncRNA
hsa-miR-107	MIR29B2CHG	lncRNA
hsa-miR-107	AC108488.1	lncRNA
hsa-miR-107	AC010969.2	lncRNA
hsa-miR-107	CYTOR	lncRNA
hsa-miR-107	TEX41	lncRNA
hsa-miR-107	LINC00960	lncRNA
hsa-miR-107	DUBR	lncRNA
hsa-miR-107	LINC02035	lncRNA
hsa-miR-107	AC107068.1	lncRNA
hsa-miR-107	LINC02434	lncRNA
hsa-miR-107	AC093297.2	lncRNA
hsa-miR-107	LINC01848	lncRNA
hsa-miR-107	AL357054.4	lncRNA
hsa-miR-107	AC004947.1	lncRNA
hsa-miR-107	AC003092.1	lncRNA
hsa-miR-107	RNF139-AS1	lncRNA
hsa-miR-107	LINC00707	lncRNA
hsa-miR-107	LINC00294	lncRNA
hsa-miR-107	NEAT1	lncRNA
hsa-miR-107	AC019209.3	lncRNA
hsa-miR-107	AC024884.2	lncRNA
hsa-miR-107	AC084018.2	lncRNA
hsa-miR-107	AC055713.1	lncRNA
hsa-miR-107	AL139327.2	lncRNA
hsa-miR-107	AL161431.1	lncRNA
hsa-miR-107	AL049775.1	lncRNA
hsa-miR-107	MEG8	lncRNA
hsa-miR-107	LINC00638	lncRNA
hsa-miR-107	FAM30A	lncRNA
hsa-miR-107	LINC01569	lncRNA
hsa-miR-107	AC024267.1	lncRNA
hsa-miR-107	AC005972.1	lncRNA
hsa-miR-107	AC090772.3	lncRNA
hsa-miR-107	PCAT18	lncRNA
hsa-miR-107	AC123912.4	lncRNA
hsa-miR-107	LINC00662	lncRNA
hsa-miR-107	AC007228.2	lncRNA
hsa-miR-107	AP001476.1	lncRNA
hsa-miR-107	AL022322.1	lncRNA
hsa-miR-107	XIST	lncRNA
hsa-miR-107	LINC00630	lncRNA
hsa-miR-107	MIR503HG	lncRNA
hsa-miR-1271-5p	LINC01134	lncRNA
hsa-miR-1271-5p	MIR34AHG	lncRNA
hsa-miR-1271-5p	C1orf220	lncRNA
hsa-miR-1271-5p	AC124045.1	lncRNA
hsa-miR-1271-5p	GMDS-AS1	lncRNA
hsa-miR-1271-5p	TP53TG1	lncRNA
hsa-miR-1271-5p	SND1-IT1	lncRNA
hsa-miR-1271-5p	AC083843.3	lncRNA
hsa-miR-1271-5p	EBLN3P	lncRNA
hsa-miR-1271-5p	AL158152.1	lncRNA
hsa-miR-1271-5p	AL590705.3	lncRNA
hsa-miR-1271-5p	MALAT1	lncRNA
hsa-miR-1271-5p	AP002360.3	lncRNA
hsa-miR-1271-5p	LINC02381	lncRNA
hsa-miR-1271-5p	AC012555.1	lncRNA
hsa-miR-1271-5p	MAPKAPK5-AS1	lncRNA
hsa-miR-1271-5p	AC084018.2	lncRNA
hsa-miR-1271-5p	LINC02288	lncRNA
hsa-miR-1271-5p	AL512791.2	lncRNA
hsa-miR-1271-5p	AC016705.2	lncRNA
hsa-miR-1271-5p	LINC01572	lncRNA
hsa-miR-1271-5p	LINC01898	lncRNA
hsa-miR-1271-5p	UCA1	lncRNA
hsa-miR-1271-5p	BX890604.1	lncRNA
hsa-miR-1271-5p	FAM239A	lncRNA
hsa-miR-1271-5p	FAM239B	lncRNA
hsa-miR-1271-5p	LINC01204	lncRNA
hsa-miR-1271-5p	XIST	lncRNA
hsa-miR-138-5p	AL645608.1	lncRNA
hsa-miR-138-5p	AL445471.2	lncRNA
hsa-miR-138-5p	AL358072.1	lncRNA
hsa-miR-138-5p	CYTOR	lncRNA
hsa-miR-138-5p	AC017002.1	lncRNA
hsa-miR-138-5p	MIR4435-2HG	lncRNA
hsa-miR-138-5p	AC069277.1	lncRNA
hsa-miR-138-5p	AC113615.1	lncRNA
hsa-miR-138-5p	AC024132.1	lncRNA
hsa-miR-138-5p	AC096733.2	lncRNA
hsa-miR-138-5p	GMDS-AS1	lncRNA
hsa-miR-138-5p	KIF25-AS1	lncRNA
hsa-miR-138-5p	PSMG3-AS1	lncRNA
hsa-miR-138-5p	AC092171.3	lncRNA
hsa-miR-138-5p	AC144652.1	lncRNA
hsa-miR-138-5p	AL353615.1	lncRNA
hsa-miR-138-5p	LINC00294	lncRNA
hsa-miR-138-5p	NEAT1	lncRNA
hsa-miR-138-5p	LINC01537	lncRNA
hsa-miR-138-5p	AC125807.2	lncRNA
hsa-miR-138-5p	AC048341.1	lncRNA
hsa-miR-138-5p	AC125603.2	lncRNA
hsa-miR-138-5p	AC084018.2	lncRNA
hsa-miR-138-5p	AL590787.1	lncRNA
hsa-miR-138-5p	LINC02288	lncRNA
hsa-miR-138-5p	AL049833.1	lncRNA
hsa-miR-138-5p	AC087612.1	lncRNA
hsa-miR-138-5p	AC110048.2	lncRNA
hsa-miR-138-5p	AC016355.1	lncRNA
hsa-miR-138-5p	MIR9-3HG	lncRNA
hsa-miR-138-5p	LINC02128	lncRNA
hsa-miR-138-5p	AC015922.4	lncRNA
hsa-miR-138-5p	AC012615.1	lncRNA
hsa-miR-138-5p	LINC00665	lncRNA
hsa-miR-138-5p	IGFL2-AS1	lncRNA
hsa-miR-138-5p	AC007228.2	lncRNA
hsa-miR-138-5p	RALY-AS1	lncRNA
hsa-miR-138-5p	AL132655.1	lncRNA
hsa-miR-138-5p	LINC01694	lncRNA
hsa-miR-138-5p	MIR503HG	lncRNA
hsa-miR-181a-5p	LINC01355	lncRNA
hsa-miR-181a-5p	AL513327.3	lncRNA
hsa-miR-181a-5p	AL390728.6	lncRNA
hsa-miR-181a-5p	AC098828.2	lncRNA
hsa-miR-181a-5p	LINC01806	lncRNA
hsa-miR-181a-5p	AC112220.2	lncRNA
hsa-miR-181a-5p	AC124045.1	lncRNA
hsa-miR-181a-5p	MIR4458HG	lncRNA
hsa-miR-181a-5p	AC091946.2	lncRNA
hsa-miR-181a-5p	LUCAT1	lncRNA
hsa-miR-181a-5p	LINC00847	lncRNA
hsa-miR-181a-5p	AL137003.2	lncRNA
hsa-miR-181a-5p	HCG11	lncRNA
hsa-miR-181a-5p	Z97832.2	lncRNA
hsa-miR-181a-5p	PSMG3-AS1	lncRNA
hsa-miR-181a-5p	AC009902.3	lncRNA
hsa-miR-181a-5p	PVT1	lncRNA
hsa-miR-181a-5p	ERICD	lncRNA
hsa-miR-181a-5p	AL161729.3	lncRNA
hsa-miR-181a-5p	LINC01468	lncRNA
hsa-miR-181a-5p	AL132656.2	lncRNA
hsa-miR-181a-5p	LINC01514	lncRNA
hsa-miR-181a-5p	LINC00294	lncRNA
hsa-miR-181a-5p	NEAT1	lncRNA
hsa-miR-181a-5p	MALAT1	lncRNA
hsa-miR-181a-5p	AP002884.1	lncRNA
hsa-miR-181a-5p	AC092747.4	lncRNA
hsa-miR-181a-5p	AC008014.1	lncRNA
hsa-miR-181a-5p	MEG3	lncRNA
hsa-miR-181a-5p	MEG8	lncRNA
hsa-miR-181a-5p	AC124312.3	lncRNA
hsa-miR-181a-5p	AC022306.2	lncRNA
hsa-miR-181a-5p	AC068338.2	lncRNA
hsa-miR-181a-5p	LINC01579	lncRNA
hsa-miR-181a-5p	CRNDE	lncRNA
hsa-miR-181a-5p	AC092127.1	lncRNA
hsa-miR-181a-5p	FENDRR	lncRNA
hsa-miR-181a-5p	AC126365.1	lncRNA
hsa-miR-181a-5p	AC127024.5	lncRNA
hsa-miR-181a-5p	LINC00910	lncRNA
hsa-miR-181a-5p	AC004477.3	lncRNA
hsa-miR-181a-5p	AC009720.1	lncRNA
hsa-miR-181a-5p	AC005332.6	lncRNA
hsa-miR-181a-5p	AC145207.5	lncRNA
hsa-miR-181a-5p	LINC00667	lncRNA
hsa-miR-181a-5p	AC008543.1	lncRNA
hsa-miR-181a-5p	AC008736.1	lncRNA
hsa-miR-181a-5p	LINC00665	lncRNA
hsa-miR-181a-5p	IGFL2-AS1	lncRNA
hsa-miR-181a-5p	AC010624.2	lncRNA
hsa-miR-181a-5p	AC012313.1	lncRNA
hsa-miR-181a-5p	NORAD	lncRNA
hsa-miR-181a-5p	MIAT	lncRNA
hsa-miR-181a-5p	Z82186.1	lncRNA
hsa-miR-181a-5p	ZNF674-AS1	lncRNA
hsa-miR-181a-5p	XIST	lncRNA
hsa-miR-181a-5p	DANT2	lncRNA
hsa-miR-181b-5p	LINC01355	lncRNA
hsa-miR-181b-5p	AL513327.3	lncRNA
hsa-miR-181b-5p	AL390728.6	lncRNA
hsa-miR-181b-5p	AC098828.2	lncRNA
hsa-miR-181b-5p	LINC01806	lncRNA
hsa-miR-181b-5p	AC112220.2	lncRNA
hsa-miR-181b-5p	AC124045.1	lncRNA
hsa-miR-181b-5p	MIR4458HG	lncRNA
hsa-miR-181b-5p	AC091946.2	lncRNA
hsa-miR-181b-5p	LUCAT1	lncRNA
hsa-miR-181b-5p	LINC00847	lncRNA
hsa-miR-181b-5p	AL137003.2	lncRNA
hsa-miR-181b-5p	HCG11	lncRNA
hsa-miR-181b-5p	Z97832.2	lncRNA
hsa-miR-181b-5p	PSMG3-AS1	lncRNA
hsa-miR-181b-5p	AC009902.3	lncRNA
hsa-miR-181b-5p	PVT1	lncRNA
hsa-miR-181b-5p	ERICD	lncRNA
hsa-miR-181b-5p	AL161729.3	lncRNA
hsa-miR-181b-5p	LINC01468	lncRNA
hsa-miR-181b-5p	AL132656.2	lncRNA
hsa-miR-181b-5p	LINC01514	lncRNA
hsa-miR-181b-5p	LINC00294	lncRNA
hsa-miR-181b-5p	NEAT1	lncRNA
hsa-miR-181b-5p	MALAT1	lncRNA
hsa-miR-181b-5p	AP002884.1	lncRNA
hsa-miR-181b-5p	AC092747.4	lncRNA
hsa-miR-181b-5p	AC008014.1	lncRNA
hsa-miR-181b-5p	MEG3	lncRNA
hsa-miR-181b-5p	MEG8	lncRNA
hsa-miR-181b-5p	AC124312.3	lncRNA
hsa-miR-181b-5p	AC022306.2	lncRNA
hsa-miR-181b-5p	AC068338.2	lncRNA
hsa-miR-181b-5p	LINC01579	lncRNA
hsa-miR-181b-5p	CRNDE	lncRNA
hsa-miR-181b-5p	AC092127.1	lncRNA
hsa-miR-181b-5p	FENDRR	lncRNA
hsa-miR-181b-5p	AC126365.1	lncRNA
hsa-miR-181b-5p	AC127024.5	lncRNA
hsa-miR-181b-5p	LINC00910	lncRNA
hsa-miR-181b-5p	AC004477.3	lncRNA
hsa-miR-181b-5p	AC009720.1	lncRNA
hsa-miR-181b-5p	AC005332.6	lncRNA
hsa-miR-181b-5p	AC145207.5	lncRNA
hsa-miR-181b-5p	LINC00667	lncRNA
hsa-miR-181b-5p	AC008543.1	lncRNA
hsa-miR-181b-5p	AC008736.1	lncRNA
hsa-miR-181b-5p	LINC00665	lncRNA
hsa-miR-181b-5p	IGFL2-AS1	lncRNA
hsa-miR-181b-5p	AC010624.2	lncRNA
hsa-miR-181b-5p	AC012313.1	lncRNA
hsa-miR-181b-5p	NORAD	lncRNA
hsa-miR-181b-5p	MIAT	lncRNA
hsa-miR-181b-5p	Z82186.1	lncRNA
hsa-miR-181b-5p	ZNF674-AS1	lncRNA
hsa-miR-181b-5p	XIST	lncRNA
hsa-miR-181b-5p	DANT2	lncRNA
hsa-miR-181d-5p	LINC01355	lncRNA
hsa-miR-181d-5p	AL513327.3	lncRNA
hsa-miR-181d-5p	AL390728.6	lncRNA
hsa-miR-181d-5p	AC098828.2	lncRNA
hsa-miR-181d-5p	LINC01806	lncRNA
hsa-miR-181d-5p	AC112220.2	lncRNA
hsa-miR-181d-5p	AC124045.1	lncRNA
hsa-miR-181d-5p	MIR4458HG	lncRNA
hsa-miR-181d-5p	AC091946.2	lncRNA
hsa-miR-181d-5p	LUCAT1	lncRNA
hsa-miR-181d-5p	LINC00847	lncRNA
hsa-miR-181d-5p	AL137003.2	lncRNA
hsa-miR-181d-5p	HCG11	lncRNA
hsa-miR-181d-5p	Z97832.2	lncRNA
hsa-miR-181d-5p	PSMG3-AS1	lncRNA
hsa-miR-181d-5p	AC009902.3	lncRNA
hsa-miR-181d-5p	PVT1	lncRNA
hsa-miR-181d-5p	ERICD	lncRNA
hsa-miR-181d-5p	AL161729.3	lncRNA
hsa-miR-181d-5p	LINC01468	lncRNA
hsa-miR-181d-5p	AL132656.2	lncRNA
hsa-miR-181d-5p	LINC01514	lncRNA
hsa-miR-181d-5p	LINC00294	lncRNA
hsa-miR-181d-5p	NEAT1	lncRNA
hsa-miR-181d-5p	MALAT1	lncRNA
hsa-miR-181d-5p	AP002884.1	lncRNA
hsa-miR-181d-5p	AC092747.4	lncRNA
hsa-miR-181d-5p	AC008014.1	lncRNA
hsa-miR-181d-5p	MEG3	lncRNA
hsa-miR-181d-5p	MEG8	lncRNA
hsa-miR-181d-5p	AC124312.3	lncRNA
hsa-miR-181d-5p	AC022306.2	lncRNA
hsa-miR-181d-5p	AC068338.2	lncRNA
hsa-miR-181d-5p	LINC01579	lncRNA
hsa-miR-181d-5p	CRNDE	lncRNA
hsa-miR-181d-5p	AC092127.1	lncRNA
hsa-miR-181d-5p	FENDRR	lncRNA
hsa-miR-181d-5p	AC126365.1	lncRNA
hsa-miR-181d-5p	AC127024.5	lncRNA
hsa-miR-181d-5p	LINC00910	lncRNA
hsa-miR-181d-5p	AC004477.3	lncRNA
hsa-miR-181d-5p	AC009720.1	lncRNA
hsa-miR-181d-5p	AC005332.6	lncRNA
hsa-miR-181d-5p	AC145207.5	lncRNA
hsa-miR-181d-5p	LINC00667	lncRNA
hsa-miR-181d-5p	AC008543.1	lncRNA
hsa-miR-181d-5p	AC008736.1	lncRNA
hsa-miR-181d-5p	LINC00665	lncRNA
hsa-miR-181d-5p	IGFL2-AS1	lncRNA
hsa-miR-181d-5p	AC010624.2	lncRNA
hsa-miR-181d-5p	AC012313.1	lncRNA
hsa-miR-181d-5p	NORAD	lncRNA
hsa-miR-181d-5p	MIAT	lncRNA
hsa-miR-181d-5p	Z82186.1	lncRNA
hsa-miR-181d-5p	ZNF674-AS1	lncRNA
hsa-miR-181d-5p	XIST	lncRNA
hsa-miR-181d-5p	DANT2	lncRNA
hsa-miR-24-3p	AC239800.3	lncRNA
hsa-miR-24-3p	AC092803.2	lncRNA
hsa-miR-24-3p	LINC01703	lncRNA
hsa-miR-24-3p	AL591848.4	lncRNA
hsa-miR-24-3p	LINC01115	lncRNA
hsa-miR-24-3p	AC073283.2	lncRNA
hsa-miR-24-3p	CYTOR	lncRNA
hsa-miR-24-3p	MIR4435-2HG	lncRNA
hsa-miR-24-3p	AC126121.2	lncRNA
hsa-miR-24-3p	MUC20-OT1	lncRNA
hsa-miR-24-3p	LINC01554	lncRNA
hsa-miR-24-3p	LINC01184	lncRNA
hsa-miR-24-3p	AC002480.4	lncRNA
hsa-miR-24-3p	SNHG15	lncRNA
hsa-miR-24-3p	PAXIP1-AS1	lncRNA
hsa-miR-24-3p	AC027031.2	lncRNA
hsa-miR-24-3p	PVT1	lncRNA
hsa-miR-24-3p	EBLN3P	lncRNA
hsa-miR-24-3p	C9orf106	lncRNA
hsa-miR-24-3p	AL138781.1	lncRNA
hsa-miR-24-3p	GATA3-AS1	lncRNA
hsa-miR-24-3p	AL117339.4	lncRNA
hsa-miR-24-3p	AL157400.4	lncRNA
hsa-miR-24-3p	OLMALINC	lncRNA
hsa-miR-24-3p	NEAT1	lncRNA
hsa-miR-24-3p	AC008035.1	lncRNA
hsa-miR-24-3p	AC012531.1	lncRNA
hsa-miR-24-3p	AC125603.2	lncRNA
hsa-miR-24-3p	AC083806.3	lncRNA
hsa-miR-24-3p	VASH1-AS1	lncRNA
hsa-miR-24-3p	DIO3OS	lncRNA
hsa-miR-24-3p	DRAIC	lncRNA
hsa-miR-24-3p	AC100835.2	lncRNA
hsa-miR-24-3p	AC068870.2	lncRNA
hsa-miR-24-3p	AC040162.3	lncRNA
hsa-miR-24-3p	AC092127.1	lncRNA
hsa-miR-24-3p	FENDRR	lncRNA
hsa-miR-24-3p	AC126696.3	lncRNA
hsa-miR-24-3p	MIR22HG	lncRNA
hsa-miR-24-3p	AC142472.1	lncRNA
hsa-miR-24-3p	AC025048.4	lncRNA
hsa-miR-24-3p	AC011815.1	lncRNA
hsa-miR-24-3p	LINC00909	lncRNA
hsa-miR-24-3p	ILF3-AS1	lncRNA
hsa-miR-24-3p	LINC00662	lncRNA
hsa-miR-24-3p	AC006504.5	lncRNA
hsa-miR-24-3p	AL161938.1	lncRNA
hsa-miR-24-3p	AL133325.3	lncRNA
hsa-miR-24-3p	AL158090.1	lncRNA
hsa-miR-24-3p	AL035661.1	lncRNA
hsa-miR-24-3p	AL035252.3	lncRNA
hsa-miR-24-3p	RALY-AS1	lncRNA
hsa-miR-24-3p	LINC00313	lncRNA
hsa-miR-24-3p	LINC01669	lncRNA
hsa-miR-24-3p	AP000547.3	lncRNA
hsa-miR-24-3p	LINC01521	lncRNA
hsa-miR-24-3p	NUP50-AS1	lncRNA
hsa-miR-24-3p	Z82243.1	lncRNA
hsa-miR-24-3p	MIRLET7BHG	lncRNA
hsa-miR-24-3p	LINC00630	lncRNA
hsa-miR-24-3p	DANT2	lncRNA
hsa-miR-3173-5p	AL645608.1	lncRNA
hsa-miR-3173-5p	LINC01343	lncRNA
hsa-miR-3173-5p	AC099568.2	lncRNA
hsa-miR-3173-5p	LINC01816	lncRNA
hsa-miR-3173-5p	AC114401.1	lncRNA
hsa-miR-3173-5p	AC113615.1	lncRNA
hsa-miR-3173-5p	AC004069.1	lncRNA
hsa-miR-3173-5p	LINC00847	lncRNA
hsa-miR-3173-5p	AC102953.2	lncRNA
hsa-miR-3173-5p	AC092171.3	lncRNA
hsa-miR-3173-5p	TP53TG1	lncRNA
hsa-miR-3173-5p	PVT1	lncRNA
hsa-miR-3173-5p	ERICD	lncRNA
hsa-miR-3173-5p	EBLN3P	lncRNA
hsa-miR-3173-5p	GATA3-AS1	lncRNA
hsa-miR-3173-5p	AC124301.1	lncRNA
hsa-miR-3173-5p	MIR194-2HG	lncRNA
hsa-miR-3173-5p	NEAT1	lncRNA
hsa-miR-3173-5p	AC025031.4	lncRNA
hsa-miR-3173-5p	AC008033.3	lncRNA
hsa-miR-3173-5p	AC009065.4	lncRNA
hsa-miR-3173-5p	AC040162.3	lncRNA
hsa-miR-3173-5p	AC092127.1	lncRNA
hsa-miR-3173-5p	RP1-178F10.3	lncRNA
hsa-miR-3173-5p	LINC02086	lncRNA
hsa-miR-3173-5p	LINC01979	lncRNA
hsa-miR-3173-5p	AC145207.7	lncRNA
hsa-miR-3173-5p	LINC00662	lncRNA
hsa-miR-3173-5p	AC245884.8	lncRNA
hsa-miR-3173-5p	LINC01679	lncRNA
hsa-miR-3173-5p	MIRLET7BHG	lncRNA
hsa-miR-3173-5p	ZNF674-AS1	lncRNA
hsa-miR-3173-5p	XIST	lncRNA
hsa-miR-3173-5p	BX546450.2	lncRNA
hsa-miR-361-3p	MIR34AHG	lncRNA
hsa-miR-361-3p	AL445471.2	lncRNA
hsa-miR-361-3p	LINC02015	lncRNA
hsa-miR-361-3p	AC113615.1	lncRNA
hsa-miR-361-3p	LINC01184	lncRNA
hsa-miR-361-3p	LINC00588	lncRNA
hsa-miR-361-3p	RNF139-AS1	lncRNA
hsa-miR-361-3p	PVT1	lncRNA
hsa-miR-361-3p	ERICD	lncRNA
hsa-miR-361-3p	C9orf170	lncRNA
hsa-miR-361-3p	AL137145.1	lncRNA
hsa-miR-361-3p	GATA3-AS1	lncRNA
hsa-miR-361-3p	AL158835.1	lncRNA
hsa-miR-361-3p	NEAT1	lncRNA
hsa-miR-361-3p	MALAT1	lncRNA
hsa-miR-361-3p	AP004609.3	lncRNA
hsa-miR-361-3p	MIR200CHG	lncRNA
hsa-miR-361-3p	AC008124.1	lncRNA
hsa-miR-361-3p	AC023794.7	lncRNA
hsa-miR-361-3p	AC023794.6	lncRNA
hsa-miR-361-3p	AC016355.1	lncRNA
hsa-miR-361-3p	AC068338.2	lncRNA
hsa-miR-361-3p	AC009041.2	lncRNA
hsa-miR-361-3p	AC026471.4	lncRNA
hsa-miR-361-3p	CRNDE	lncRNA
hsa-miR-361-3p	LINC01572	lncRNA
hsa-miR-361-3p	AC092127.1	lncRNA
hsa-miR-361-3p	AC005972.1	lncRNA
hsa-miR-361-3p	BAIAP2-AS1	lncRNA
hsa-miR-361-3p	LINC00482	lncRNA
hsa-miR-361-3p	NORAD	lncRNA
hsa-miR-361-3p	LINC00319	lncRNA
hsa-miR-361-3p	CU639417.4	lncRNA
hsa-miR-361-3p	LINC00313	lncRNA
hsa-miR-361-3p	LINC01669	lncRNA
hsa-miR-361-3p	LINC01547	lncRNA
hsa-miR-361-3p	MIAT	lncRNA
hsa-miR-361-3p	U62317.4	lncRNA
hsa-miR-361-3p	XIST	lncRNA
hsa-miR-361-3p	FTX	lncRNA
hsa-miR-3681-3p	AP006222.1	lncRNA
hsa-miR-3681-3p	AL645608.1	lncRNA
hsa-miR-3681-3p	AL139286.2	lncRNA
hsa-miR-3681-3p	RP11-417J8.3	lncRNA
hsa-miR-3681-3p	MIR29B2CHG	lncRNA
hsa-miR-3681-3p	LINC00467	lncRNA
hsa-miR-3681-3p	CYTOR	lncRNA
hsa-miR-3681-3p	MIR4435-2HG	lncRNA
hsa-miR-3681-3p	AC016717.2	lncRNA
hsa-miR-3681-3p	DENND6A-DT	lncRNA
hsa-miR-3681-3p	MUC20-OT1	lncRNA
hsa-miR-3681-3p	LINC01091	lncRNA
hsa-miR-3681-3p	SCAMP1-AS1	lncRNA
hsa-miR-3681-3p	LINC01554	lncRNA
hsa-miR-3681-3p	LINC01184	lncRNA
hsa-miR-3681-3p	AC005618.1	lncRNA
hsa-miR-3681-3p	AC025437.5	lncRNA
hsa-miR-3681-3p	AC138035.1	lncRNA
hsa-miR-3681-3p	AC147651.1	lncRNA
hsa-miR-3681-3p	AC118758.3	lncRNA
hsa-miR-3681-3p	LINC01393	lncRNA
hsa-miR-3681-3p	AC078846.1	lncRNA
hsa-miR-3681-3p	AC016831.1	lncRNA
hsa-miR-3681-3p	AC091563.1	lncRNA
hsa-miR-3681-3p	AC083843.3	lncRNA
hsa-miR-3681-3p	GLIDR	lncRNA
hsa-miR-3681-3p	AL158152.1	lncRNA
hsa-miR-3681-3p	OLMALINC	lncRNA
hsa-miR-3681-3p	LINC01001	lncRNA
hsa-miR-3681-3p	AC240565.2	lncRNA
hsa-miR-3681-3p	AP006621.3	lncRNA
hsa-miR-3681-3p	NEAT1	lncRNA
hsa-miR-3681-3p	RAB30-AS1	lncRNA
hsa-miR-3681-3p	AP003392.4	lncRNA
hsa-miR-3681-3p	AC125807.2	lncRNA
hsa-miR-3681-3p	AC121338.2	lncRNA
hsa-miR-3681-3p	AC012555.1	lncRNA
hsa-miR-3681-3p	LINC00346	lncRNA
hsa-miR-3681-3p	LINC01550	lncRNA
hsa-miR-3681-3p	MEG8	lncRNA
hsa-miR-3681-3p	EIF3J-AS1	lncRNA
hsa-miR-3681-3p	AC110048.2	lncRNA
hsa-miR-3681-3p	AC027020.2	lncRNA
hsa-miR-3681-3p	AC133540.1	lncRNA
hsa-miR-3681-3p	AC093484.4	lncRNA
hsa-miR-3681-3p	RP1-178F10.3	lncRNA
hsa-miR-3681-3p	AC142472.1	lncRNA
hsa-miR-3681-3p	AC005332.7	lncRNA
hsa-miR-3681-3p	AC093227.1	lncRNA
hsa-miR-3681-3p	CTD-2337J16.1	lncRNA
hsa-miR-3681-3p	AC245884.8	lncRNA
hsa-miR-3681-3p	AC005261.1	lncRNA
hsa-miR-3681-3p	AL118505.1	lncRNA
hsa-miR-3681-3p	AL121892.1	lncRNA
hsa-miR-3681-3p	LINC00261	lncRNA
hsa-miR-3681-3p	AL121894.2	lncRNA
hsa-miR-3681-3p	LINC01441	lncRNA
hsa-miR-3681-3p	MIR646HG	lncRNA
hsa-miR-3681-3p	AL117329.1	lncRNA
hsa-miR-3681-3p	C22orf34	lncRNA
hsa-miR-500a-3p	LINC01725	lncRNA
hsa-miR-500a-3p	MIR29B2CHG	lncRNA
hsa-miR-500a-3p	LINC01126	lncRNA
hsa-miR-500a-3p	MIR4435-2HG	lncRNA
hsa-miR-500a-3p	DLX2-AS1	lncRNA
hsa-miR-500a-3p	AC092614.1	lncRNA
hsa-miR-500a-3p	AC099509.1	lncRNA
hsa-miR-500a-3p	AC147651.1	lncRNA
hsa-miR-500a-3p	AC005537.1	lncRNA
hsa-miR-500a-3p	AC118758.3	lncRNA
hsa-miR-500a-3p	SND1-IT1	lncRNA
hsa-miR-500a-3p	AC083843.3	lncRNA
hsa-miR-500a-3p	LINC01001	lncRNA
hsa-miR-500a-3p	AC240565.1	lncRNA
hsa-miR-500a-3p	NEAT1	lncRNA
hsa-miR-500a-3p	VASH1-AS1	lncRNA
hsa-miR-500a-3p	MEG8	lncRNA
hsa-miR-500a-3p	AC016355.1	lncRNA
hsa-miR-500a-3p	AC008741.2	lncRNA
hsa-miR-500a-3p	AC090772.3	lncRNA
hsa-miR-500a-3p	AC012615.1	lncRNA
hsa-miR-500a-3p	LINC01801	lncRNA
hsa-miR-500a-3p	CTD-2537I9.5	lncRNA
hsa-miR-500a-3p	AC005261.1	lncRNA
hsa-miR-500a-3p	NORAD	lncRNA
hsa-miR-500a-3p	AL022322.1	lncRNA
hsa-miR-500a-3p	XIST	lncRNA
hsa-miR-545-3p	AC239868.3	lncRNA
hsa-miR-545-3p	AL358472.2	lncRNA
hsa-miR-545-3p	AC009502.1	lncRNA
hsa-miR-545-3p	AC069222.1	lncRNA
hsa-miR-545-3p	LINC01094	lncRNA
hsa-miR-545-3p	AP001816.1	lncRNA
hsa-miR-545-3p	AC106799.3	lncRNA
hsa-miR-545-3p	LINC01018	lncRNA
hsa-miR-545-3p	AC093297.2	lncRNA
hsa-miR-545-3p	EPB41L4A-AS1	lncRNA
hsa-miR-545-3p	LINC01184	lncRNA
hsa-miR-545-3p	SERPINB9P1	lncRNA
hsa-miR-545-3p	AL031123.2	lncRNA
hsa-miR-545-3p	AL137003.2	lncRNA
hsa-miR-545-3p	U91328.1	lncRNA
hsa-miR-545-3p	AL589740.1	lncRNA
hsa-miR-545-3p	LINC00473	lncRNA
hsa-miR-545-3p	AC018648.1	lncRNA
hsa-miR-545-3p	SNHG15	lncRNA
hsa-miR-545-3p	AC118758.3	lncRNA
hsa-miR-545-3p	LINC01003	lncRNA
hsa-miR-545-3p	CASC9	lncRNA
hsa-miR-545-3p	AC027031.2	lncRNA
hsa-miR-545-3p	RNF139-AS1	lncRNA
hsa-miR-545-3p	LINC00476	lncRNA
hsa-miR-545-3p	C9orf106	lncRNA
hsa-miR-545-3p	C9orf163	lncRNA
hsa-miR-545-3p	AL158835.1	lncRNA
hsa-miR-545-3p	LINC00294	lncRNA
hsa-miR-545-3p	NEAT1	lncRNA
hsa-miR-545-3p	MALAT1	lncRNA
hsa-miR-545-3p	AP002957.1	lncRNA
hsa-miR-545-3p	AC026367.2	lncRNA
hsa-miR-545-3p	AC127070.2	lncRNA
hsa-miR-545-3p	LINC00402	lncRNA
hsa-miR-545-3p	LINC00333	lncRNA
hsa-miR-545-3p	LINC00639	lncRNA
hsa-miR-545-3p	MEG8	lncRNA
hsa-miR-545-3p	AC012236.1	lncRNA
hsa-miR-545-3p	AC013553.4	lncRNA
hsa-miR-545-3p	AC092375.2	lncRNA
hsa-miR-545-3p	AC009021.2	lncRNA
hsa-miR-545-3p	LINC01227	lncRNA
hsa-miR-545-3p	RP1-178F10.3	lncRNA
hsa-miR-545-3p	AC005920.1	lncRNA
hsa-miR-545-3p	AC092279.1	lncRNA
hsa-miR-545-3p	AC008555.1	lncRNA
hsa-miR-545-3p	LINC00665	lncRNA
hsa-miR-545-3p	AC020928.2	lncRNA
hsa-miR-545-3p	LINC00261	lncRNA
hsa-miR-545-3p	NORAD	lncRNA
hsa-miR-545-3p	AF127577.4	lncRNA
hsa-miR-545-3p	LINC02246	lncRNA
hsa-miR-545-3p	URB1-AS1	lncRNA
hsa-miR-545-3p	AC004019.18	lncRNA
hsa-miR-545-3p	XIST	lncRNA
hsa-miR-3654	STMN1	mRNA
hsa-miR-3917	STMN1	mRNA
hsa-miR-6853-3p	CBS	mRNA
hsa-miR-5088-5p	CBS	mRNA
hsa-miR-7159-5p	SLC1A4	mRNA
hsa-miR-548s	CBS	mRNA
hsa-miR-6780b-5p	SLC1A4	mRNA
hsa-miR-8485	SLC1A4	mRNA
hsa-miR-8485	TRIB3	mRNA
hsa-miR-4747-5p	SLC1A4	mRNA
hsa-miR-4763-5p	CBS	mRNA
hsa-miR-6797-5p	SLC1A4	mRNA
hsa-miR-5705	SLC1A4	mRNA
hsa-miR-4477a	CEBPG	mRNA
hsa-miR-3074-5p	STMN1	mRNA
hsa-miR-6856-3p	STMN1	mRNA
hsa-miR-4436b-3p	STMN1	mRNA
hsa-miR-4693-3p	SLC1A4	mRNA
hsa-miR-5006-5p	CBS	mRNA
hsa-miR-4682	CEBPG	mRNA
hsa-miR-518a-5p	CBS	mRNA
hsa-miR-4778-3p	CEBPG	mRNA
hsa-miR-6797-3p	CBS	mRNA
hsa-miR-103a-3p	SLC1A4	mRNA
hsa-miR-527	CBS	mRNA
hsa-miR-1915-5p	STMN1	mRNA
hsa-miR-3691-3p	STMN1	mRNA
hsa-miR-3183	CEBPG	mRNA
hsa-miR-500a-3p	SLC1A4	mRNA
hsa-miR-335-3p	STMN1	mRNA
hsa-miR-24-3p	TRIB3	mRNA
hsa-miR-138-5p	STMN1	mRNA
hsa-miR-9851-3p	CA9	mRNA
hsa-miR-181b-5p	SLC1A4	mRNA
hsa-miR-1268b	STMN1	mRNA
hsa-miR-518c-5p	SLC1A4	mRNA
hsa-miR-1199-5p	SLC1A4	mRNA
hsa-miR-6833-3p	STMN1	mRNA
hsa-miR-3158-3p	CBS	mRNA
hsa-miR-33b-3p	TRIB3	mRNA
hsa-miR-4668-3p	STMN1	mRNA
hsa-miR-361-3p	CBS	mRNA
hsa-miR-4695-5p	TRIB3	mRNA
hsa-miR-3681-3p	SLC1A4	mRNA
hsa-miR-4668-5p	STMN1	mRNA
hsa-miR-3173-5p	CEBPG	mRNA
hsa-miR-4783-5p	TRIB3	mRNA
hsa-miR-4277	STMN1	mRNA
hsa-miR-6837-5p	CEBPG	mRNA
hsa-miR-612	CA9	mRNA
hsa-miR-1268a	STMN1	mRNA
hsa-miR-6789-5p	CEBPG	mRNA
hsa-miR-4745-5p	CBS	mRNA
hsa-miR-1271-5p	TRIB3	mRNA
hsa-miR-1908-3p	SLC1A4	mRNA
hsa-miR-3649	CA9	mRNA
hsa-miR-12121	CBS	mRNA
hsa-miR-3620-3p	CBS	mRNA
hsa-miR-4685-5p	STMN1	mRNA
hsa-miR-4520-3p	TRIB3	mRNA
hsa-miR-181d-5p	SLC1A4	mRNA
hsa-miR-8061	SLC1A4	mRNA
hsa-miR-5787	CA9	mRNA
hsa-miR-4649-3p	STMN1	mRNA
hsa-miR-10400-5p	CEBPG	mRNA
hsa-miR-6827-5p	CA9	mRNA
hsa-miR-7855-5p	SLC1A4	mRNA
hsa-miR-545-3p	STMN1	mRNA
hsa-miR-328-5p	HSPB1	mRNA
hsa-miR-3127-3p	CBS	mRNA
hsa-miR-5189-5p	CA9	mRNA
hsa-miR-181a-5p	SLC1A4	mRNA
hsa-miR-12120	CA9	mRNA
hsa-miR-6865-5p	HSPB1	mRNA
hsa-miR-107	SLC1A4	mRNA

## Sheet: mRNA
miRNA	gene	Type
hsa-miR-103a-3p	AL645608.1	lncRNA
hsa-miR-103a-3p	LINC01134	lncRNA
hsa-miR-103a-3p	LINC01343	lncRNA
hsa-miR-103a-3p	AL139220.2	lncRNA
hsa-miR-103a-3p	AL691459.1	lncRNA
hsa-miR-103a-3p	MIR181A1HG	lncRNA
hsa-miR-103a-3p	MIR29B2CHG	lncRNA
hsa-miR-103a-3p	AC108488.1	lncRNA
hsa-miR-103a-3p	AC010969.2	lncRNA
hsa-miR-103a-3p	CYTOR	lncRNA
hsa-miR-103a-3p	TEX41	lncRNA
hsa-miR-103a-3p	LINC00960	lncRNA
hsa-miR-103a-3p	DUBR	lncRNA
hsa-miR-103a-3p	LINC02035	lncRNA
hsa-miR-103a-3p	AC107068.1	lncRNA
hsa-miR-103a-3p	LINC02434	lncRNA
hsa-miR-103a-3p	AC093297.2	lncRNA
hsa-miR-103a-3p	LINC01848	lncRNA
hsa-miR-103a-3p	AL357054.4	lncRNA
hsa-miR-103a-3p	AC004947.1	lncRNA
hsa-miR-103a-3p	AC003092.1	lncRNA
hsa-miR-103a-3p	RNF139-AS1	lncRNA
hsa-miR-103a-3p	LINC00707	lncRNA
hsa-miR-103a-3p	LINC00294	lncRNA
hsa-miR-103a-3p	NEAT1	lncRNA
hsa-miR-103a-3p	AC019209.3	lncRNA
hsa-miR-103a-3p	AC024884.2	lncRNA
hsa-miR-103a-3p	AC084018.2	lncRNA
hsa-miR-103a-3p	AC055713.1	lncRNA
hsa-miR-103a-3p	AL139327.2	lncRNA
hsa-miR-103a-3p	AL161431.1	lncRNA
hsa-miR-103a-3p	AL049775.1	lncRNA
hsa-miR-103a-3p	MEG8	lncRNA
hsa-miR-103a-3p	LINC00638	lncRNA
hsa-miR-103a-3p	FAM30A	lncRNA
hsa-miR-103a-3p	LINC01569	lncRNA
hsa-miR-103a-3p	AC024267.1	lncRNA
hsa-miR-103a-3p	AC005972.1	lncRNA
hsa-miR-103a-3p	AC090772.3	lncRNA
hsa-miR-103a-3p	PCAT18	lncRNA
hsa-miR-103a-3p	AC123912.4	lncRNA
hsa-miR-103a-3p	LINC00662	lncRNA
hsa-miR-103a-3p	AC007228.2	lncRNA
hsa-miR-103a-3p	AP001476.1	lncRNA
hsa-miR-103a-3p	AL022322.1	lncRNA
hsa-miR-103a-3p	XIST	lncRNA
hsa-miR-103a-3p	LINC00630	lncRNA
hsa-miR-103a-3p	MIR503HG	lncRNA
hsa-miR-107	AL645608.1	lncRNA
hsa-miR-107	LINC01134	lncRNA
hsa-miR-107	LINC01343	lncRNA
hsa-miR-107	AL139220.2	lncRNA
hsa-miR-107	AL691459.1	lncRNA
hsa-miR-107	MIR181A1HG	lncRNA
hsa-miR-107	MIR29B2CHG	lncRNA
hsa-miR-107	AC108488.1	lncRNA
hsa-miR-107	AC010969.2	lncRNA
hsa-miR-107	CYTOR	lncRNA
hsa-miR-107	TEX41	lncRNA
hsa-miR-107	LINC00960	lncRNA
hsa-miR-107	DUBR	lncRNA
hsa-miR-107	LINC02035	lncRNA
hsa-miR-107	AC107068.1	lncRNA
hsa-miR-107	LINC02434	lncRNA
hsa-miR-107	AC093297.2	lncRNA
hsa-miR-107	LINC01848	lncRNA
hsa-miR-107	AL357054.4	lncRNA
hsa-miR-107	AC004947.1	lncRNA
hsa-miR-107	AC003092.1	lncRNA
hsa-miR-107	RNF139-AS1	lncRNA
hsa-miR-107	LINC00707	lncRNA
hsa-miR-107	LINC00294	lncRNA
hsa-miR-107	NEAT1	lncRNA
hsa-miR-107	AC019209.3	lncRNA
hsa-miR-107	AC024884.2	lncRNA
hsa-miR-107	AC084018.2	lncRNA
hsa-miR-107	AC055713.1	lncRNA
hsa-miR-107	AL139327.2	lncRNA
hsa-miR-107	AL161431.1	lncRNA
hsa-miR-107	AL049775.1	lncRNA
hsa-miR-107	MEG8	lncRNA
hsa-miR-107	LINC00638	lncRNA
hsa-miR-107	FAM30A	lncRNA
hsa-miR-107	LINC01569	lncRNA
hsa-miR-107	AC024267.1	lncRNA
hsa-miR-107	AC005972.1	lncRNA
hsa-miR-107	AC090772.3	lncRNA
hsa-miR-107	PCAT18	lncRNA
hsa-miR-107	AC123912.4	lncRNA
hsa-miR-107	LINC00662	lncRNA
hsa-miR-107	AC007228.2	lncRNA
hsa-miR-107	AP001476.1	lncRNA
hsa-miR-107	AL022322.1	lncRNA
hsa-miR-107	XIST	lncRNA
hsa-miR-107	LINC00630	lncRNA
hsa-miR-107	MIR503HG	lncRNA
hsa-miR-1271-5p	LINC01134	lncRNA
hsa-miR-1271-5p	MIR34AHG	lncRNA
hsa-miR-1271-5p	C1orf220	lncRNA
hsa-miR-1271-5p	AC124045.1	lncRNA
hsa-miR-1271-5p	GMDS-AS1	lncRNA
hsa-miR-1271-5p	TP53TG1	lncRNA
hsa-miR-1271-5p	SND1-IT1	lncRNA
hsa-miR-1271-5p	AC083843.3	lncRNA
hsa-miR-1271-5p	EBLN3P	lncRNA
hsa-miR-1271-5p	AL158152.1	lncRNA
hsa-miR-1271-5p	AL590705.3	lncRNA
hsa-miR-1271-5p	MALAT1	lncRNA
hsa-miR-1271-5p	AP002360.3	lncRNA
hsa-miR-1271-5p	LINC02381	lncRNA
hsa-miR-1271-5p	AC012555.1	lncRNA
hsa-miR-1271-5p	MAPKAPK5-AS1	lncRNA
hsa-miR-1271-5p	AC084018.2	lncRNA
hsa-miR-1271-5p	LINC02288	lncRNA
hsa-miR-1271-5p	AL512791.2	lncRNA
hsa-miR-1271-5p	AC016705.2	lncRNA
hsa-miR-1271-5p	LINC01572	lncRNA
hsa-miR-1271-5p	LINC01898	lncRNA
hsa-miR-1271-5p	UCA1	lncRNA
hsa-miR-1271-5p	BX890604.1	lncRNA
hsa-miR-1271-5p	FAM239A	lncRNA
hsa-miR-1271-5p	FAM239B	lncRNA
hsa-miR-1271-5p	LINC01204	lncRNA
hsa-miR-1271-5p	XIST	lncRNA
hsa-miR-138-5p	AL645608.1	lncRNA
hsa-miR-138-5p	AL445471.2	lncRNA
hsa-miR-138-5p	AL358072.1	lncRNA
hsa-miR-138-5p	CYTOR	lncRNA
hsa-miR-138-5p	AC017002.1	lncRNA
hsa-miR-138-5p	MIR4435-2HG	lncRNA
hsa-miR-138-5p	AC069277.1	lncRNA
hsa-miR-138-5p	AC113615.1	lncRNA
hsa-miR-138-5p	AC024132.1	lncRNA
hsa-miR-138-5p	AC096733.2	lncRNA
hsa-miR-138-5p	GMDS-AS1	lncRNA
hsa-miR-138-5p	KIF25-AS1	lncRNA
hsa-miR-138-5p	PSMG3-AS1	lncRNA
hsa-miR-138-5p	AC092171.3	lncRNA
hsa-miR-138-5p	AC144652.1	lncRNA
hsa-miR-138-5p	AL353615.1	lncRNA
hsa-miR-138-5p	LINC00294	lncRNA
hsa-miR-138-5p	NEAT1	lncRNA
hsa-miR-138-5p	LINC01537	lncRNA
hsa-miR-138-5p	AC125807.2	lncRNA
hsa-miR-138-5p	AC048341.1	lncRNA
hsa-miR-138-5p	AC125603.2	lncRNA
hsa-miR-138-5p	AC084018.2	lncRNA
hsa-miR-138-5p	AL590787.1	lncRNA
hsa-miR-138-5p	LINC02288	lncRNA
hsa-miR-138-5p	AL049833.1	lncRNA
hsa-miR-138-5p	AC087612.1	lncRNA
hsa-miR-138-5p	AC110048.2	lncRNA
hsa-miR-138-5p	AC016355.1	lncRNA
hsa-miR-138-5p	MIR9-3HG	lncRNA
hsa-miR-138-5p	LINC02128	lncRNA
hsa-miR-138-5p	AC015922.4	lncRNA
hsa-miR-138-5p	AC012615.1	lncRNA
hsa-miR-138-5p	LINC00665	lncRNA
hsa-miR-138-5p	IGFL2-AS1	lncRNA
hsa-miR-138-5p	AC007228.2	lncRNA
hsa-miR-138-5p	RALY-AS1	lncRNA
hsa-miR-138-5p	AL132655.1	lncRNA
hsa-miR-138-5p	LINC01694	lncRNA
hsa-miR-138-5p	MIR503HG	lncRNA
hsa-miR-181a-5p	LINC01355	lncRNA
hsa-miR-181a-5p	AL513327.3	lncRNA
hsa-miR-181a-5p	AL390728.6	lncRNA
hsa-miR-181a-5p	AC098828.2	lncRNA
hsa-miR-181a-5p	LINC01806	lncRNA
hsa-miR-181a-5p	AC112220.2	lncRNA
hsa-miR-181a-5p	AC124045.1	lncRNA
hsa-miR-181a-5p	MIR4458HG	lncRNA
hsa-miR-181a-5p	AC091946.2	lncRNA
hsa-miR-181a-5p	LUCAT1	lncRNA
hsa-miR-181a-5p	LINC00847	lncRNA
hsa-miR-181a-5p	AL137003.2	lncRNA
hsa-miR-181a-5p	HCG11	lncRNA
hsa-miR-181a-5p	Z97832.2	lncRNA
hsa-miR-181a-5p	PSMG3-AS1	lncRNA
hsa-miR-181a-5p	AC009902.3	lncRNA
hsa-miR-181a-5p	PVT1	lncRNA
hsa-miR-181a-5p	ERICD	lncRNA
hsa-miR-181a-5p	AL161729.3	lncRNA
hsa-miR-181a-5p	LINC01468	lncRNA
hsa-miR-181a-5p	AL132656.2	lncRNA
hsa-miR-181a-5p	LINC01514	lncRNA
hsa-miR-181a-5p	LINC00294	lncRNA
hsa-miR-181a-5p	NEAT1	lncRNA
hsa-miR-181a-5p	MALAT1	lncRNA
hsa-miR-181a-5p	AP002884.1	lncRNA
hsa-miR-181a-5p	AC092747.4	lncRNA
hsa-miR-181a-5p	AC008014.1	lncRNA
hsa-miR-181a-5p	MEG3	lncRNA
hsa-miR-181a-5p	MEG8	lncRNA
hsa-miR-181a-5p	AC124312.3	lncRNA
hsa-miR-181a-5p	AC022306.2	lncRNA
hsa-miR-181a-5p	AC068338.2	lncRNA
hsa-miR-181a-5p	LINC01579	lncRNA
hsa-miR-181a-5p	CRNDE	lncRNA
hsa-miR-181a-5p	AC092127.1	lncRNA
hsa-miR-181a-5p	FENDRR	lncRNA
hsa-miR-181a-5p	AC126365.1	lncRNA
hsa-miR-181a-5p	AC127024.5	lncRNA
hsa-miR-181a-5p	LINC00910	lncRNA
hsa-miR-181a-5p	AC004477.3	lncRNA
hsa-miR-181a-5p	AC009720.1	lncRNA
hsa-miR-181a-5p	AC005332.6	lncRNA
hsa-miR-181a-5p	AC145207.5	lncRNA
hsa-miR-181a-5p	LINC00667	lncRNA
hsa-miR-181a-5p	AC008543.1	lncRNA
hsa-miR-181a-5p	AC008736.1	lncRNA
hsa-miR-181a-5p	LINC00665	lncRNA
hsa-miR-181a-5p	IGFL2-AS1	lncRNA
hsa-miR-181a-5p	AC010624.2	lncRNA
hsa-miR-181a-5p	AC012313.1	lncRNA
hsa-miR-181a-5p	NORAD	lncRNA
hsa-miR-181a-5p	MIAT	lncRNA
hsa-miR-181a-5p	Z82186.1	lncRNA
hsa-miR-181a-5p	ZNF674-AS1	lncRNA
hsa-miR-181a-5p	XIST	lncRNA
hsa-miR-181a-5p	DANT2	lncRNA
hsa-miR-181b-5p	LINC01355	lncRNA
hsa-miR-181b-5p	AL513327.3	lncRNA
hsa-miR-181b-5p	AL390728.6	lncRNA
hsa-miR-181b-5p	AC098828.2	lncRNA
hsa-miR-181b-5p	LINC01806	lncRNA
hsa-miR-181b-5p	AC112220.2	lncRNA
hsa-miR-181b-5p	AC124045.1	lncRNA
hsa-miR-181b-5p	MIR4458HG	lncRNA
hsa-miR-181b-5p	AC091946.2	lncRNA
hsa-miR-181b-5p	LUCAT1	lncRNA
hsa-miR-181b-5p	LINC00847	lncRNA
hsa-miR-181b-5p	AL137003.2	lncRNA
hsa-miR-181b-5p	HCG11	lncRNA
hsa-miR-181b-5p	Z97832.2	lncRNA
hsa-miR-181b-5p	PSMG3-AS1	lncRNA
hsa-miR-181b-5p	AC009902.3	lncRNA
hsa-miR-181b-5p	PVT1	lncRNA
hsa-miR-181b-5p	ERICD	lncRNA
hsa-miR-181b-5p	AL161729.3	lncRNA
hsa-miR-181b-5p	LINC01468	lncRNA
hsa-miR-181b-5p	AL132656.2	lncRNA
hsa-miR-181b-5p	LINC01514	lncRNA
hsa-miR-181b-5p	LINC00294	lncRNA
hsa-miR-181b-5p	NEAT1	lncRNA
hsa-miR-181b-5p	MALAT1	lncRNA
hsa-miR-181b-5p	AP002884.1	lncRNA
hsa-miR-181b-5p	AC092747.4	lncRNA
hsa-miR-181b-5p	AC008014.1	lncRNA
hsa-miR-181b-5p	MEG3	lncRNA
hsa-miR-181b-5p	MEG8	lncRNA
hsa-miR-181b-5p	AC124312.3	lncRNA
hsa-miR-181b-5p	AC022306.2	lncRNA
hsa-miR-181b-5p	AC068338.2	lncRNA
hsa-miR-181b-5p	LINC01579	lncRNA
hsa-miR-181b-5p	CRNDE	lncRNA
hsa-miR-181b-5p	AC092127.1	lncRNA
hsa-miR-181b-5p	FENDRR	lncRNA
hsa-miR-181b-5p	AC126365.1	lncRNA
hsa-miR-181b-5p	AC127024.5	lncRNA
hsa-miR-181b-5p	LINC00910	lncRNA
hsa-miR-181b-5p	AC004477.3	lncRNA
hsa-miR-181b-5p	AC009720.1	lncRNA
hsa-miR-181b-5p	AC005332.6	lncRNA
hsa-miR-181b-5p	AC145207.5	lncRNA
hsa-miR-181b-5p	LINC00667	lncRNA
hsa-miR-181b-5p	AC008543.1	lncRNA
hsa-miR-181b-5p	AC008736.1	lncRNA
hsa-miR-181b-5p	LINC00665	lncRNA
hsa-miR-181b-5p	IGFL2-AS1	lncRNA
hsa-miR-181b-5p	AC010624.2	lncRNA
hsa-miR-181b-5p	AC012313.1	lncRNA
hsa-miR-181b-5p	NORAD	lncRNA
hsa-miR-181b-5p	MIAT	lncRNA
hsa-miR-181b-5p	Z82186.1	lncRNA
hsa-miR-181b-5p	ZNF674-AS1	lncRNA
hsa-miR-181b-5p	XIST	lncRNA
hsa-miR-181b-5p	DANT2	lncRNA
hsa-miR-181d-5p	LINC01355	lncRNA
hsa-miR-181d-5p	AL513327.3	lncRNA
hsa-miR-181d-5p	AL390728.6	lncRNA
hsa-miR-181d-5p	AC098828.2	lncRNA
hsa-miR-181d-5p	LINC01806	lncRNA
hsa-miR-181d-5p	AC112220.2	lncRNA
hsa-miR-181d-5p	AC124045.1	lncRNA
hsa-miR-181d-5p	MIR4458HG	lncRNA
hsa-miR-181d-5p	AC091946.2	lncRNA
hsa-miR-181d-5p	LUCAT1	lncRNA
hsa-miR-181d-5p	LINC00847	lncRNA
hsa-miR-181d-5p	AL137003.2	lncRNA
hsa-miR-181d-5p	HCG11	lncRNA
hsa-miR-181d-5p	Z97832.2	lncRNA
hsa-miR-181d-5p	PSMG3-AS1	lncRNA
hsa-miR-181d-5p	AC009902.3	lncRNA
hsa-miR-181d-5p	PVT1	lncRNA
hsa-miR-181d-5p	ERICD	lncRNA
hsa-miR-181d-5p	AL161729.3	lncRNA
hsa-miR-181d-5p	LINC01468	lncRNA
hsa-miR-181d-5p	AL132656.2	lncRNA
hsa-miR-181d-5p	LINC01514	lncRNA
hsa-miR-181d-5p	LINC00294	lncRNA
hsa-miR-181d-5p	NEAT1	lncRNA
hsa-miR-181d-5p	MALAT1	lncRNA
hsa-miR-181d-5p	AP002884.1	lncRNA
hsa-miR-181d-5p	AC092747.4	lncRNA
hsa-miR-181d-5p	AC008014.1	lncRNA
hsa-miR-181d-5p	MEG3	lncRNA
hsa-miR-181d-5p	MEG8	lncRNA
hsa-miR-181d-5p	AC124312.3	lncRNA
hsa-miR-181d-5p	AC022306.2	lncRNA
hsa-miR-181d-5p	AC068338.2	lncRNA
hsa-miR-181d-5p	LINC01579	lncRNA
hsa-miR-181d-5p	CRNDE	lncRNA
hsa-miR-181d-5p	AC092127.1	lncRNA
hsa-miR-181d-5p	FENDRR	lncRNA
hsa-miR-181d-5p	AC126365.1	lncRNA
hsa-miR-181d-5p	AC127024.5	lncRNA
hsa-miR-181d-5p	LINC00910	lncRNA
hsa-miR-181d-5p	AC004477.3	lncRNA
hsa-miR-181d-5p	AC009720.1	lncRNA
hsa-miR-181d-5p	AC005332.6	lncRNA
hsa-miR-181d-5p	AC145207.5	lncRNA
hsa-miR-181d-5p	LINC00667	lncRNA
hsa-miR-181d-5p	AC008543.1	lncRNA
hsa-miR-181d-5p	AC008736.1	lncRNA
hsa-miR-181d-5p	LINC00665	lncRNA
hsa-miR-181d-5p	IGFL2-AS1	lncRNA
hsa-miR-181d-5p	AC010624.2	lncRNA
hsa-miR-181d-5p	AC012313.1	lncRNA
hsa-miR-181d-5p	NORAD	lncRNA
hsa-miR-181d-5p	MIAT	lncRNA
hsa-miR-181d-5p	Z82186.1	lncRNA
hsa-miR-181d-5p	ZNF674-AS1	lncRNA
hsa-miR-181d-5p	XIST	lncRNA
hsa-miR-181d-5p	DANT2	lncRNA
hsa-miR-24-3p	AC239800.3	lncRNA
hsa-miR-24-3p	AC092803.2	lncRNA
hsa-miR-24-3p	LINC01703	lncRNA
hsa-miR-24-3p	AL591848.4	lncRNA
hsa-miR-24-3p	LINC01115	lncRNA
hsa-miR-24-3p	AC073283.2	lncRNA
hsa-miR-24-3p	CYTOR	lncRNA
hsa-miR-24-3p	MIR4435-2HG	lncRNA
hsa-miR-24-3p	AC126121.2	lncRNA
hsa-miR-24-3p	MUC20-OT1	lncRNA
hsa-miR-24-3p	LINC01554	lncRNA
hsa-miR-24-3p	LINC01184	lncRNA
hsa-miR-24-3p	AC002480.4	lncRNA
hsa-miR-24-3p	SNHG15	lncRNA
hsa-miR-24-3p	PAXIP1-AS1	lncRNA
hsa-miR-24-3p	AC027031.2	lncRNA
hsa-miR-24-3p	PVT1	lncRNA
hsa-miR-24-3p	EBLN3P	lncRNA
hsa-miR-24-3p	C9orf106	lncRNA
hsa-miR-24-3p	AL138781.1	lncRNA
hsa-miR-24-3p	GATA3-AS1	lncRNA
hsa-miR-24-3p	AL117339.4	lncRNA
hsa-miR-24-3p	AL157400.4	lncRNA
hsa-miR-24-3p	OLMALINC	lncRNA
hsa-miR-24-3p	NEAT1	lncRNA
hsa-miR-24-3p	AC008035.1	lncRNA
hsa-miR-24-3p	AC012531.1	lncRNA
hsa-miR-24-3p	AC125603.2	lncRNA
hsa-miR-24-3p	AC083806.3	lncRNA
hsa-miR-24-3p	VASH1-AS1	lncRNA
hsa-miR-24-3p	DIO3OS	lncRNA
hsa-miR-24-3p	DRAIC	lncRNA
hsa-miR-24-3p	AC100835.2	lncRNA
hsa-miR-24-3p	AC068870.2	lncRNA
hsa-miR-24-3p	AC040162.3	lncRNA
hsa-miR-24-3p	AC092127.1	lncRNA
hsa-miR-24-3p	FENDRR	lncRNA
hsa-miR-24-3p	AC126696.3	lncRNA
hsa-miR-24-3p	MIR22HG	lncRNA
hsa-miR-24-3p	AC142472.1	lncRNA
hsa-miR-24-3p	AC025048.4	lncRNA
hsa-miR-24-3p	AC011815.1	lncRNA
hsa-miR-24-3p	LINC00909	lncRNA
hsa-miR-24-3p	ILF3-AS1	lncRNA
hsa-miR-24-3p	LINC00662	lncRNA
hsa-miR-24-3p	AC006504.5	lncRNA
hsa-miR-24-3p	AL161938.1	lncRNA
hsa-miR-24-3p	AL133325.3	lncRNA
hsa-miR-24-3p	AL158090.1	lncRNA
hsa-miR-24-3p	AL035661.1	lncRNA
hsa-miR-24-3p	AL035252.3	lncRNA
hsa-miR-24-3p	RALY-AS1	lncRNA
hsa-miR-24-3p	LINC00313	lncRNA
hsa-miR-24-3p	LINC01669	lncRNA
hsa-miR-24-3p	AP000547.3	lncRNA
hsa-miR-24-3p	LINC01521	lncRNA
hsa-miR-24-3p	NUP50-AS1	lncRNA
hsa-miR-24-3p	Z82243.1	lncRNA
hsa-miR-24-3p	MIRLET7BHG	lncRNA
hsa-miR-24-3p	LINC00630	lncRNA
hsa-miR-24-3p	DANT2	lncRNA
hsa-miR-3173-5p	AL645608.1	lncRNA
hsa-miR-3173-5p	LINC01343	lncRNA
hsa-miR-3173-5p	AC099568.2	lncRNA
hsa-miR-3173-5p	LINC01816	lncRNA
hsa-miR-3173-5p	AC114401.1	lncRNA
hsa-miR-3173-5p	AC113615.1	lncRNA
hsa-miR-3173-5p	AC004069.1	lncRNA
hsa-miR-3173-5p	LINC00847	lncRNA
hsa-miR-3173-5p	AC102953.2	lncRNA
hsa-miR-3173-5p	AC092171.3	lncRNA
hsa-miR-3173-5p	TP53TG1	lncRNA
hsa-miR-3173-5p	PVT1	lncRNA
hsa-miR-3173-5p	ERICD	lncRNA
hsa-miR-3173-5p	EBLN3P	lncRNA
hsa-miR-3173-5p	GATA3-AS1	lncRNA
hsa-miR-3173-5p	AC124301.1	lncRNA
hsa-miR-3173-5p	MIR194-2HG	lncRNA
hsa-miR-3173-5p	NEAT1	lncRNA
hsa-miR-3173-5p	AC025031.4	lncRNA
hsa-miR-3173-5p	AC008033.3	lncRNA
hsa-miR-3173-5p	AC009065.4	lncRNA
hsa-miR-3173-5p	AC040162.3	lncRNA
hsa-miR-3173-5p	AC092127.1	lncRNA
hsa-miR-3173-5p	RP1-178F10.3	lncRNA
hsa-miR-3173-5p	LINC02086	lncRNA
hsa-miR-3173-5p	LINC01979	lncRNA
hsa-miR-3173-5p	AC145207.7	lncRNA
hsa-miR-3173-5p	LINC00662	lncRNA
hsa-miR-3173-5p	AC245884.8	lncRNA
hsa-miR-3173-5p	LINC01679	lncRNA
hsa-miR-3173-5p	MIRLET7BHG	lncRNA
hsa-miR-3173-5p	ZNF674-AS1	lncRNA
hsa-miR-3173-5p	XIST	lncRNA
hsa-miR-3173-5p	BX546450.2	lncRNA
hsa-miR-361-3p	MIR34AHG	lncRNA
hsa-miR-361-3p	AL445471.2	lncRNA
hsa-miR-361-3p	LINC02015	lncRNA
hsa-miR-361-3p	AC113615.1	lncRNA
hsa-miR-361-3p	LINC01184	lncRNA
hsa-miR-361-3p	LINC00588	lncRNA
hsa-miR-361-3p	RNF139-AS1	lncRNA
hsa-miR-361-3p	PVT1	lncRNA
hsa-miR-361-3p	ERICD	lncRNA
hsa-miR-361-3p	C9orf170	lncRNA
hsa-miR-361-3p	AL137145.1	lncRNA
hsa-miR-361-3p	GATA3-AS1	lncRNA
hsa-miR-361-3p	AL158835.1	lncRNA
hsa-miR-361-3p	NEAT1	lncRNA
hsa-miR-361-3p	MALAT1	lncRNA
hsa-miR-361-3p	AP004609.3	lncRNA
hsa-miR-361-3p	MIR200CHG	lncRNA
hsa-miR-361-3p	AC008124.1	lncRNA
hsa-miR-361-3p	AC023794.7	lncRNA
hsa-miR-361-3p	AC023794.6	lncRNA
hsa-miR-361-3p	AC016355.1	lncRNA
hsa-miR-361-3p	AC068338.2	lncRNA
hsa-miR-361-3p	AC009041.2	lncRNA
hsa-miR-361-3p	AC026471.4	lncRNA
hsa-miR-361-3p	CRNDE	lncRNA
hsa-miR-361-3p	LINC01572	lncRNA
hsa-miR-361-3p	AC092127.1	lncRNA
hsa-miR-361-3p	AC005972.1	lncRNA
hsa-miR-361-3p	BAIAP2-AS1	lncRNA
hsa-miR-361-3p	LINC00482	lncRNA
hsa-miR-361-3p	NORAD	lncRNA
hsa-miR-361-3p	LINC00319	lncRNA
hsa-miR-361-3p	CU639417.4	lncRNA
hsa-miR-361-3p	LINC00313	lncRNA
hsa-miR-361-3p	LINC01669	lncRNA
hsa-miR-361-3p	LINC01547	lncRNA
hsa-miR-361-3p	MIAT	lncRNA
hsa-miR-361-3p	U62317.4	lncRNA
hsa-miR-361-3p	XIST	lncRNA
hsa-miR-361-3p	FTX	lncRNA
hsa-miR-3681-3p	AP006222.1	lncRNA
hsa-miR-3681-3p	AL645608.1	lncRNA
hsa-miR-3681-3p	AL139286.2	lncRNA
hsa-miR-3681-3p	RP11-417J8.3	lncRNA
hsa-miR-3681-3p	MIR29B2CHG	lncRNA
hsa-miR-3681-3p	LINC00467	lncRNA
hsa-miR-3681-3p	CYTOR	lncRNA
hsa-miR-3681-3p	MIR4435-2HG	lncRNA
hsa-miR-3681-3p	AC016717.2	lncRNA
hsa-miR-3681-3p	DENND6A-DT	lncRNA
hsa-miR-3681-3p	MUC20-OT1	lncRNA
hsa-miR-3681-3p	LINC01091	lncRNA
hsa-miR-3681-3p	SCAMP1-AS1	lncRNA
hsa-miR-3681-3p	LINC01554	lncRNA
hsa-miR-3681-3p	LINC01184	lncRNA
hsa-miR-3681-3p	AC005618.1	lncRNA
hsa-miR-3681-3p	AC025437.5	lncRNA
hsa-miR-3681-3p	AC138035.1	lncRNA
hsa-miR-3681-3p	AC147651.1	lncRNA
hsa-miR-3681-3p	AC118758.3	lncRNA
hsa-miR-3681-3p	LINC01393	lncRNA
hsa-miR-3681-3p	AC078846.1	lncRNA
hsa-miR-3681-3p	AC016831.1	lncRNA
hsa-miR-3681-3p	AC091563.1	lncRNA
hsa-miR-3681-3p	AC083843.3	lncRNA
hsa-miR-3681-3p	GLIDR	lncRNA
hsa-miR-3681-3p	AL158152.1	lncRNA
hsa-miR-3681-3p	OLMALINC	lncRNA
hsa-miR-3681-3p	LINC01001	lncRNA
hsa-miR-3681-3p	AC240565.2	lncRNA
hsa-miR-3681-3p	AP006621.3	lncRNA
hsa-miR-3681-3p	NEAT1	lncRNA
hsa-miR-3681-3p	RAB30-AS1	lncRNA
hsa-miR-3681-3p	AP003392.4	lncRNA
hsa-miR-3681-3p	AC125807.2	lncRNA
hsa-miR-3681-3p	AC121338.2	lncRNA
hsa-miR-3681-3p	AC012555.1	lncRNA
hsa-miR-3681-3p	LINC00346	lncRNA
hsa-miR-3681-3p	LINC01550	lncRNA
hsa-miR-3681-3p	MEG8	lncRNA
hsa-miR-3681-3p	EIF3J-AS1	lncRNA
hsa-miR-3681-3p	AC110048.2	lncRNA
hsa-miR-3681-3p	AC027020.2	lncRNA
hsa-miR-3681-3p	AC133540.1	lncRNA
hsa-miR-3681-3p	AC093484.4	lncRNA
hsa-miR-3681-3p	RP1-178F10.3	lncRNA
hsa-miR-3681-3p	AC142472.1	lncRNA
hsa-miR-3681-3p	AC005332.7	lncRNA
hsa-miR-3681-3p	AC093227.1	lncRNA
hsa-miR-3681-3p	CTD-2337J16.1	lncRNA
hsa-miR-3681-3p	AC245884.8	lncRNA
hsa-miR-3681-3p	AC005261.1	lncRNA
hsa-miR-3681-3p	AL118505.1	lncRNA
hsa-miR-3681-3p	AL121892.1	lncRNA
hsa-miR-3681-3p	LINC00261	lncRNA
hsa-miR-3681-3p	AL121894.2	lncRNA
hsa-miR-3681-3p	LINC01441	lncRNA
hsa-miR-3681-3p	MIR646HG	lncRNA
hsa-miR-3681-3p	AL117329.1	lncRNA
hsa-miR-3681-3p	C22orf34	lncRNA
hsa-miR-500a-3p	LINC01725	lncRNA
hsa-miR-500a-3p	MIR29B2CHG	lncRNA
hsa-miR-500a-3p	LINC01126	lncRNA
hsa-miR-500a-3p	MIR4435-2HG	lncRNA
hsa-miR-500a-3p	DLX2-AS1	lncRNA
hsa-miR-500a-3p	AC092614.1	lncRNA
hsa-miR-500a-3p	AC099509.1	lncRNA
hsa-miR-500a-3p	AC147651.1	lncRNA
hsa-miR-500a-3p	AC005537.1	lncRNA
hsa-miR-500a-3p	AC118758.3	lncRNA
hsa-miR-500a-3p	SND1-IT1	lncRNA
hsa-miR-500a-3p	AC083843.3	lncRNA
hsa-miR-500a-3p	LINC01001	lncRNA
hsa-miR-500a-3p	AC240565.1	lncRNA
hsa-miR-500a-3p	NEAT1	lncRNA
hsa-miR-500a-3p	VASH1-AS1	lncRNA
hsa-miR-500a-3p	MEG8	lncRNA
hsa-miR-500a-3p	AC016355.1	lncRNA
hsa-miR-500a-3p	AC008741.2	lncRNA
hsa-miR-500a-3p	AC090772.3	lncRNA
hsa-miR-500a-3p	AC012615.1	lncRNA
hsa-miR-500a-3p	LINC01801	lncRNA
hsa-miR-500a-3p	CTD-2537I9.5	lncRNA
hsa-miR-500a-3p	AC005261.1	lncRNA
hsa-miR-500a-3p	NORAD	lncRNA
hsa-miR-500a-3p	AL022322.1	lncRNA
hsa-miR-500a-3p	XIST	lncRNA
hsa-miR-545-3p	AC239868.3	lncRNA
hsa-miR-545-3p	AL358472.2	lncRNA
hsa-miR-545-3p	AC009502.1	lncRNA
hsa-miR-545-3p	AC069222.1	lncRNA
hsa-miR-545-3p	LINC01094	lncRNA
hsa-miR-545-3p	AP001816.1	lncRNA
hsa-miR-545-3p	AC106799.3	lncRNA
hsa-miR-545-3p	LINC01018	lncRNA
hsa-miR-545-3p	AC093297.2	lncRNA
hsa-miR-545-3p	EPB41L4A-AS1	lncRNA
hsa-miR-545-3p	LINC01184	lncRNA
hsa-miR-545-3p	SERPINB9P1	lncRNA
hsa-miR-545-3p	AL031123.2	lncRNA
hsa-miR-545-3p	AL137003.2	lncRNA
hsa-miR-545-3p	U91328.1	lncRNA
hsa-miR-545-3p	AL589740.1	lncRNA
hsa-miR-545-3p	LINC00473	lncRNA
hsa-miR-545-3p	AC018648.1	lncRNA
hsa-miR-545-3p	SNHG15	lncRNA
hsa-miR-545-3p	AC118758.3	lncRNA
hsa-miR-545-3p	LINC01003	lncRNA
hsa-miR-545-3p	CASC9	lncRNA
hsa-miR-545-3p	AC027031.2	lncRNA
hsa-miR-545-3p	RNF139-AS1	lncRNA
hsa-miR-545-3p	LINC00476	lncRNA
hsa-miR-545-3p	C9orf106	lncRNA
hsa-miR-545-3p	C9orf163	lncRNA
hsa-miR-545-3p	AL158835.1	lncRNA
hsa-miR-545-3p	LINC00294	lncRNA
hsa-miR-545-3p	NEAT1	lncRNA
hsa-miR-545-3p	MALAT1	lncRNA
hsa-miR-545-3p	AP002957.1	lncRNA
hsa-miR-545-3p	AC026367.2	lncRNA
hsa-miR-545-3p	AC127070.2	lncRNA
hsa-miR-545-3p	LINC00402	lncRNA
hsa-miR-545-3p	LINC00333	lncRNA
hsa-miR-545-3p	LINC00639	lncRNA
hsa-miR-545-3p	MEG8	lncRNA
hsa-miR-545-3p	AC012236.1	lncRNA
hsa-miR-545-3p	AC013553.4	lncRNA
hsa-miR-545-3p	AC092375.2	lncRNA
hsa-miR-545-3p	AC009021.2	lncRNA
hsa-miR-545-3p	LINC01227	lncRNA
hsa-miR-545-3p	RP1-178F10.3	lncRNA
hsa-miR-545-3p	AC005920.1	lncRNA
hsa-miR-545-3p	AC092279.1	lncRNA
hsa-miR-545-3p	AC008555.1	lncRNA
hsa-miR-545-3p	LINC00665	lncRNA
hsa-miR-545-3p	AC020928.2	lncRNA
hsa-miR-545-3p	LINC00261	lncRNA
hsa-miR-545-3p	NORAD	lncRNA
hsa-miR-545-3p	AF127577.4	lncRNA
hsa-miR-545-3p	LINC02246	lncRNA
hsa-miR-545-3p	URB1-AS1	lncRNA
hsa-miR-545-3p	AC004019.18	lncRNA
hsa-miR-545-3p	XIST	lncRNA
hsa-miR-9851-3p	CA9	mRNA
hsa-miR-612	CA9	mRNA
hsa-miR-3649	CA9	mRNA
hsa-miR-5787	CA9	mRNA
hsa-miR-6827-5p	CA9	mRNA
hsa-miR-5189-5p	CA9	mRNA
hsa-miR-12120	CA9	mRNA
hsa-miR-6853-3p	CBS	mRNA
hsa-miR-5088-5p	CBS	mRNA
hsa-miR-548s	CBS	mRNA
hsa-miR-4763-5p	CBS	mRNA
hsa-miR-5006-5p	CBS	mRNA
hsa-miR-518a-5p	CBS	mRNA
hsa-miR-6797-3p	CBS	mRNA
hsa-miR-527	CBS	mRNA
hsa-miR-3158-3p	CBS	mRNA
hsa-miR-361-3p	CBS	mRNA
hsa-miR-4745-5p	CBS	mRNA
hsa-miR-12121	CBS	mRNA
hsa-miR-3620-3p	CBS	mRNA
hsa-miR-3127-3p	CBS	mRNA
hsa-miR-4477a	CEBPG	mRNA
hsa-miR-4682	CEBPG	mRNA
hsa-miR-4778-3p	CEBPG	mRNA
hsa-miR-3183	CEBPG	mRNA
hsa-miR-3173-5p	CEBPG	mRNA
hsa-miR-6837-5p	CEBPG	mRNA
hsa-miR-6789-5p	CEBPG	mRNA
hsa-miR-10400-5p	CEBPG	mRNA
hsa-miR-328-5p	HSPB1	mRNA
hsa-miR-6865-5p	HSPB1	mRNA
hsa-miR-7159-5p	SLC1A4	mRNA
hsa-miR-6780b-5p	SLC1A4	mRNA
hsa-miR-8485	SLC1A4	mRNA
hsa-miR-4747-5p	SLC1A4	mRNA
hsa-miR-6797-5p	SLC1A4	mRNA
hsa-miR-5705	SLC1A4	mRNA
hsa-miR-4693-3p	SLC1A4	mRNA
hsa-miR-103a-3p	SLC1A4	mRNA
hsa-miR-500a-3p	SLC1A4	mRNA
hsa-miR-181b-5p	SLC1A4	mRNA
hsa-miR-518c-5p	SLC1A4	mRNA
hsa-miR-1199-5p	SLC1A4	mRNA
hsa-miR-3681-3p	SLC1A4	mRNA
hsa-miR-1908-3p	SLC1A4	mRNA
hsa-miR-181d-5p	SLC1A4	mRNA
hsa-miR-8061	SLC1A4	mRNA
hsa-miR-7855-5p	SLC1A4	mRNA
hsa-miR-181a-5p	SLC1A4	mRNA
hsa-miR-107	SLC1A4	mRNA
hsa-miR-3654	STMN1	mRNA
hsa-miR-3917	STMN1	mRNA
hsa-miR-3074-5p	STMN1	mRNA
hsa-miR-6856-3p	STMN1	mRNA
hsa-miR-4436b-3p	STMN1	mRNA
hsa-miR-1915-5p	STMN1	mRNA
hsa-miR-3691-3p	STMN1	mRNA
hsa-miR-335-3p	STMN1	mRNA
hsa-miR-138-5p	STMN1	mRNA
hsa-miR-1268b	STMN1	mRNA
hsa-miR-6833-3p	STMN1	mRNA
hsa-miR-4668-3p	STMN1	mRNA
hsa-miR-4668-5p	STMN1	mRNA
hsa-miR-4277	STMN1	mRNA
hsa-miR-1268a	STMN1	mRNA
hsa-miR-4685-5p	STMN1	mRNA
hsa-miR-4649-3p	STMN1	mRNA
hsa-miR-545-3p	STMN1	mRNA
hsa-miR-8485	TRIB3	mRNA
hsa-miR-24-3p	TRIB3	mRNA
hsa-miR-33b-3p	TRIB3	mRNA
hsa-miR-4695-5p	TRIB3	mRNA
hsa-miR-4783-5p	TRIB3	mRNA
hsa-miR-1271-5p	TRIB3	mRNA
hsa-miR-4520-3p	TRIB3	mRNA

## Sheet: lncRNA
miRNA	gene	Type
hsa-miR-103a-3p	AL645608.1	lncRNA
hsa-miR-103a-3p	LINC01134	lncRNA
hsa-miR-103a-3p	LINC01343	lncRNA
hsa-miR-103a-3p	AL139220.2	lncRNA
hsa-miR-103a-3p	AL691459.1	lncRNA
hsa-miR-103a-3p	MIR181A1HG	lncRNA
hsa-miR-103a-3p	MIR29B2CHG	lncRNA
hsa-miR-103a-3p	AC108488.1	lncRNA
hsa-miR-103a-3p	AC010969.2	lncRNA
hsa-miR-103a-3p	CYTOR	lncRNA
hsa-miR-103a-3p	TEX41	lncRNA
hsa-miR-103a-3p	LINC00960	lncRNA
hsa-miR-103a-3p	DUBR	lncRNA
hsa-miR-103a-3p	LINC02035	lncRNA
hsa-miR-103a-3p	AC107068.1	lncRNA
hsa-miR-103a-3p	LINC02434	lncRNA
hsa-miR-103a-3p	AC093297.2	lncRNA
hsa-miR-103a-3p	LINC01848	lncRNA
hsa-miR-103a-3p	AL357054.4	lncRNA
hsa-miR-103a-3p	AC004947.1	lncRNA
hsa-miR-103a-3p	AC003092.1	lncRNA
hsa-miR-103a-3p	RNF139-AS1	lncRNA
hsa-miR-103a-3p	LINC00707	lncRNA
hsa-miR-103a-3p	LINC00294	lncRNA
hsa-miR-103a-3p	NEAT1	lncRNA
hsa-miR-103a-3p	AC019209.3	lncRNA
hsa-miR-103a-3p	AC024884.2	lncRNA
hsa-miR-103a-3p	AC084018.2	lncRNA
hsa-miR-103a-3p	AC055713.1	lncRNA
hsa-miR-103a-3p	AL139327.2	lncRNA
hsa-miR-103a-3p	AL161431.1	lncRNA
hsa-miR-103a-3p	AL049775.1	lncRNA
hsa-miR-103a-3p	MEG8	lncRNA
hsa-miR-103a-3p	LINC00638	lncRNA
hsa-miR-103a-3p	FAM30A	lncRNA
hsa-miR-103a-3p	LINC01569	lncRNA
hsa-miR-103a-3p	AC024267.1	lncRNA
hsa-miR-103a-3p	AC005972.1	lncRNA
hsa-miR-103a-3p	AC090772.3	lncRNA
hsa-miR-103a-3p	PCAT18	lncRNA
hsa-miR-103a-3p	AC123912.4	lncRNA
hsa-miR-103a-3p	LINC00662	lncRNA
hsa-miR-103a-3p	AC007228.2	lncRNA
hsa-miR-103a-3p	AP001476.1	lncRNA
hsa-miR-103a-3p	AL022322.1	lncRNA
hsa-miR-103a-3p	XIST	lncRNA
hsa-miR-103a-3p	LINC00630	lncRNA
hsa-miR-103a-3p	MIR503HG	lncRNA
hsa-miR-107	AL645608.1	lncRNA
hsa-miR-107	LINC01134	lncRNA
hsa-miR-107	LINC01343	lncRNA
hsa-miR-107	AL139220.2	lncRNA
hsa-miR-107	AL691459.1	lncRNA
hsa-miR-107	MIR181A1HG	lncRNA
hsa-miR-107	MIR29B2CHG	lncRNA
hsa-miR-107	AC108488.1	lncRNA
hsa-miR-107	AC010969.2	lncRNA
hsa-miR-107	CYTOR	lncRNA
hsa-miR-107	TEX41	lncRNA
hsa-miR-107	LINC00960	lncRNA
hsa-miR-107	DUBR	lncRNA
hsa-miR-107	LINC02035	lncRNA
hsa-miR-107	AC107068.1	lncRNA
hsa-miR-107	LINC02434	lncRNA
hsa-miR-107	AC093297.2	lncRNA
hsa-miR-107	LINC01848	lncRNA
hsa-miR-107	AL357054.4	lncRNA
hsa-miR-107	AC004947.1	lncRNA
hsa-miR-107	AC003092.1	lncRNA
hsa-miR-107	RNF139-AS1	lncRNA
hsa-miR-107	LINC00707	lncRNA
hsa-miR-107	LINC00294	lncRNA
hsa-miR-107	NEAT1	lncRNA
hsa-miR-107	AC019209.3	lncRNA
hsa-miR-107	AC024884.2	lncRNA
hsa-miR-107	AC084018.2	lncRNA
hsa-miR-107	AC055713.1	lncRNA
hsa-miR-107	AL139327.2	lncRNA
hsa-miR-107	AL161431.1	lncRNA
hsa-miR-107	AL049775.1	lncRNA
hsa-miR-107	MEG8	lncRNA
hsa-miR-107	LINC00638	lncRNA
hsa-miR-107	FAM30A	lncRNA
hsa-miR-107	LINC01569	lncRNA
hsa-miR-107	AC024267.1	lncRNA
hsa-miR-107	AC005972.1	lncRNA
hsa-miR-107	AC090772.3	lncRNA
hsa-miR-107	PCAT18	lncRNA
hsa-miR-107	AC123912.4	lncRNA
hsa-miR-107	LINC00662	lncRNA
hsa-miR-107	AC007228.2	lncRNA
hsa-miR-107	AP001476.1	lncRNA
hsa-miR-107	AL022322.1	lncRNA
hsa-miR-107	XIST	lncRNA
hsa-miR-107	LINC00630	lncRNA
hsa-miR-107	MIR503HG	lncRNA
hsa-miR-1271-5p	LINC01134	lncRNA
hsa-miR-1271-5p	MIR34AHG	lncRNA
hsa-miR-1271-5p	C1orf220	lncRNA
hsa-miR-1271-5p	AC124045.1	lncRNA
hsa-miR-1271-5p	GMDS-AS1	lncRNA
hsa-miR-1271-5p	TP53TG1	lncRNA
hsa-miR-1271-5p	SND1-IT1	lncRNA
hsa-miR-1271-5p	AC083843.3	lncRNA
hsa-miR-1271-5p	EBLN3P	lncRNA
hsa-miR-1271-5p	AL158152.1	lncRNA
hsa-miR-1271-5p	AL590705.3	lncRNA
hsa-miR-1271-5p	MALAT1	lncRNA
hsa-miR-1271-5p	AP002360.3	lncRNA
hsa-miR-1271-5p	LINC02381	lncRNA
hsa-miR-1271-5p	AC012555.1	lncRNA
hsa-miR-1271-5p	MAPKAPK5-AS1	lncRNA
hsa-miR-1271-5p	AC084018.2	lncRNA
hsa-miR-1271-5p	LINC02288	lncRNA
hsa-miR-1271-5p	AL512791.2	lncRNA
hsa-miR-1271-5p	AC016705.2	lncRNA
hsa-miR-1271-5p	LINC01572	lncRNA
hsa-miR-1271-5p	LINC01898	lncRNA
hsa-miR-1271-5p	UCA1	lncRNA
hsa-miR-1271-5p	BX890604.1	lncRNA
hsa-miR-1271-5p	FAM239A	lncRNA
hsa-miR-1271-5p	FAM239B	lncRNA
hsa-miR-1271-5p	LINC01204	lncRNA
hsa-miR-1271-5p	XIST	lncRNA
hsa-miR-138-5p	AL645608.1	lncRNA
hsa-miR-138-5p	AL445471.2	lncRNA
hsa-miR-138-5p	AL358072.1	lncRNA
hsa-miR-138-5p	CYTOR	lncRNA
hsa-miR-138-5p	AC017002.1	lncRNA
hsa-miR-138-5p	MIR4435-2HG	lncRNA
hsa-miR-138-5p	AC069277.1	lncRNA
hsa-miR-138-5p	AC113615.1	lncRNA
hsa-miR-138-5p	AC024132.1	lncRNA
hsa-miR-138-5p	AC096733.2	lncRNA
hsa-miR-138-5p	GMDS-AS1	lncRNA
hsa-miR-138-5p	KIF25-AS1	lncRNA
hsa-miR-138-5p	PSMG3-AS1	lncRNA
hsa-miR-138-5p	AC092171.3	lncRNA
hsa-miR-138-5p	AC144652.1	lncRNA
hsa-miR-138-5p	AL353615.1	lncRNA
hsa-miR-138-5p	LINC00294	lncRNA
hsa-miR-138-5p	NEAT1	lncRNA
hsa-miR-138-5p	LINC01537	lncRNA
hsa-miR-138-5p	AC125807.2	lncRNA
hsa-miR-138-5p	AC048341.1	lncRNA
hsa-miR-138-5p	AC125603.2	lncRNA
hsa-miR-138-5p	AC084018.2	lncRNA
hsa-miR-138-5p	AL590787.1	lncRNA
hsa-miR-138-5p	LINC02288	lncRNA
hsa-miR-138-5p	AL049833.1	lncRNA
hsa-miR-138-5p	AC087612.1	lncRNA
hsa-miR-138-5p	AC110048.2	lncRNA
hsa-miR-138-5p	AC016355.1	lncRNA
hsa-miR-138-5p	MIR9-3HG	lncRNA
hsa-miR-138-5p	LINC02128	lncRNA
hsa-miR-138-5p	AC015922.4	lncRNA
hsa-miR-138-5p	AC012615.1	lncRNA
hsa-miR-138-5p	LINC00665	lncRNA
hsa-miR-138-5p	IGFL2-AS1	lncRNA
hsa-miR-138-5p	AC007228.2	lncRNA
hsa-miR-138-5p	RALY-AS1	lncRNA
hsa-miR-138-5p	AL132655.1	lncRNA
hsa-miR-138-5p	LINC01694	lncRNA
hsa-miR-138-5p	MIR503HG	lncRNA
hsa-miR-181a-5p	LINC01355	lncRNA
hsa-miR-181a-5p	AL513327.3	lncRNA
hsa-miR-181a-5p	AL390728.6	lncRNA
hsa-miR-181a-5p	AC098828.2	lncRNA
hsa-miR-181a-5p	LINC01806	lncRNA
hsa-miR-181a-5p	AC112220.2	lncRNA
hsa-miR-181a-5p	AC124045.1	lncRNA
hsa-miR-181a-5p	MIR4458HG	lncRNA
hsa-miR-181a-5p	AC091946.2	lncRNA
hsa-miR-181a-5p	LUCAT1	lncRNA
hsa-miR-181a-5p	LINC00847	lncRNA
hsa-miR-181a-5p	AL137003.2	lncRNA
hsa-miR-181a-5p	HCG11	lncRNA
hsa-miR-181a-5p	Z97832.2	lncRNA
hsa-miR-181a-5p	PSMG3-AS1	lncRNA
hsa-miR-181a-5p	AC009902.3	lncRNA
hsa-miR-181a-5p	PVT1	lncRNA
hsa-miR-181a-5p	ERICD	lncRNA
hsa-miR-181a-5p	AL161729.3	lncRNA
hsa-miR-181a-5p	LINC01468	lncRNA
hsa-miR-181a-5p	AL132656.2	lncRNA
hsa-miR-181a-5p	LINC01514	lncRNA
hsa-miR-181a-5p	LINC00294	lncRNA
hsa-miR-181a-5p	NEAT1	lncRNA
hsa-miR-181a-5p	MALAT1	lncRNA
hsa-miR-181a-5p	AP002884.1	lncRNA
hsa-miR-181a-5p	AC092747.4	lncRNA
hsa-miR-181a-5p	AC008014.1	lncRNA
hsa-miR-181a-5p	MEG3	lncRNA
hsa-miR-181a-5p	MEG8	lncRNA
hsa-miR-181a-5p	AC124312.3	lncRNA
hsa-miR-181a-5p	AC022306.2	lncRNA
hsa-miR-181a-5p	AC068338.2	lncRNA
hsa-miR-181a-5p	LINC01579	lncRNA
hsa-miR-181a-5p	CRNDE	lncRNA
hsa-miR-181a-5p	AC092127.1	lncRNA
hsa-miR-181a-5p	FENDRR	lncRNA
hsa-miR-181a-5p	AC126365.1	lncRNA
hsa-miR-181a-5p	AC127024.5	lncRNA
hsa-miR-181a-5p	LINC00910	lncRNA
hsa-miR-181a-5p	AC004477.3	lncRNA
hsa-miR-181a-5p	AC009720.1	lncRNA
hsa-miR-181a-5p	AC005332.6	lncRNA
hsa-miR-181a-5p	AC145207.5	lncRNA
hsa-miR-181a-5p	LINC00667	lncRNA
hsa-miR-181a-5p	AC008543.1	lncRNA
hsa-miR-181a-5p	AC008736.1	lncRNA
hsa-miR-181a-5p	LINC00665	lncRNA
hsa-miR-181a-5p	IGFL2-AS1	lncRNA
hsa-miR-181a-5p	AC010624.2	lncRNA
hsa-miR-181a-5p	AC012313.1	lncRNA
hsa-miR-181a-5p	NORAD	lncRNA
hsa-miR-181a-5p	MIAT	lncRNA
hsa-miR-181a-5p	Z82186.1	lncRNA
hsa-miR-181a-5p	ZNF674-AS1	lncRNA
hsa-miR-181a-5p	XIST	lncRNA
hsa-miR-181a-5p	DANT2	lncRNA
hsa-miR-181b-5p	LINC01355	lncRNA
hsa-miR-181b-5p	AL513327.3	lncRNA
hsa-miR-181b-5p	AL390728.6	lncRNA
hsa-miR-181b-5p	AC098828.2	lncRNA
hsa-miR-181b-5p	LINC01806	lncRNA
hsa-miR-181b-5p	AC112220.2	lncRNA
hsa-miR-181b-5p	AC124045.1	lncRNA
hsa-miR-181b-5p	MIR4458HG	lncRNA
hsa-miR-181b-5p	AC091946.2	lncRNA
hsa-miR-181b-5p	LUCAT1	lncRNA
hsa-miR-181b-5p	LINC00847	lncRNA
hsa-miR-181b-5p	AL137003.2	lncRNA
hsa-miR-181b-5p	HCG11	lncRNA
hsa-miR-181b-5p	Z97832.2	lncRNA
hsa-miR-181b-5p	PSMG3-AS1	lncRNA
hsa-miR-181b-5p	AC009902.3	lncRNA
hsa-miR-181b-5p	PVT1	lncRNA
hsa-miR-181b-5p	ERICD	lncRNA
hsa-miR-181b-5p	AL161729.3	lncRNA
hsa-miR-181b-5p	LINC01468	lncRNA
hsa-miR-181b-5p	AL132656.2	lncRNA
hsa-miR-181b-5p	LINC01514	lncRNA
hsa-miR-181b-5p	LINC00294	lncRNA
hsa-miR-181b-5p	NEAT1	lncRNA
hsa-miR-181b-5p	MALAT1	lncRNA
hsa-miR-181b-5p	AP002884.1	lncRNA
hsa-miR-181b-5p	AC092747.4	lncRNA
hsa-miR-181b-5p	AC008014.1	lncRNA
hsa-miR-181b-5p	MEG3	lncRNA
hsa-miR-181b-5p	MEG8	lncRNA
hsa-miR-181b-5p	AC124312.3	lncRNA
hsa-miR-181b-5p	AC022306.2	lncRNA
hsa-miR-181b-5p	AC068338.2	lncRNA
hsa-miR-181b-5p	LINC01579	lncRNA
hsa-miR-181b-5p	CRNDE	lncRNA
hsa-miR-181b-5p	AC092127.1	lncRNA
hsa-miR-181b-5p	FENDRR	lncRNA
hsa-miR-181b-5p	AC126365.1	lncRNA
hsa-miR-181b-5p	AC127024.5	lncRNA
hsa-miR-181b-5p	LINC00910	lncRNA
hsa-miR-181b-5p	AC004477.3	lncRNA
hsa-miR-181b-5p	AC009720.1	lncRNA
hsa-miR-181b-5p	AC005332.6	lncRNA
hsa-miR-181b-5p	AC145207.5	lncRNA
hsa-miR-181b-5p	LINC00667	lncRNA
hsa-miR-181b-5p	AC008543.1	lncRNA
hsa-miR-181b-5p	AC008736.1	lncRNA
hsa-miR-181b-5p	LINC00665	lncRNA
hsa-miR-181b-5p	IGFL2-AS1	lncRNA
hsa-miR-181b-5p	AC010624.2	lncRNA
hsa-miR-181b-5p	AC012313.1	lncRNA
hsa-miR-181b-5p	NORAD	lncRNA
hsa-miR-181b-5p	MIAT	lncRNA
hsa-miR-181b-5p	Z82186.1	lncRNA
hsa-miR-181b-5p	ZNF674-AS1	lncRNA
hsa-miR-181b-5p	XIST	lncRNA
hsa-miR-181b-5p	DANT2	lncRNA
hsa-miR-181d-5p	LINC01355	lncRNA
hsa-miR-181d-5p	AL513327.3	lncRNA
hsa-miR-181d-5p	AL390728.6	lncRNA
hsa-miR-181d-5p	AC098828.2	lncRNA
hsa-miR-181d-5p	LINC01806	lncRNA
hsa-miR-181d-5p	AC112220.2	lncRNA
hsa-miR-181d-5p	AC124045.1	lncRNA
hsa-miR-181d-5p	MIR4458HG	lncRNA
hsa-miR-181d-5p	AC091946.2	lncRNA
hsa-miR-181d-5p	LUCAT1	lncRNA
hsa-miR-181d-5p	LINC00847	lncRNA
hsa-miR-181d-5p	AL137003.2	lncRNA
hsa-miR-181d-5p	HCG11	lncRNA
hsa-miR-181d-5p	Z97832.2	lncRNA
hsa-miR-181d-5p	PSMG3-AS1	lncRNA
hsa-miR-181d-5p	AC009902.3	lncRNA
hsa-miR-181d-5p	PVT1	lncRNA
hsa-miR-181d-5p	ERICD	lncRNA
hsa-miR-181d-5p	AL161729.3	lncRNA
hsa-miR-181d-5p	LINC01468	lncRNA
hsa-miR-181d-5p	AL132656.2	lncRNA
hsa-miR-181d-5p	LINC01514	lncRNA
hsa-miR-181d-5p	LINC00294	lncRNA
hsa-miR-181d-5p	NEAT1	lncRNA
hsa-miR-181d-5p	MALAT1	lncRNA
hsa-miR-181d-5p	AP002884.1	lncRNA
hsa-miR-181d-5p	AC092747.4	lncRNA
hsa-miR-181d-5p	AC008014.1	lncRNA
hsa-miR-181d-5p	MEG3	lncRNA
hsa-miR-181d-5p	MEG8	lncRNA
hsa-miR-181d-5p	AC124312.3	lncRNA
hsa-miR-181d-5p	AC022306.2	lncRNA
hsa-miR-181d-5p	AC068338.2	lncRNA
hsa-miR-181d-5p	LINC01579	lncRNA
hsa-miR-181d-5p	CRNDE	lncRNA
hsa-miR-181d-5p	AC092127.1	lncRNA
hsa-miR-181d-5p	FENDRR	lncRNA
hsa-miR-181d-5p	AC126365.1	lncRNA
hsa-miR-181d-5p	AC127024.5	lncRNA
hsa-miR-181d-5p	LINC00910	lncRNA
hsa-miR-181d-5p	AC004477.3	lncRNA
hsa-miR-181d-5p	AC009720.1	lncRNA
hsa-miR-181d-5p	AC005332.6	lncRNA
hsa-miR-181d-5p	AC145207.5	lncRNA
hsa-miR-181d-5p	LINC00667	lncRNA
hsa-miR-181d-5p	AC008543.1	lncRNA
hsa-miR-181d-5p	AC008736.1	lncRNA
hsa-miR-181d-5p	LINC00665	lncRNA
hsa-miR-181d-5p	IGFL2-AS1	lncRNA
hsa-miR-181d-5p	AC010624.2	lncRNA
hsa-miR-181d-5p	AC012313.1	lncRNA
hsa-miR-181d-5p	NORAD	lncRNA
hsa-miR-181d-5p	MIAT	lncRNA
hsa-miR-181d-5p	Z82186.1	lncRNA
hsa-miR-181d-5p	ZNF674-AS1	lncRNA
hsa-miR-181d-5p	XIST	lncRNA
hsa-miR-181d-5p	DANT2	lncRNA
hsa-miR-24-3p	AC239800.3	lncRNA
hsa-miR-24-3p	AC092803.2	lncRNA
hsa-miR-24-3p	LINC01703	lncRNA
hsa-miR-24-3p	AL591848.4	lncRNA
hsa-miR-24-3p	LINC01115	lncRNA
hsa-miR-24-3p	AC073283.2	lncRNA
hsa-miR-24-3p	CYTOR	lncRNA
hsa-miR-24-3p	MIR4435-2HG	lncRNA
hsa-miR-24-3p	AC126121.2	lncRNA
hsa-miR-24-3p	MUC20-OT1	lncRNA
hsa-miR-24-3p	LINC01554	lncRNA
hsa-miR-24-3p	LINC01184	lncRNA
hsa-miR-24-3p	AC002480.4	lncRNA
hsa-miR-24-3p	SNHG15	lncRNA
hsa-miR-24-3p	PAXIP1-AS1	lncRNA
hsa-miR-24-3p	AC027031.2	lncRNA
hsa-miR-24-3p	PVT1	lncRNA
hsa-miR-24-3p	EBLN3P	lncRNA
hsa-miR-24-3p	C9orf106	lncRNA
hsa-miR-24-3p	AL138781.1	lncRNA
hsa-miR-24-3p	GATA3-AS1	lncRNA
hsa-miR-24-3p	AL117339.4	lncRNA
hsa-miR-24-3p	AL157400.4	lncRNA
hsa-miR-24-3p	OLMALINC	lncRNA
hsa-miR-24-3p	NEAT1	lncRNA
hsa-miR-24-3p	AC008035.1	lncRNA
hsa-miR-24-3p	AC012531.1	lncRNA
hsa-miR-24-3p	AC125603.2	lncRNA
hsa-miR-24-3p	AC083806.3	lncRNA
hsa-miR-24-3p	VASH1-AS1	lncRNA
hsa-miR-24-3p	DIO3OS	lncRNA
hsa-miR-24-3p	DRAIC	lncRNA
hsa-miR-24-3p	AC100835.2	lncRNA
hsa-miR-24-3p	AC068870.2	lncRNA
hsa-miR-24-3p	AC040162.3	lncRNA
hsa-miR-24-3p	AC092127.1	lncRNA
hsa-miR-24-3p	FENDRR	lncRNA
hsa-miR-24-3p	AC126696.3	lncRNA
hsa-miR-24-3p	MIR22HG	lncRNA
hsa-miR-24-3p	AC142472.1	lncRNA
hsa-miR-24-3p	AC025048.4	lncRNA
hsa-miR-24-3p	AC011815.1	lncRNA
hsa-miR-24-3p	LINC00909	lncRNA
hsa-miR-24-3p	ILF3-AS1	lncRNA
hsa-miR-24-3p	LINC00662	lncRNA
hsa-miR-24-3p	AC006504.5	lncRNA
hsa-miR-24-3p	AL161938.1	lncRNA
hsa-miR-24-3p	AL133325.3	lncRNA
hsa-miR-24-3p	AL158090.1	lncRNA
hsa-miR-24-3p	AL035661.1	lncRNA
hsa-miR-24-3p	AL035252.3	lncRNA
hsa-miR-24-3p	RALY-AS1	lncRNA
hsa-miR-24-3p	LINC00313	lncRNA
hsa-miR-24-3p	LINC01669	lncRNA
hsa-miR-24-3p	AP000547.3	lncRNA
hsa-miR-24-3p	LINC01521	lncRNA
hsa-miR-24-3p	NUP50-AS1	lncRNA
hsa-miR-24-3p	Z82243.1	lncRNA
hsa-miR-24-3p	MIRLET7BHG	lncRNA
hsa-miR-24-3p	LINC00630	lncRNA
hsa-miR-24-3p	DANT2	lncRNA
hsa-miR-3173-5p	AL645608.1	lncRNA
hsa-miR-3173-5p	LINC01343	lncRNA
hsa-miR-3173-5p	AC099568.2	lncRNA
hsa-miR-3173-5p	LINC01816	lncRNA
hsa-miR-3173-5p	AC114401.1	lncRNA
hsa-miR-3173-5p	AC113615.1	lncRNA
hsa-miR-3173-5p	AC004069.1	lncRNA
hsa-miR-3173-5p	LINC00847	lncRNA
hsa-miR-3173-5p	AC102953.2	lncRNA
hsa-miR-3173-5p	AC092171.3	lncRNA
hsa-miR-3173-5p	TP53TG1	lncRNA
hsa-miR-3173-5p	PVT1	lncRNA
hsa-miR-3173-5p	ERICD	lncRNA
hsa-miR-3173-5p	EBLN3P	lncRNA
hsa-miR-3173-5p	GATA3-AS1	lncRNA
hsa-miR-3173-5p	AC124301.1	lncRNA
hsa-miR-3173-5p	MIR194-2HG	lncRNA
hsa-miR-3173-5p	NEAT1	lncRNA
hsa-miR-3173-5p	AC025031.4	lncRNA
hsa-miR-3173-5p	AC008033.3	lncRNA
hsa-miR-3173-5p	AC009065.4	lncRNA
hsa-miR-3173-5p	AC040162.3	lncRNA
hsa-miR-3173-5p	AC092127.1	lncRNA
hsa-miR-3173-5p	RP1-178F10.3	lncRNA
hsa-miR-3173-5p	LINC02086	lncRNA
hsa-miR-3173-5p	LINC01979	lncRNA
hsa-miR-3173-5p	AC145207.7	lncRNA
hsa-miR-3173-5p	LINC00662	lncRNA
hsa-miR-3173-5p	AC245884.8	lncRNA
hsa-miR-3173-5p	LINC01679	lncRNA
hsa-miR-3173-5p	MIRLET7BHG	lncRNA
hsa-miR-3173-5p	ZNF674-AS1	lncRNA
hsa-miR-3173-5p	XIST	lncRNA
hsa-miR-3173-5p	BX546450.2	lncRNA
hsa-miR-361-3p	MIR34AHG	lncRNA
hsa-miR-361-3p	AL445471.2	lncRNA
hsa-miR-361-3p	LINC02015	lncRNA
hsa-miR-361-3p	AC113615.1	lncRNA
hsa-miR-361-3p	LINC01184	lncRNA
hsa-miR-361-3p	LINC00588	lncRNA
hsa-miR-361-3p	RNF139-AS1	lncRNA
hsa-miR-361-3p	PVT1	lncRNA
hsa-miR-361-3p	ERICD	lncRNA
hsa-miR-361-3p	C9orf170	lncRNA
hsa-miR-361-3p	AL137145.1	lncRNA
hsa-miR-361-3p	GATA3-AS1	lncRNA
hsa-miR-361-3p	AL158835.1	lncRNA
hsa-miR-361-3p	NEAT1	lncRNA
hsa-miR-361-3p	MALAT1	lncRNA
hsa-miR-361-3p	AP004609.3	lncRNA
hsa-miR-361-3p	MIR200CHG	lncRNA
hsa-miR-361-3p	AC008124.1	lncRNA
hsa-miR-361-3p	AC023794.7	lncRNA
hsa-miR-361-3p	AC023794.6	lncRNA
hsa-miR-361-3p	AC016355.1	lncRNA
hsa-miR-361-3p	AC068338.2	lncRNA
hsa-miR-361-3p	AC009041.2	lncRNA
hsa-miR-361-3p	AC026471.4	lncRNA
hsa-miR-361-3p	CRNDE	lncRNA
hsa-miR-361-3p	LINC01572	lncRNA
hsa-miR-361-3p	AC092127.1	lncRNA
hsa-miR-361-3p	AC005972.1	lncRNA
hsa-miR-361-3p	BAIAP2-AS1	lncRNA
hsa-miR-361-3p	LINC00482	lncRNA
hsa-miR-361-3p	NORAD	lncRNA
hsa-miR-361-3p	LINC00319	lncRNA
hsa-miR-361-3p	CU639417.4	lncRNA
hsa-miR-361-3p	LINC00313	lncRNA
hsa-miR-361-3p	LINC01669	lncRNA
hsa-miR-361-3p	LINC01547	lncRNA
hsa-miR-361-3p	MIAT	lncRNA
hsa-miR-361-3p	U62317.4	lncRNA
hsa-miR-361-3p	XIST	lncRNA
hsa-miR-361-3p	FTX	lncRNA
hsa-miR-3681-3p	AP006222.1	lncRNA
hsa-miR-3681-3p	AL645608.1	lncRNA
hsa-miR-3681-3p	AL139286.2	lncRNA
hsa-miR-3681-3p	RP11-417J8.3	lncRNA
hsa-miR-3681-3p	MIR29B2CHG	lncRNA
hsa-miR-3681-3p	LINC00467	lncRNA
hsa-miR-3681-3p	CYTOR	lncRNA
hsa-miR-3681-3p	MIR4435-2HG	lncRNA
hsa-miR-3681-3p	AC016717.2	lncRNA
hsa-miR-3681-3p	DENND6A-DT	lncRNA
hsa-miR-3681-3p	MUC20-OT1	lncRNA
hsa-miR-3681-3p	LINC01091	lncRNA
hsa-miR-3681-3p	SCAMP1-AS1	lncRNA
hsa-miR-3681-3p	LINC01554	lncRNA
hsa-miR-3681-3p	LINC01184	lncRNA
hsa-miR-3681-3p	AC005618.1	lncRNA
hsa-miR-3681-3p	AC025437.5	lncRNA
hsa-miR-3681-3p	AC138035.1	lncRNA
hsa-miR-3681-3p	AC147651.1	lncRNA
hsa-miR-3681-3p	AC118758.3	lncRNA
hsa-miR-3681-3p	LINC01393	lncRNA
hsa-miR-3681-3p	AC078846.1	lncRNA
hsa-miR-3681-3p	AC016831.1	lncRNA
hsa-miR-3681-3p	AC091563.1	lncRNA
hsa-miR-3681-3p	AC083843.3	lncRNA
hsa-miR-3681-3p	GLIDR	lncRNA
hsa-miR-3681-3p	AL158152.1	lncRNA
hsa-miR-3681-3p	OLMALINC	lncRNA
hsa-miR-3681-3p	LINC01001	lncRNA
hsa-miR-3681-3p	AC240565.2	lncRNA
hsa-miR-3681-3p	AP006621.3	lncRNA
hsa-miR-3681-3p	NEAT1	lncRNA
hsa-miR-3681-3p	RAB30-AS1	lncRNA
hsa-miR-3681-3p	AP003392.4	lncRNA
hsa-miR-3681-3p	AC125807.2	lncRNA
hsa-miR-3681-3p	AC121338.2	lncRNA
hsa-miR-3681-3p	AC012555.1	lncRNA
hsa-miR-3681-3p	LINC00346	lncRNA
hsa-miR-3681-3p	LINC01550	lncRNA
hsa-miR-3681-3p	MEG8	lncRNA
hsa-miR-3681-3p	EIF3J-AS1	lncRNA
hsa-miR-3681-3p	AC110048.2	lncRNA
hsa-miR-3681-3p	AC027020.2	lncRNA
hsa-miR-3681-3p	AC133540.1	lncRNA
hsa-miR-3681-3p	AC093484.4	lncRNA
hsa-miR-3681-3p	RP1-178F10.3	lncRNA
hsa-miR-3681-3p	AC142472.1	lncRNA
hsa-miR-3681-3p	AC005332.7	lncRNA
hsa-miR-3681-3p	AC093227.1	lncRNA
hsa-miR-3681-3p	CTD-2337J16.1	lncRNA
hsa-miR-3681-3p	AC245884.8	lncRNA
hsa-miR-3681-3p	AC005261.1	lncRNA
hsa-miR-3681-3p	AL118505.1	lncRNA
hsa-miR-3681-3p	AL121892.1	lncRNA
hsa-miR-3681-3p	LINC00261	lncRNA
hsa-miR-3681-3p	AL121894.2	lncRNA
hsa-miR-3681-3p	LINC01441	lncRNA
hsa-miR-3681-3p	MIR646HG	lncRNA
hsa-miR-3681-3p	AL117329.1	lncRNA
hsa-miR-3681-3p	C22orf34	lncRNA
hsa-miR-500a-3p	LINC01725	lncRNA
hsa-miR-500a-3p	MIR29B2CHG	lncRNA
hsa-miR-500a-3p	LINC01126	lncRNA
hsa-miR-500a-3p	MIR4435-2HG	lncRNA
hsa-miR-500a-3p	DLX2-AS1	lncRNA
hsa-miR-500a-3p	AC092614.1	lncRNA
hsa-miR-500a-3p	AC099509.1	lncRNA
hsa-miR-500a-3p	AC147651.1	lncRNA
hsa-miR-500a-3p	AC005537.1	lncRNA
hsa-miR-500a-3p	AC118758.3	lncRNA
hsa-miR-500a-3p	SND1-IT1	lncRNA
hsa-miR-500a-3p	AC083843.3	lncRNA
hsa-miR-500a-3p	LINC01001	lncRNA
hsa-miR-500a-3p	AC240565.1	lncRNA
hsa-miR-500a-3p	NEAT1	lncRNA
hsa-miR-500a-3p	VASH1-AS1	lncRNA
hsa-miR-500a-3p	MEG8	lncRNA
hsa-miR-500a-3p	AC016355.1	lncRNA
hsa-miR-500a-3p	AC008741.2	lncRNA
hsa-miR-500a-3p	AC090772.3	lncRNA
hsa-miR-500a-3p	AC012615.1	lncRNA
hsa-miR-500a-3p	LINC01801	lncRNA
hsa-miR-500a-3p	CTD-2537I9.5	lncRNA
hsa-miR-500a-3p	AC005261.1	lncRNA
hsa-miR-500a-3p	NORAD	lncRNA
hsa-miR-500a-3p	AL022322.1	lncRNA
hsa-miR-500a-3p	XIST	lncRNA
hsa-miR-545-3p	AC239868.3	lncRNA
hsa-miR-545-3p	AL358472.2	lncRNA
hsa-miR-545-3p	AC009502.1	lncRNA
hsa-miR-545-3p	AC069222.1	lncRNA
hsa-miR-545-3p	LINC01094	lncRNA
hsa-miR-545-3p	AP001816.1	lncRNA
hsa-miR-545-3p	AC106799.3	lncRNA
hsa-miR-545-3p	LINC01018	lncRNA
hsa-miR-545-3p	AC093297.2	lncRNA
hsa-miR-545-3p	EPB41L4A-AS1	lncRNA
hsa-miR-545-3p	LINC01184	lncRNA
hsa-miR-545-3p	SERPINB9P1	lncRNA
hsa-miR-545-3p	AL031123.2	lncRNA
hsa-miR-545-3p	AL137003.2	lncRNA
hsa-miR-545-3p	U91328.1	lncRNA
hsa-miR-545-3p	AL589740.1	lncRNA
hsa-miR-545-3p	LINC00473	lncRNA
hsa-miR-545-3p	AC018648.1	lncRNA
hsa-miR-545-3p	SNHG15	lncRNA
hsa-miR-545-3p	AC118758.3	lncRNA
hsa-miR-545-3p	LINC01003	lncRNA
hsa-miR-545-3p	CASC9	lncRNA
hsa-miR-545-3p	AC027031.2	lncRNA
hsa-miR-545-3p	RNF139-AS1	lncRNA
hsa-miR-545-3p	LINC00476	lncRNA
hsa-miR-545-3p	C9orf106	lncRNA
hsa-miR-545-3p	C9orf163	lncRNA
hsa-miR-545-3p	AL158835.1	lncRNA
hsa-miR-545-3p	LINC00294	lncRNA
hsa-miR-545-3p	NEAT1	lncRNA
hsa-miR-545-3p	MALAT1	lncRNA
hsa-miR-545-3p	AP002957.1	lncRNA
hsa-miR-545-3p	AC026367.2	lncRNA
hsa-miR-545-3p	AC127070.2	lncRNA
hsa-miR-545-3p	LINC00402	lncRNA
hsa-miR-545-3p	LINC00333	lncRNA
hsa-miR-545-3p	LINC00639	lncRNA
hsa-miR-545-3p	MEG8	lncRNA
hsa-miR-545-3p	AC012236.1	lncRNA
hsa-miR-545-3p	AC013553.4	lncRNA
hsa-miR-545-3p	AC092375.2	lncRNA
hsa-miR-545-3p	AC009021.2	lncRNA
hsa-miR-545-3p	LINC01227	lncRNA
hsa-miR-545-3p	RP1-178F10.3	lncRNA
hsa-miR-545-3p	AC005920.1	lncRNA
hsa-miR-545-3p	AC092279.1	lncRNA
hsa-miR-545-3p	AC008555.1	lncRNA
hsa-miR-545-3p	LINC00665	lncRNA
hsa-miR-545-3p	AC020928.2	lncRNA
hsa-miR-545-3p	LINC00261	lncRNA
hsa-miR-545-3p	NORAD	lncRNA
hsa-miR-545-3p	AF127577.4	lncRNA
hsa-miR-545-3p	LINC02246	lncRNA
hsa-miR-545-3p	URB1-AS1	lncRNA
hsa-miR-545-3p	AC004019.18	lncRNA
hsa-miR-545-3p	XIST	lncRNA
hsa-miR-3654	STMN1	mRNA
hsa-miR-3917	STMN1	mRNA
hsa-miR-6853-3p	CBS	mRNA
hsa-miR-5088-5p	CBS	mRNA
hsa-miR-7159-5p	SLC1A4	mRNA
hsa-miR-548s	CBS	mRNA
hsa-miR-6780b-5p	SLC1A4	mRNA
hsa-miR-8485	SLC1A4	mRNA
hsa-miR-8485	TRIB3	mRNA
hsa-miR-4747-5p	SLC1A4	mRNA
hsa-miR-4763-5p	CBS	mRNA
hsa-miR-6797-5p	SLC1A4	mRNA
hsa-miR-5705	SLC1A4	mRNA
hsa-miR-4477a	CEBPG	mRNA
hsa-miR-3074-5p	STMN1	mRNA
hsa-miR-6856-3p	STMN1	mRNA
hsa-miR-4436b-3p	STMN1	mRNA
hsa-miR-4693-3p	SLC1A4	mRNA
hsa-miR-5006-5p	CBS	mRNA
hsa-miR-4682	CEBPG	mRNA
hsa-miR-518a-5p	CBS	mRNA
hsa-miR-4778-3p	CEBPG	mRNA
hsa-miR-6797-3p	CBS	mRNA
hsa-miR-103a-3p	SLC1A4	mRNA
hsa-miR-527	CBS	mRNA
hsa-miR-1915-5p	STMN1	mRNA
hsa-miR-3691-3p	STMN1	mRNA
hsa-miR-3183	CEBPG	mRNA
hsa-miR-500a-3p	SLC1A4	mRNA
hsa-miR-335-3p	STMN1	mRNA
hsa-miR-24-3p	TRIB3	mRNA
hsa-miR-138-5p	STMN1	mRNA
hsa-miR-9851-3p	CA9	mRNA
hsa-miR-181b-5p	SLC1A4	mRNA
hsa-miR-1268b	STMN1	mRNA
hsa-miR-518c-5p	SLC1A4	mRNA
hsa-miR-1199-5p	SLC1A4	mRNA
hsa-miR-6833-3p	STMN1	mRNA
hsa-miR-3158-3p	CBS	mRNA
hsa-miR-33b-3p	TRIB3	mRNA
hsa-miR-4668-3p	STMN1	mRNA
hsa-miR-361-3p	CBS	mRNA
hsa-miR-4695-5p	TRIB3	mRNA
hsa-miR-3681-3p	SLC1A4	mRNA
hsa-miR-4668-5p	STMN1	mRNA
hsa-miR-3173-5p	CEBPG	mRNA
hsa-miR-4783-5p	TRIB3	mRNA
hsa-miR-4277	STMN1	mRNA
hsa-miR-6837-5p	CEBPG	mRNA
hsa-miR-612	CA9	mRNA
hsa-miR-1268a	STMN1	mRNA
hsa-miR-6789-5p	CEBPG	mRNA
hsa-miR-4745-5p	CBS	mRNA
hsa-miR-1271-5p	TRIB3	mRNA
hsa-miR-1908-3p	SLC1A4	mRNA
hsa-miR-3649	CA9	mRNA
hsa-miR-12121	CBS	mRNA
hsa-miR-3620-3p	CBS	mRNA
hsa-miR-4685-5p	STMN1	mRNA
hsa-miR-4520-3p	TRIB3	mRNA
hsa-miR-181d-5p	SLC1A4	mRNA
hsa-miR-8061	SLC1A4	mRNA
hsa-miR-5787	CA9	mRNA
hsa-miR-4649-3p	STMN1	mRNA
hsa-miR-10400-5p	CEBPG	mRNA
hsa-miR-6827-5p	CA9	mRNA
hsa-miR-7855-5p	SLC1A4	mRNA
hsa-miR-545-3p	STMN1	mRNA
hsa-miR-328-5p	HSPB1	mRNA
hsa-miR-3127-3p	CBS	mRNA
hsa-miR-5189-5p	CA9	mRNA
hsa-miR-181a-5p	SLC1A4	mRNA
hsa-miR-12120	CA9	mRNA
hsa-miR-6865-5p	HSPB1	mRNA
hsa-miR-107	SLC1A4	mRNA

## Sheet: CBS
Marker gene	miRNA	gene	Type
CBS	hsa-miR-361-3p	MIR34AHG	lncRNA
CBS	hsa-miR-361-3p	AL445471.2	lncRNA
CBS	hsa-miR-361-3p	LINC02015	lncRNA
CBS	hsa-miR-361-3p	AC113615.1	lncRNA
CBS	hsa-miR-361-3p	LINC01184	lncRNA
CBS	hsa-miR-361-3p	LINC00588	lncRNA
CBS	hsa-miR-361-3p	RNF139-AS1	lncRNA
CBS	hsa-miR-361-3p	PVT1	lncRNA
CBS	hsa-miR-361-3p	ERICD	lncRNA
CBS	hsa-miR-361-3p	C9orf170	lncRNA
CBS	hsa-miR-361-3p	AL137145.1	lncRNA
CBS	hsa-miR-361-3p	GATA3-AS1	lncRNA
CBS	hsa-miR-361-3p	AL158835.1	lncRNA
CBS	hsa-miR-361-3p	NEAT1	lncRNA
CBS	hsa-miR-361-3p	MALAT1	lncRNA
CBS	hsa-miR-361-3p	AP004609.3	lncRNA
CBS	hsa-miR-361-3p	MIR200CHG	lncRNA
CBS	hsa-miR-361-3p	AC008124.1	lncRNA
CBS	hsa-miR-361-3p	AC023794.7	lncRNA
CBS	hsa-miR-361-3p	AC023794.6	lncRNA
CBS	hsa-miR-361-3p	AC016355.1	lncRNA
CBS	hsa-miR-361-3p	AC068338.2	lncRNA
CBS	hsa-miR-361-3p	AC009041.2	lncRNA
CBS	hsa-miR-361-3p	AC026471.4	lncRNA
CBS	hsa-miR-361-3p	CRNDE	lncRNA
CBS	hsa-miR-361-3p	LINC01572	lncRNA
CBS	hsa-miR-361-3p	AC092127.1	lncRNA
CBS	hsa-miR-361-3p	AC005972.1	lncRNA
CBS	hsa-miR-361-3p	BAIAP2-AS1	lncRNA
CBS	hsa-miR-361-3p	LINC00482	lncRNA
CBS	hsa-miR-361-3p	NORAD	lncRNA
CBS	hsa-miR-361-3p	LINC00319	lncRNA
CBS	hsa-miR-361-3p	CU639417.4	lncRNA
CBS	hsa-miR-361-3p	LINC00313	lncRNA
CBS	hsa-miR-361-3p	LINC01669	lncRNA
CBS	hsa-miR-361-3p	LINC01547	lncRNA
CBS	hsa-miR-361-3p	MIAT	lncRNA
CBS	hsa-miR-361-3p	U62317.4	lncRNA
CBS	hsa-miR-361-3p	XIST	lncRNA
CBS	hsa-miR-361-3p	FTX	lncRNA

## Sheet: CEBPG
Marker gene	miRNA	gene	Type
CEBPG	hsa-miR-3173-5p	AL645608.1	lncRNA
CEBPG	hsa-miR-3173-5p	LINC01343	lncRNA
CEBPG	hsa-miR-3173-5p	AC099568.2	lncRNA
CEBPG	hsa-miR-3173-5p	LINC01816	lncRNA
CEBPG	hsa-miR-3173-5p	AC114401.1	lncRNA
CEBPG	hsa-miR-3173-5p	AC113615.1	lncRNA
CEBPG	hsa-miR-3173-5p	AC004069.1	lncRNA
CEBPG	hsa-miR-3173-5p	LINC00847	lncRNA
CEBPG	hsa-miR-3173-5p	AC102953.2	lncRNA
CEBPG	hsa-miR-3173-5p	AC092171.3	lncRNA
CEBPG	hsa-miR-3173-5p	TP53TG1	lncRNA
CEBPG	hsa-miR-3173-5p	PVT1	lncRNA
CEBPG	hsa-miR-3173-5p	ERICD	lncRNA
CEBPG	hsa-miR-3173-5p	EBLN3P	lncRNA
CEBPG	hsa-miR-3173-5p	GATA3-AS1	lncRNA
CEBPG	hsa-miR-3173-5p	AC124301.1	lncRNA
CEBPG	hsa-miR-3173-5p	MIR194-2HG	lncRNA
CEBPG	hsa-miR-3173-5p	NEAT1	lncRNA
CEBPG	hsa-miR-3173-5p	AC025031.4	lncRNA
CEBPG	hsa-miR-3173-5p	AC008033.3	lncRNA
CEBPG	hsa-miR-3173-5p	AC009065.4	lncRNA
CEBPG	hsa-miR-3173-5p	AC040162.3	lncRNA
CEBPG	hsa-miR-3173-5p	AC092127.1	lncRNA
CEBPG	hsa-miR-3173-5p	RP1-178F10.3	lncRNA
CEBPG	hsa-miR-3173-5p	LINC02086	lncRNA
CEBPG	hsa-miR-3173-5p	LINC01979	lncRNA
CEBPG	hsa-miR-3173-5p	AC145207.7	lncRNA
CEBPG	hsa-miR-3173-5p	LINC00662	lncRNA
CEBPG	hsa-miR-3173-5p	AC245884.8	lncRNA
CEBPG	hsa-miR-3173-5p	LINC01679	lncRNA
CEBPG	hsa-miR-3173-5p	MIRLET7BHG	lncRNA
CEBPG	hsa-miR-3173-5p	ZNF674-AS1	lncRNA
CEBPG	hsa-miR-3173-5p	XIST	lncRNA
CEBPG	hsa-miR-3173-5p	BX546450.2	lncRNA

## Sheet: STMN1
Marker gene	miRNA	gene	Type
STMN1	hsa-miR-138-5p	AL645608.1	lncRNA
STMN2	hsa-miR-138-5p	AL445471.2	lncRNA
STMN3	hsa-miR-138-5p	AL358072.1	lncRNA
STMN4	hsa-miR-138-5p	CYTOR	lncRNA
STMN5	hsa-miR-138-5p	AC017002.1	lncRNA
STMN6	hsa-miR-138-5p	MIR4435-2HG	lncRNA
STMN7	hsa-miR-138-5p	AC069277.1	lncRNA
STMN8	hsa-miR-138-5p	AC113615.1	lncRNA
STMN9	hsa-miR-138-5p	AC024132.1	lncRNA
STMN10	hsa-miR-138-5p	AC096733.2	lncRNA
STMN11	hsa-miR-138-5p	GMDS-AS1	lncRNA
STMN12	hsa-miR-138-5p	KIF25-AS1	lncRNA
STMN13	hsa-miR-138-5p	PSMG3-AS1	lncRNA
STMN14	hsa-miR-138-5p	AC092171.3	lncRNA
STMN15	hsa-miR-138-5p	AC144652.1	lncRNA
STMN16	hsa-miR-138-5p	AL353615.1	lncRNA
STMN17	hsa-miR-138-5p	LINC00294	lncRNA
STMN18	hsa-miR-138-5p	NEAT1	lncRNA
STMN19	hsa-miR-138-5p	LINC01537	lncRNA
STMN20	hsa-miR-138-5p	AC125807.2	lncRNA
STMN21	hsa-miR-138-5p	AC048341.1	lncRNA
STMN22	hsa-miR-138-5p	AC125603.2	lncRNA
STMN23	hsa-miR-138-5p	AC084018.2	lncRNA
STMN24	hsa-miR-138-5p	AL590787.1	lncRNA
STMN25	hsa-miR-138-5p	LINC02288	lncRNA
STMN26	hsa-miR-138-5p	AL049833.1	lncRNA
STMN27	hsa-miR-138-5p	AC087612.1	lncRNA
STMN28	hsa-miR-138-5p	AC110048.2	lncRNA
STMN29	hsa-miR-138-5p	AC016355.1	lncRNA
STMN30	hsa-miR-138-5p	MIR9-3HG	lncRNA
STMN31	hsa-miR-138-5p	LINC02128	lncRNA
STMN32	hsa-miR-138-5p	AC015922.4	lncRNA
STMN33	hsa-miR-138-5p	AC012615.1	lncRNA
STMN34	hsa-miR-138-5p	LINC00665	lncRNA
STMN35	hsa-miR-138-5p	IGFL2-AS1	lncRNA
STMN36	hsa-miR-138-5p	AC007228.2	lncRNA
STMN37	hsa-miR-138-5p	RALY-AS1	lncRNA
STMN38	hsa-miR-138-5p	AL132655.1	lncRNA
STMN39	hsa-miR-138-5p	LINC01694	lncRNA
STMN40	hsa-miR-138-5p	MIR503HG	lncRNA
STMN41	hsa-miR-545-3p	AC239868.3	lncRNA
STMN42	hsa-miR-545-3p	AL358472.2	lncRNA
STMN43	hsa-miR-545-3p	AC009502.1	lncRNA
STMN44	hsa-miR-545-3p	AC069222.1	lncRNA
STMN45	hsa-miR-545-3p	LINC01094	lncRNA
STMN46	hsa-miR-545-3p	AP001816.1	lncRNA
STMN47	hsa-miR-545-3p	AC106799.3	lncRNA
STMN48	hsa-miR-545-3p	LINC01018	lncRNA
STMN49	hsa-miR-545-3p	AC093297.2	lncRNA
STMN50	hsa-miR-545-3p	EPB41L4A-AS1	lncRNA
STMN51	hsa-miR-545-3p	LINC01184	lncRNA
STMN52	hsa-miR-545-3p	SERPINB9P1	lncRNA
STMN53	hsa-miR-545-3p	AL031123.2	lncRNA
STMN54	hsa-miR-545-3p	AL137003.2	lncRNA
STMN55	hsa-miR-545-3p	U91328.1	lncRNA
STMN56	hsa-miR-545-3p	AL589740.1	lncRNA
STMN57	hsa-miR-545-3p	LINC00473	lncRNA
STMN58	hsa-miR-545-3p	AC018648.1	lncRNA
STMN59	hsa-miR-545-3p	SNHG15	lncRNA
STMN60	hsa-miR-545-3p	AC118758.3	lncRNA
STMN61	hsa-miR-545-3p	LINC01003	lncRNA
STMN62	hsa-miR-545-3p	CASC9	lncRNA
STMN63	hsa-miR-545-3p	AC027031.2	lncRNA
STMN64	hsa-miR-545-3p	RNF139-AS1	lncRNA
STMN65	hsa-miR-545-3p	LINC00476	lncRNA
STMN66	hsa-miR-545-3p	C9orf106	lncRNA
STMN67	hsa-miR-545-3p	C9orf163	lncRNA
STMN68	hsa-miR-545-3p	AL158835.1	lncRNA
STMN69	hsa-miR-545-3p	LINC00294	lncRNA
STMN70	hsa-miR-545-3p	NEAT1	lncRNA
STMN71	hsa-miR-545-3p	MALAT1	lncRNA
STMN72	hsa-miR-545-3p	AP002957.1	lncRNA
STMN73	hsa-miR-545-3p	AC026367.2	lncRNA
STMN74	hsa-miR-545-3p	AC127070.2	lncRNA
STMN75	hsa-miR-545-3p	LINC00402	lncRNA
STMN76	hsa-miR-545-3p	LINC00333	lncRNA
STMN77	hsa-miR-545-3p	LINC00639	lncRNA
STMN78	hsa-miR-545-3p	MEG8	lncRNA
STMN79	hsa-miR-545-3p	AC012236.1	lncRNA
STMN80	hsa-miR-545-3p	AC013553.4	lncRNA
STMN81	hsa-miR-545-3p	AC092375.2	lncRNA
STMN82	hsa-miR-545-3p	AC009021.2	lncRNA
STMN83	hsa-miR-545-3p	LINC01227	lncRNA
STMN84	hsa-miR-545-3p	RP1-178F10.3	lncRNA
STMN85	hsa-miR-545-3p	AC005920.1	lncRNA
STMN86	hsa-miR-545-3p	AC092279.1	lncRNA
STMN87	hsa-miR-545-3p	AC008555.1	lncRNA
STMN88	hsa-miR-545-3p	LINC00665	lncRNA
STMN89	hsa-miR-545-3p	AC020928.2	lncRNA
STMN90	hsa-miR-545-3p	LINC00261	lncRNA
STMN91	hsa-miR-545-3p	NORAD	lncRNA
STMN92	hsa-miR-545-3p	AF127577.4	lncRNA
STMN93	hsa-miR-545-3p	LINC02246	lncRNA
STMN94	hsa-miR-545-3p	URB1-AS1	lncRNA
STMN95	hsa-miR-545-3p	AC004019.18	lncRNA
STMN96	hsa-miR-545-3p	XIST	lncRNA

## Sheet: SLC1A4
Marker gene	miRNA	gene	Type
SLC1A4	hsa-miR-103a-3p	AL645608.1	lncRNA
SLC1A5	hsa-miR-103a-3p	LINC01134	lncRNA
SLC1A6	hsa-miR-103a-3p	LINC01343	lncRNA
SLC1A7	hsa-miR-103a-3p	AL139220.2	lncRNA
SLC1A8	hsa-miR-103a-3p	AL691459.1	lncRNA
SLC1A9	hsa-miR-103a-3p	MIR181A1HG	lncRNA
SLC1A10	hsa-miR-103a-3p	MIR29B2CHG	lncRNA
SLC1A11	hsa-miR-103a-3p	AC108488.1	lncRNA
SLC1A12	hsa-miR-103a-3p	AC010969.2	lncRNA
SLC1A13	hsa-miR-103a-3p	CYTOR	lncRNA
SLC1A14	hsa-miR-103a-3p	TEX41	lncRNA
SLC1A15	hsa-miR-103a-3p	LINC00960	lncRNA
SLC1A16	hsa-miR-103a-3p	DUBR	lncRNA
SLC1A17	hsa-miR-103a-3p	LINC02035	lncRNA
SLC1A18	hsa-miR-103a-3p	AC107068.1	lncRNA
SLC1A19	hsa-miR-103a-3p	LINC02434	lncRNA
SLC1A20	hsa-miR-103a-3p	AC093297.2	lncRNA
SLC1A21	hsa-miR-103a-3p	LINC01848	lncRNA
SLC1A22	hsa-miR-103a-3p	AL357054.4	lncRNA
SLC1A23	hsa-miR-103a-3p	AC004947.1	lncRNA
SLC1A24	hsa-miR-103a-3p	AC003092.1	lncRNA
SLC1A25	hsa-miR-103a-3p	RNF139-AS1	lncRNA
SLC1A26	hsa-miR-103a-3p	LINC00707	lncRNA
SLC1A27	hsa-miR-103a-3p	LINC00294	lncRNA
SLC1A28	hsa-miR-103a-3p	NEAT1	lncRNA
SLC1A29	hsa-miR-103a-3p	AC019209.3	lncRNA
SLC1A30	hsa-miR-103a-3p	AC024884.2	lncRNA
SLC1A31	hsa-miR-103a-3p	AC084018.2	lncRNA
SLC1A32	hsa-miR-103a-3p	AC055713.1	lncRNA
SLC1A33	hsa-miR-103a-3p	AL139327.2	lncRNA
SLC1A34	hsa-miR-103a-3p	AL161431.1	lncRNA
SLC1A35	hsa-miR-103a-3p	AL049775.1	lncRNA
SLC1A36	hsa-miR-103a-3p	MEG8	lncRNA
SLC1A37	hsa-miR-103a-3p	LINC00638	lncRNA
SLC1A38	hsa-miR-103a-3p	FAM30A	lncRNA
SLC1A39	hsa-miR-103a-3p	LINC01569	lncRNA
SLC1A40	hsa-miR-103a-3p	AC024267.1	lncRNA
SLC1A41	hsa-miR-103a-3p	AC005972.1	lncRNA
SLC1A42	hsa-miR-103a-3p	AC090772.3	lncRNA
SLC1A43	hsa-miR-103a-3p	PCAT18	lncRNA
SLC1A44	hsa-miR-103a-3p	AC123912.4	lncRNA
SLC1A45	hsa-miR-103a-3p	LINC00662	lncRNA
SLC1A46	hsa-miR-103a-3p	AC007228.2	lncRNA
SLC1A47	hsa-miR-103a-3p	AP001476.1	lncRNA
SLC1A48	hsa-miR-103a-3p	AL022322.1	lncRNA
SLC1A49	hsa-miR-103a-3p	XIST	lncRNA
SLC1A50	hsa-miR-103a-3p	LINC00630	lncRNA
SLC1A51	hsa-miR-103a-3p	MIR503HG	lncRNA
SLC1A52	hsa-miR-107	LINC01355	lncRNA
SLC1A53	hsa-miR-107	AL513327.3	lncRNA
SLC1A54	hsa-miR-107	AL390728.6	lncRNA
SLC1A55	hsa-miR-107	AC098828.2	lncRNA
SLC1A56	hsa-miR-107	LINC01806	lncRNA
SLC1A57	hsa-miR-107	AC112220.2	lncRNA
SLC1A58	hsa-miR-107	AC124045.1	lncRNA
SLC1A59	hsa-miR-107	MIR4458HG	lncRNA
SLC1A60	hsa-miR-107	AC091946.2	lncRNA
SLC1A61	hsa-miR-107	LUCAT1	lncRNA
SLC1A62	hsa-miR-107	LINC00847	lncRNA
SLC1A63	hsa-miR-107	AL137003.2	lncRNA
SLC1A64	hsa-miR-107	HCG11	lncRNA
SLC1A65	hsa-miR-107	Z97832.2	lncRNA
SLC1A66	hsa-miR-107	PSMG3-AS1	lncRNA
SLC1A67	hsa-miR-107	AC009902.3	lncRNA
SLC1A68	hsa-miR-107	PVT1	lncRNA
SLC1A69	hsa-miR-107	ERICD	lncRNA
SLC1A70	hsa-miR-107	AL161729.3	lncRNA
SLC1A71	hsa-miR-107	LINC01468	lncRNA
SLC1A72	hsa-miR-107	AL132656.2	lncRNA
SLC1A73	hsa-miR-107	LINC01514	lncRNA
SLC1A74	hsa-miR-107	MALAT1	lncRNA
SLC1A75	hsa-miR-107	AP002884.1	lncRNA
SLC1A76	hsa-miR-107	AC092747.4	lncRNA
SLC1A77	hsa-miR-107	AC008014.1	lncRNA
SLC1A78	hsa-miR-107	MEG3	lncRNA
SLC1A79	hsa-miR-107	AC124312.3	lncRNA
SLC1A80	hsa-miR-107	AC022306.2	lncRNA
SLC1A81	hsa-miR-107	AC068338.2	lncRNA
SLC1A82	hsa-miR-107	LINC01579	lncRNA
SLC1A83	hsa-miR-107	CRNDE	lncRNA
SLC1A84	hsa-miR-107	AC092127.1	lncRNA
SLC1A85	hsa-miR-107	FENDRR	lncRNA
SLC1A86	hsa-miR-107	AC126365.1	lncRNA
SLC1A87	hsa-miR-107	AC127024.5	lncRNA
SLC1A88	hsa-miR-107	LINC00910	lncRNA
SLC1A89	hsa-miR-107	AC004477.3	lncRNA
SLC1A90	hsa-miR-107	AC009720.1	lncRNA
SLC1A91	hsa-miR-107	AC005332.6	lncRNA
SLC1A92	hsa-miR-107	AC145207.5	lncRNA
SLC1A93	hsa-miR-107	LINC00667	lncRNA
SLC1A94	hsa-miR-107	AC008543.1	lncRNA
SLC1A95	hsa-miR-107	AC008736.1	lncRNA
SLC1A96	hsa-miR-107	LINC00665	lncRNA
SLC1A97	hsa-miR-107	IGFL2-AS1	lncRNA
SLC1A98	hsa-miR-107	AC010624.2	lncRNA
SLC1A99	hsa-miR-107	AC012313.1	lncRNA
SLC1A100	hsa-miR-181a-5p	NORAD	lncRNA
SLC1A101	hsa-miR-181a-5p	MIAT	lncRNA
SLC1A102	hsa-miR-181a-5p	Z82186.1	lncRNA
SLC1A103	hsa-miR-181a-5p	ZNF674-AS1	lncRNA
SLC1A104	hsa-miR-181a-5p	DANT2	lncRNA
SLC1A105	hsa-miR-181a-5p	AP006222.1	lncRNA
SLC1A106	hsa-miR-181a-5p	AL139286.2	lncRNA
SLC1A107	hsa-miR-181a-5p	RP11-417J8.3	lncRNA
SLC1A108	hsa-miR-181a-5p	LINC00467	lncRNA
SLC1A109	hsa-miR-181a-5p	MIR4435-2HG	lncRNA
SLC1A110	hsa-miR-181a-5p	AC016717.2	lncRNA
SLC1A111	hsa-miR-181a-5p	DENND6A-DT	lncRNA
SLC1A112	hsa-miR-181a-5p	MUC20-OT1	lncRNA
SLC1A113	hsa-miR-181a-5p	LINC01091	lncRNA
SLC1A114	hsa-miR-181a-5p	SCAMP1-AS1	lncRNA
SLC1A115	hsa-miR-181a-5p	LINC01554	lncRNA
SLC1A116	hsa-miR-181a-5p	LINC01184	lncRNA
SLC1A117	hsa-miR-181a-5p	AC005618.1	lncRNA
SLC1A118	hsa-miR-181a-5p	AC025437.5	lncRNA
SLC1A119	hsa-miR-181a-5p	AC138035.1	lncRNA
SLC1A120	hsa-miR-181a-5p	AC147651.1	lncRNA
SLC1A121	hsa-miR-181a-5p	AC118758.3	lncRNA
SLC1A122	hsa-miR-181a-5p	LINC01393	lncRNA
SLC1A123	hsa-miR-181a-5p	AC078846.1	lncRNA
SLC1A124	hsa-miR-181a-5p	AC016831.1	lncRNA
SLC1A125	hsa-miR-181a-5p	AC091563.1	lncRNA
SLC1A126	hsa-miR-181a-5p	AC083843.3	lncRNA
SLC1A127	hsa-miR-181a-5p	GLIDR	lncRNA
SLC1A128	hsa-miR-181a-5p	AL158152.1	lncRNA
SLC1A129	hsa-miR-181a-5p	OLMALINC	lncRNA
SLC1A130	hsa-miR-181a-5p	LINC01001	lncRNA
SLC1A131	hsa-miR-181a-5p	AC240565.2	lncRNA
SLC1A132	hsa-miR-181a-5p	AP006621.3	lncRNA
SLC1A133	hsa-miR-181a-5p	RAB30-AS1	lncRNA
SLC1A134	hsa-miR-181a-5p	AP003392.4	lncRNA
SLC1A135	hsa-miR-181a-5p	AC125807.2	lncRNA
SLC1A136	hsa-miR-181a-5p	AC121338.2	lncRNA
SLC1A137	hsa-miR-181a-5p	AC012555.1	lncRNA
SLC1A138	hsa-miR-181a-5p	LINC00346	lncRNA
SLC1A139	hsa-miR-181a-5p	LINC01550	lncRNA
SLC1A140	hsa-miR-181a-5p	EIF3J-AS1	lncRNA
SLC1A141	hsa-miR-181a-5p	AC110048.2	lncRNA
SLC1A142	hsa-miR-181a-5p	AC027020.2	lncRNA
SLC1A143	hsa-miR-181a-5p	AC133540.1	lncRNA
SLC1A144	hsa-miR-181a-5p	AC093484.4	lncRNA
SLC1A145	hsa-miR-181a-5p	RP1-178F10.3	lncRNA
SLC1A146	hsa-miR-181a-5p	AC142472.1	lncRNA
SLC1A147	hsa-miR-181a-5p	AC005332.7	lncRNA
SLC1A148	hsa-miR-181a-5p	AC093227.1	lncRNA
SLC1A149	hsa-miR-181a-5p	CTD-2337J16.1	lncRNA
SLC1A150	hsa-miR-181a-5p	AC245884.8	lncRNA
SLC1A151	hsa-miR-181a-5p	AC005261.1	lncRNA
SLC1A152	hsa-miR-181a-5p	AL118505.1	lncRNA
SLC1A153	hsa-miR-181a-5p	AL121892.1	lncRNA
SLC1A154	hsa-miR-181a-5p	LINC00261	lncRNA
SLC1A155	hsa-miR-181a-5p	AL121894.2	lncRNA
SLC1A156	hsa-miR-181a-5p	LINC01441	lncRNA
SLC1A157	hsa-miR-181b-5p	MIR646HG	lncRNA
SLC1A158	hsa-miR-181b-5p	AL117329.1	lncRNA
SLC1A159	hsa-miR-181b-5p	C22orf34	lncRNA
SLC1A160	hsa-miR-181b-5p	LINC01725	lncRNA
SLC1A161	hsa-miR-181b-5p	LINC01126	lncRNA
SLC1A162	hsa-miR-181b-5p	DLX2-AS1	lncRNA
SLC1A163	hsa-miR-181b-5p	AC092614.1	lncRNA
SLC1A164	hsa-miR-181b-5p	AC099509.1	lncRNA
SLC1A165	hsa-miR-181b-5p	AC005537.1	lncRNA
SLC1A166	hsa-miR-181b-5p	SND1-IT1	lncRNA
SLC1A167	hsa-miR-181b-5p	AC240565.1	lncRNA
SLC1A168	hsa-miR-181b-5p	VASH1-AS1	lncRNA
SLC1A169	hsa-miR-181b-5p	AC016355.1	lncRNA
SLC1A170	hsa-miR-181b-5p	AC008741.2	lncRNA
SLC1A171	hsa-miR-181b-5p	AC012615.1	lncRNA
SLC1A172	hsa-miR-181b-5p	LINC01801	lncRNA
SLC1A173	hsa-miR-181b-5p	CTD-2537I9.5	lncRNA
SLC1A174	hsa-miR-181b-5p		lncRNA
SLC1A175	hsa-miR-181b-5p		lncRNA
SLC1A176	hsa-miR-181b-5p		lncRNA
SLC1A177	hsa-miR-181b-5p		lncRNA
SLC1A178	hsa-miR-181b-5p		lncRNA
SLC1A179	hsa-miR-181b-5p		lncRNA
SLC1A180	hsa-miR-181b-5p		lncRNA
SLC1A181	hsa-miR-181b-5p		lncRNA
SLC1A182	hsa-miR-181b-5p		lncRNA
SLC1A183	hsa-miR-181b-5p		lncRNA
SLC1A184	hsa-miR-181b-5p		lncRNA
SLC1A185	hsa-miR-181b-5p		lncRNA
SLC1A186	hsa-miR-181b-5p		lncRNA
SLC1A187	hsa-miR-181b-5p		lncRNA
SLC1A188	hsa-miR-181b-5p		lncRNA
SLC1A189	hsa-miR-181b-5p		lncRNA
SLC1A190	hsa-miR-181b-5p		lncRNA
SLC1A191	hsa-miR-181b-5p		lncRNA
SLC1A192	hsa-miR-181b-5p		lncRNA
SLC1A193	hsa-miR-181b-5p		lncRNA
SLC1A194	hsa-miR-181b-5p		lncRNA
SLC1A195	hsa-miR-181b-5p		lncRNA
SLC1A196	hsa-miR-181b-5p		lncRNA
SLC1A197	hsa-miR-181b-5p		lncRNA
SLC1A198	hsa-miR-181b-5p		lncRNA
SLC1A199	hsa-miR-181b-5p		lncRNA
SLC1A200	hsa-miR-181b-5p		lncRNA
SLC1A201	hsa-miR-181b-5p		lncRNA
SLC1A202	hsa-miR-181b-5p		lncRNA
SLC1A203	hsa-miR-181b-5p		lncRNA
SLC1A204	hsa-miR-181b-5p		lncRNA
SLC1A205	hsa-miR-181b-5p		lncRNA
SLC1A206	hsa-miR-181b-5p		lncRNA
SLC1A207	hsa-miR-181b-5p		lncRNA
SLC1A208	hsa-miR-181b-5p		lncRNA
SLC1A209	hsa-miR-181b-5p		lncRNA
SLC1A210	hsa-miR-181b-5p		lncRNA
SLC1A211	hsa-miR-181b-5p		lncRNA
SLC1A212	hsa-miR-181b-5p		lncRNA
SLC1A213	hsa-miR-181b-5p		lncRNA
SLC1A214	hsa-miR-181d-5p		lncRNA
SLC1A215	hsa-miR-181d-5p		lncRNA
SLC1A216	hsa-miR-181d-5p		lncRNA
SLC1A217	hsa-miR-181d-5p		lncRNA
SLC1A218	hsa-miR-181d-5p		lncRNA
SLC1A219	hsa-miR-181d-5p		lncRNA
SLC1A220	hsa-miR-181d-5p		lncRNA
SLC1A221	hsa-miR-181d-5p		lncRNA
SLC1A222	hsa-miR-181d-5p		lncRNA
SLC1A223	hsa-miR-181d-5p		lncRNA
SLC1A224	hsa-miR-181d-5p		lncRNA
SLC1A225	hsa-miR-181d-5p		lncRNA
SLC1A226	hsa-miR-181d-5p		lncRNA
SLC1A227	hsa-miR-181d-5p		lncRNA
SLC1A228	hsa-miR-181d-5p		lncRNA
SLC1A229	hsa-miR-181d-5p		lncRNA
SLC1A230	hsa-miR-181d-5p		lncRNA
SLC1A231	hsa-miR-181d-5p		lncRNA
SLC1A232	hsa-miR-181d-5p		lncRNA
SLC1A233	hsa-miR-181d-5p		lncRNA
SLC1A234	hsa-miR-181d-5p		lncRNA
SLC1A235	hsa-miR-181d-5p		lncRNA
SLC1A236	hsa-miR-181d-5p		lncRNA
SLC1A237	hsa-miR-181d-5p		lncRNA
SLC1A238	hsa-miR-181d-5p		lncRNA
SLC1A239	hsa-miR-181d-5p		lncRNA
SLC1A240	hsa-miR-181d-5p		lncRNA
SLC1A241	hsa-miR-181d-5p		lncRNA
SLC1A242	hsa-miR-181d-5p		lncRNA
SLC1A243	hsa-miR-181d-5p		lncRNA
SLC1A244	hsa-miR-181d-5p		lncRNA
SLC1A245	hsa-miR-181d-5p		lncRNA
SLC1A246	hsa-miR-181d-5p		lncRNA
SLC1A247	hsa-miR-181d-5p		lncRNA
SLC1A248	hsa-miR-181d-5p		lncRNA
SLC1A249	hsa-miR-181d-5p		lncRNA
SLC1A250	hsa-miR-181d-5p		lncRNA
SLC1A251	hsa-miR-181d-5p		lncRNA
SLC1A252	hsa-miR-181d-5p		lncRNA
SLC1A253	hsa-miR-181d-5p		lncRNA
SLC1A254	hsa-miR-181d-5p		lncRNA
SLC1A255	hsa-miR-181d-5p		lncRNA
SLC1A256	hsa-miR-181d-5p		lncRNA
SLC1A257	hsa-miR-181d-5p		lncRNA
SLC1A258	hsa-miR-181d-5p		lncRNA
SLC1A259	hsa-miR-181d-5p		lncRNA
SLC1A260	hsa-miR-181d-5p		lncRNA
SLC1A261	hsa-miR-181d-5p		lncRNA
SLC1A262	hsa-miR-181d-5p		lncRNA
SLC1A263	hsa-miR-181d-5p		lncRNA
SLC1A264	hsa-miR-181d-5p		lncRNA
SLC1A265	hsa-miR-181d-5p		lncRNA
SLC1A266	hsa-miR-181d-5p		lncRNA
SLC1A267	hsa-miR-181d-5p		lncRNA
SLC1A268	hsa-miR-181d-5p		lncRNA
SLC1A269	hsa-miR-181d-5p		lncRNA
SLC1A270	hsa-miR-181d-5p		lncRNA
SLC1A271	hsa-miR-3681-3p		lncRNA
SLC1A272	hsa-miR-3681-3p		lncRNA
SLC1A273	hsa-miR-3681-3p		lncRNA
SLC1A274	hsa-miR-3681-3p		lncRNA
SLC1A275	hsa-miR-3681-3p		lncRNA
SLC1A276	hsa-miR-3681-3p		lncRNA
SLC1A277	hsa-miR-3681-3p		lncRNA
SLC1A278	hsa-miR-3681-3p		lncRNA
SLC1A279	hsa-miR-3681-3p		lncRNA
SLC1A280	hsa-miR-3681-3p		lncRNA
SLC1A281	hsa-miR-3681-3p		lncRNA
SLC1A282	hsa-miR-3681-3p		lncRNA
SLC1A283	hsa-miR-3681-3p		lncRNA
SLC1A284	hsa-miR-3681-3p		lncRNA
SLC1A285	hsa-miR-3681-3p		lncRNA
SLC1A286	hsa-miR-3681-3p		lncRNA
SLC1A287	hsa-miR-3681-3p		lncRNA
SLC1A288	hsa-miR-3681-3p		lncRNA
SLC1A289	hsa-miR-3681-3p		lncRNA
SLC1A290	hsa-miR-3681-3p		lncRNA
SLC1A291	hsa-miR-3681-3p		lncRNA
SLC1A292	hsa-miR-3681-3p		lncRNA
SLC1A293	hsa-miR-3681-3p		lncRNA
SLC1A294	hsa-miR-3681-3p		lncRNA
SLC1A295	hsa-miR-3681-3p		lncRNA
SLC1A296	hsa-miR-3681-3p		lncRNA
SLC1A297	hsa-miR-3681-3p		lncRNA
SLC1A298	hsa-miR-3681-3p		lncRNA
SLC1A299	hsa-miR-3681-3p		lncRNA
SLC1A300	hsa-miR-3681-3p		lncRNA
SLC1A301	hsa-miR-3681-3p		lncRNA
SLC1A302	hsa-miR-3681-3p		lncRNA
SLC1A303	hsa-miR-3681-3p		lncRNA
SLC1A304	hsa-miR-3681-3p		lncRNA
SLC1A305	hsa-miR-3681-3p		lncRNA
SLC1A306	hsa-miR-3681-3p		lncRNA
SLC1A307	hsa-miR-3681-3p		lncRNA
SLC1A308	hsa-miR-3681-3p		lncRNA
SLC1A309	hsa-miR-3681-3p		lncRNA
SLC1A310	hsa-miR-3681-3p		lncRNA
SLC1A311	hsa-miR-3681-3p		lncRNA
SLC1A312	hsa-miR-3681-3p		lncRNA
SLC1A313	hsa-miR-3681-3p		lncRNA
SLC1A314	hsa-miR-3681-3p		lncRNA
SLC1A315	hsa-miR-3681-3p		lncRNA
SLC1A316	hsa-miR-3681-3p		lncRNA
SLC1A317	hsa-miR-3681-3p		lncRNA
SLC1A318	hsa-miR-3681-3p		lncRNA
SLC1A319	hsa-miR-3681-3p		lncRNA
SLC1A320	hsa-miR-3681-3p		lncRNA
SLC1A321	hsa-miR-3681-3p		lncRNA
SLC1A322	hsa-miR-3681-3p		lncRNA
SLC1A323	hsa-miR-3681-3p		lncRNA
SLC1A324	hsa-miR-3681-3p		lncRNA
SLC1A325	hsa-miR-3681-3p		lncRNA
SLC1A326	hsa-miR-3681-3p		lncRNA
SLC1A327	hsa-miR-3681-3p		lncRNA
SLC1A328	hsa-miR-3681-3p		lncRNA
SLC1A329	hsa-miR-3681-3p		lncRNA
SLC1A330	hsa-miR-3681-3p		lncRNA
SLC1A331	hsa-miR-500a-3p		lncRNA
SLC1A332	hsa-miR-500a-3p		lncRNA
SLC1A333	hsa-miR-500a-3p		lncRNA
SLC1A334	hsa-miR-500a-3p		lncRNA
SLC1A335	hsa-miR-500a-3p		lncRNA
SLC1A336	hsa-miR-500a-3p		lncRNA
SLC1A337	hsa-miR-500a-3p		lncRNA
SLC1A338	hsa-miR-500a-3p		lncRNA
SLC1A339	hsa-miR-500a-3p		lncRNA
SLC1A340	hsa-miR-500a-3p		lncRNA
SLC1A341	hsa-miR-500a-3p		lncRNA
SLC1A342	hsa-miR-500a-3p		lncRNA
SLC1A343	hsa-miR-500a-3p		lncRNA
SLC1A344	hsa-miR-500a-3p		lncRNA
SLC1A345	hsa-miR-500a-3p		lncRNA
SLC1A346	hsa-miR-500a-3p		lncRNA
SLC1A347	hsa-miR-500a-3p		lncRNA
SLC1A348	hsa-miR-500a-3p		lncRNA
SLC1A349	hsa-miR-500a-3p		lncRNA
SLC1A350	hsa-miR-500a-3p		lncRNA
SLC1A351	hsa-miR-500a-3p		lncRNA
SLC1A352	hsa-miR-500a-3p		lncRNA
SLC1A353	hsa-miR-500a-3p		lncRNA
SLC1A354	hsa-miR-500a-3p		lncRNA
SLC1A355	hsa-miR-500a-3p		lncRNA
SLC1A356	hsa-miR-500a-3p		lncRNA
SLC1A357	hsa-miR-500a-3p		lncRNA

## Sheet: TRIB3
Marker gene	miRNA	gene	Type
TRIB3	hsa-miR-1271-5p	AC012555.1	lncRNA
TRIB4	hsa-miR-1271-5p	AC016705.2	lncRNA
TRIB5	hsa-miR-1271-5p	AC083843.3	lncRNA
TRIB6	hsa-miR-1271-5p	AC084018.2	lncRNA
TRIB7	hsa-miR-1271-5p	AC124045.1	lncRNA
TRIB8	hsa-miR-1271-5p	AL158152.1	lncRNA
TRIB9	hsa-miR-1271-5p	AL512791.2	lncRNA
TRIB10	hsa-miR-1271-5p	AL590705.3	lncRNA
TRIB11	hsa-miR-1271-5p	AP002360.3	lncRNA
TRIB12	hsa-miR-1271-5p	BX890604.1	lncRNA
TRIB13	hsa-miR-1271-5p	C1orf220	lncRNA
TRIB14	hsa-miR-1271-5p	EBLN3P	lncRNA
TRIB15	hsa-miR-1271-5p	FAM239A	lncRNA
TRIB16	hsa-miR-1271-5p	FAM239B	lncRNA
TRIB17	hsa-miR-1271-5p	GMDS-AS1	lncRNA
TRIB18	hsa-miR-1271-5p	LINC01134	lncRNA
TRIB19	hsa-miR-1271-5p	LINC01204	lncRNA
TRIB20	hsa-miR-1271-5p	LINC01572	lncRNA
TRIB21	hsa-miR-1271-5p	LINC01898	lncRNA
TRIB22	hsa-miR-1271-5p	LINC02288	lncRNA
TRIB23	hsa-miR-1271-5p	LINC02381	lncRNA
TRIB24	hsa-miR-1271-5p	MALAT1	lncRNA
TRIB25	hsa-miR-1271-5p	MAPKAPK5-AS1	lncRNA
TRIB26	hsa-miR-1271-5p	MIR34AHG	lncRNA
TRIB27	hsa-miR-1271-5p	SND1-IT1	lncRNA
TRIB28	hsa-miR-1271-5p	TP53TG1	lncRNA
TRIB29	hsa-miR-1271-5p	UCA1	lncRNA
TRIB30	hsa-miR-1271-5p	XIST	lncRNA
TRIB32	hsa-miR-24-3p	AC002480.4	lncRNA
TRIB33	hsa-miR-24-3p	AC006504.5	lncRNA
TRIB34	hsa-miR-24-3p	AC008035.1	lncRNA
TRIB35	hsa-miR-24-3p	AC011815.1	lncRNA
TRIB36	hsa-miR-24-3p	AC012531.1	lncRNA
TRIB37	hsa-miR-24-3p	AC025048.4	lncRNA
TRIB38	hsa-miR-24-3p	AC027031.2	lncRNA
TRIB39	hsa-miR-24-3p	AC040162.3	lncRNA
TRIB40	hsa-miR-24-3p	AC068870.2	lncRNA
TRIB41	hsa-miR-24-3p	AC073283.2	lncRNA
TRIB42	hsa-miR-24-3p	AC083806.3	lncRNA
TRIB43	hsa-miR-24-3p	AC092127.1	lncRNA
TRIB44	hsa-miR-24-3p	AC092803.2	lncRNA
TRIB45	hsa-miR-24-3p	AC100835.2	lncRNA
TRIB46	hsa-miR-24-3p	AC125603.2	lncRNA
TRIB47	hsa-miR-24-3p	AC126121.2	lncRNA
TRIB48	hsa-miR-24-3p	AC126696.3	lncRNA
TRIB49	hsa-miR-24-3p	AC142472.1	lncRNA
TRIB50	hsa-miR-24-3p	AC239800.3	lncRNA
TRIB51	hsa-miR-24-3p	AL035252.3	lncRNA
TRIB52	hsa-miR-24-3p	AL035661.1	lncRNA
TRIB53	hsa-miR-24-3p	AL117339.4	lncRNA
TRIB54	hsa-miR-24-3p	AL133325.3	lncRNA
TRIB55	hsa-miR-24-3p	AL138781.1	lncRNA
TRIB56	hsa-miR-24-3p	AL157400.4	lncRNA
TRIB57	hsa-miR-24-3p	AL158090.1	lncRNA
TRIB58	hsa-miR-24-3p	AL161938.1	lncRNA
TRIB59	hsa-miR-24-3p	AL591848.4	lncRNA
TRIB60	hsa-miR-24-3p	AP000547.3	lncRNA
TRIB61	hsa-miR-24-3p	C9orf106	lncRNA
TRIB62	hsa-miR-24-3p	CYTOR	lncRNA
TRIB63	hsa-miR-24-3p	DANT2	lncRNA
TRIB64	hsa-miR-24-3p	DIO3OS	lncRNA
TRIB65	hsa-miR-24-3p	DRAIC	lncRNA
TRIB66	hsa-miR-24-3p	EBLN3P	lncRNA
TRIB67	hsa-miR-24-3p	FENDRR	lncRNA
TRIB68	hsa-miR-24-3p	GATA3-AS1	lncRNA
TRIB69	hsa-miR-24-3p	ILF3-AS1	lncRNA
TRIB70	hsa-miR-24-3p	LINC00313	lncRNA
TRIB71	hsa-miR-24-3p	LINC00630	lncRNA
TRIB72	hsa-miR-24-3p	LINC00662	lncRNA
TRIB73	hsa-miR-24-3p	LINC00909	lncRNA
TRIB74	hsa-miR-24-3p	LINC01115	lncRNA
TRIB75	hsa-miR-24-3p	LINC01184	lncRNA
TRIB76	hsa-miR-24-3p	LINC01521	lncRNA
TRIB77	hsa-miR-24-3p	LINC01554	lncRNA
TRIB78	hsa-miR-24-3p	LINC01669	lncRNA
TRIB79	hsa-miR-24-3p	LINC01703	lncRNA
TRIB80	hsa-miR-24-3p	MIR22HG	lncRNA
TRIB81	hsa-miR-24-3p	MIR4435-2HG	lncRNA
TRIB82	hsa-miR-24-3p	MIRLET7BHG	lncRNA
TRIB83	hsa-miR-24-3p	MUC20-OT1	lncRNA
TRIB84	hsa-miR-24-3p	NEAT1	lncRNA
TRIB85	hsa-miR-24-3p	NUP50-AS1	lncRNA
TRIB86	hsa-miR-24-3p	OLMALINC	lncRNA
TRIB87	hsa-miR-24-3p	PAXIP1-AS1	lncRNA
TRIB88	hsa-miR-24-3p	PVT1	lncRNA
TRIB89	hsa-miR-24-3p	RALY-AS1	lncRNA
TRIB90	hsa-miR-24-3p	SNHG15	lncRNA
TRIB91	hsa-miR-24-3p	VASH1-AS1	lncRNA
TRIB92	hsa-miR-24-3p	Z82243.1	lncRNA
